# Supplementary material for: Functional properties of skeletal myotube-derived extracellular vesicles based on microRNA profiles: a comparative analysis with mesenchymal stem cell-derived extracellular vesicles
Source: Sci Rep. 2026 Feb 5;16:7436. doi: 10.1038/s41598-026-38076-8 (PMC12929730; doi:10.1038/s41598-026-38076-8)
Supplement: Supplementary file 1 — Supplementary Material 1 [file 41598_2026_38076_MOESM1_ESM.csv]

read counts for all miRNAs and and total miRNA reads in EVs
	SkM-1	SkM-2	SkM-3	MSC1-1	MSC1-2	MSC1-3	MSC2-1	MSC2-2	MSC2-3
total miRNA reads	2570722.92	908374.74	1545025.48	291097.76	314833.17	165447.53	204063.44	49596.86	40420.64
miRNA_name	SkM-1	SkM-2	SkM-3	MSC1-1	MSC1-2	MSC1-3	MSC2-1	MSC2-2	MSC2-3
mmu-miR-206-3p	824055.76	424856.24	506611.93	354	543.5	279.5	390.5	69.5	42.5
mmu-miR-378a-3p	661218.89	183974.08	459772.11	1290.7	1304.11	941.02	1688.49	229.37	198.98
mmu-miR-21a-5p	122684	16778	41867.5	54398.5	54015	29249.5	56688	17949.5	12702.5
mmu-miR-30d-5p	117663	37015.5	68551.5	1701	1325	927	1203	317	216
mmu-miR-532-5p	61248.5	9184	23252.5	733	752	440	1594	202	167
mmu-miR-140-3p	54766.5	9552	33867.5	3764.5	3240.5	1950	910	201.5	169.5
mmu-miR-128-3p	48462	24187.5	27840.5	188.5	176.5	139.5	72	34.5	40.5
mmu-miR-148a-3p	43865.33	20534.5	26475.5	50305	45043.5	29519.5	2404	1896	1970
mmu-miR-99a-5p	43756.5	20468.5	45570.5	3623	5132.5	2845	2454.5	765.5	780.5
mmu-miR-30a-5p	41362.5	10674.5	25788.5	1732	1529	984.5	2579.5	509	323.5
mmu-miR-1a-3p	38339.98	4941	16449.5	704.17	513.5	1693.5	590.5	109	361
mmu-miR-27b-3p	36257.5	8515.75	20050.33	2249.08	2907.25	1324.58	1387.17	306.5	390.5
mmu-miR-143-3p	35160.33	8092.33	12823.08	25320.67	36111.42	15171.25	12810.5	1322	1398
mmu-let-7f-5p	30163.17	4220.83	10121	7712.92	8320.17	3799.92	2341.25	903.92	746.58
mmu-miR-27a-3p	29145.63	8256.15	20559.23	1771.33	2273.92	907.17	1446.42	210.67	228.83
mmu-let-7i-5p	28176.33	7098	14264.5	52525	61615	27782	27397.25	5841.5	4147
mmu-let-7c-5p	22403	8019.17	11028.03	9337.75	9596.53	4869.25	7080	1550.17	1095.5
mmu-miR-22-3p	18434.83	6514	10885.5	1418	1709	1015	3375.5	436	391
mmu-miR-221-3p	18297	2694	11567	1084	1033	795.5	3244.5	571.5	547
mmu-miR-182-5p	16568.33	3296.33	6730.5	349.17	239.67	164.33	743.5	137	79
mmu-miR-501-3p	12991.5	4129.5	4180.5	57	96	46	256	26	24
mmu-miR-25-3p	12479.5	1906	5363	1550.5	2080	924	2429	370.5	365
mmu-let-7b-5p	12177.17	5305.67	7212.83	7546.67	8909.67	4187	10235.33	1695.17	1233.5
mmu-miR-99b-5p	11526	2603	4240	1584	2094	984	4037	631	497
mmu-let-7g-5p	11298.5	1730	5954.83	3770.5	3758.5	2031.5	3091.25	736.5	568
mmu-miR-100-5p	9998.5	1008.5	2454.5	2244	2782.5	1451	4665.5	445.5	510.5
mmu-miR-26a-5p	9154.33	1679.25	3433.83	5348.33	5536.75	2942.5	4793.5	585.5	463.83
mmu-miR-29a-3p	9074.83	2535	7363.67	867	904.5	400	1701.5	435	331
mmu-miR-320-3p	8686	6659	3512.5	1788.5	2074	1323	1607.5	475	502.5
mmu-miR-191-5p	8550.5	2132.67	5277	711.17	493.67	400	942	179.67	130
mmu-miR-183-5p	8202.17	2604.5	3461	193	73.33	109	548.33	85	54
mmu-miR-152-3p	7870.5	1118	5029	1419.5	1578.5	714.5	754.5	33	43
mmu-let-7a-5p	7403.67	1878.5	2836.2	1376.58	1717.03	754.75	1005.33	486.5	380
mmu-miR-23a-3p	6616.67	849.33	4452.5	664.83	1011.83	532.17	630.83	150.5	121.67
mmu-miR-222-3p	6480	3632	3470	353	379.5	242	796	337	245
mmu-miR-151-3p	5917.67	3867.5	3563.5	2740.5	4016.5	1653	1520	169	142.5
mmu-miR-378c	4900.39	1590.58	4944.61	53.7	61.11	54.02	45.49	8.37	13.98
mmu-miR-322-3p	4359	1234	3755	19	14	13	50	4	1
mmu-miR-149-5p	4328.5	3121	3463	50	48	28.5	85.5	10	7
mmu-miR-192-5p	4128.33	2101.5	3640	1830.5	657	760.5	170	86.5	68
mmu-miR-1839-5p	3981.25	514.17	1863.5	239.25	258	98	55	10	13
mmu-let-7d-3p	3779	2270	2584.5	98.5	166.5	54.5	172	28	24.5
mmu-miR-30a-3p	3217.5	474	1138.5	257.5	406.5	195	445	51	47.5
mmu-miR-30c-5p	2940.17	411.67	1241.67	153.42	111.75	78.5	235.42	46.5	44
mmu-miR-674-3p	2684.67	2081.17	1814.33	54	37.5	29.5	96	6	5
mmu-miR-199a-3p	2597.34	383.76	1671.99	1237.63	1184.3	545.93	551.56	131.86	165.06
mmu-miR-214-3p	2584.54	696.96	2157.75	159.12	176.21	73.17	169.29	11	22.83
mmu-miR-199b-3p	2584.34	383.76	1669.99	1227.63	1176.3	547.93	545.56	131.86	164.06
mmu-miR-22-5p	2540.5	1249	2897.5	189	251	140	283	17	15
mmu-let-7d-5p	2538.5	861.67	1077.83	894.5	1042.33	440.5	1626.33	386.5	322.5
mmu-miR-139-5p	2469	1258	2521	105	138	46	25.5	11	10
mmu-miR-99b-3p	2346.33	974	1500	274	352	190	449	60	48
mmu-miR-125a-5p	2293	462	557.5	138	177.5	113	613	140	115
mmu-miR-196a-5p	2004.5	351.83	821	581.5	668.67	308.33	1072.5	165.33	112.58
mmu-miR-199a-5p	1992.5	191.5	686	318.5	273	130.5	710.5	130.5	111
mmu-miR-30e-5p	1911.5	462.33	844	229	206.5	127	509	142	87
mmu-miR-378b	1865.23	537.21	2232.9	11.5	12.36	5.65	12.41	2.95	4.4
mmu-miR-503-3p	1853.5	448.5	1273	12	25	3	20	4	3
mmu-miR-181d-5p	1847	284	927.5	15	30	6	179	26.5	26.5
mmu-miR-423-3p	1826	1576	1394.5	335	399.5	239	817.33	213.5	177
mmu-miR-1198-5p	1825.38	1153.97	933.73	75.75	127.79	47.5	54.58	12	9.2
mmu-miR-184-3p	1798	96	116	3	12	8	22	2	3
mmu-miR-224-5p	1597.5	382	835	191	152	95	352	96	49
mmu-miR-185-5p	1579	678.5	915.5	194.25	245	122	71.5	31	20
mmu-miR-133a-3p	1570.32	209.33	801.16	10.5	9.83	27.17	227	74.33	148.67
mmu-miR-615-3p	1564	1686	1055	100.25	125	70	269	46	31
mmu-miR-298-5p	1548	540.5	874.33	0	0	0	0	0	0
mmu-miR-362-3p	1477	173	1330	9	12	10	7	1	0
mmu-let-7e-5p	1452.5	471	519	686.5	716	295	1013	421	296.5
mmu-miR-1981-5p	1222	565	607	156	133	85	35	7	5
mmu-miR-125b-5p	1170.33	244.17	408.83	360.5	463	225.33	1666.5	172.67	135.17
mmu-miR-872-5p	1159.25	156.5	401.5	36	70.5	40.33	93.5	11.5	2
mmu-miR-181a-5p	1088.17	345.5	633.5	49	105	35	131.5	47	64.5
mmu-miR-744-5p	1077.5	563	637	106	154	67.5	249.5	18	13
mmu-miR-361-3p	1076	229	530	643	620	334	284	97	42
mmu-miR-499-5p	1062	200	591.2	17	21	44	299	85.25	94.5
mmu-miR-181b-5p	1018.5	259.5	537.5	27.5	39	15	75.5	17.5	19.5
mmu-miR-351-5p	1012.33	226.5	403.5	16	22	9	74.5	11	4
mmu-miR-423-5p	956	519	436	460	646.5	403	1747	732	566
mmu-miR-92a-3p	953	448.5	450.5	866.5	499	391	529.5	278.5	277.5
mmu-miR-7a-5p	922.33	131.67	289.17	1353	1056.42	780	775.5	549.67	236.5
mmu-miR-28a-3p	921	292.83	598.5	129	137	58	340.5	36	21
mmu-miR-451a	906.5	248.5	183	1571	2439.5	1074.5	343	674.5	1780
mmu-miR-26b-5p	902	142	476.33	746	619	367	213	74	49
mmu-miR-328-3p	833	826.33	660.5	157.5	178	122	113.33	18	15
mmu-miR-10a-5p	825	173	141	2111.5	2640.5	1413	5728.5	818	566
mmu-miR-345-3p	782.5	200	397	62	51.5	28	106.5	29.25	20
mmu-miR-145a-3p	762	256	390.5	265	330.5	132	204	56	51
mmu-miR-133b-3p	752.66	103	452.66	0	1.33	1.67	16	6.33	13.67
mmu-miR-484	740	416	503.33	65.33	74	30	134	16	23
mmu-miR-101a-3p	729.21	223.92	244.94	166.71	197.65	149.04	84.12	46.25	93.11
mmu-miR-148b-3p	717	124.5	382.5	369	237.12	205.5	139.5	47	50
mmu-miR-1843a-5p	693.92	171	467.67	80	90.5	38	39.5	5	4
mmu-miR-23b-3p	672.67	162.33	399.5	444.33	436.33	273.67	358.83	84	62.67
mmu-miR-127-3p	653	430	212	117	232	118.5	90	32.5	35
mmu-miR-101b-3p	650	140	296	233	348.83	158	176	23	32.5
mmu-miR-125b-1-3p	614.67	358	427	1640	1983.5	1007	1120.5	312.33	282
mmu-miR-146b-5p	601.24	76	130.25	1440.64	1347.27	718.32	281.78	122.66	75.33
mmu-miR-1964-3p	583	790	333	33	45	18	12	10	2
mmu-let-7a-1-3p	577.17	88.83	192.17	47.5	65.5	42.83	41	20.5	20
mmu-let-7c-2-3p	577.17	88.83	192.17	49.5	63.5	42.83	39	20.5	20
mmu-miR-125a-3p	565	304	354.5	102	142.5	60	207	27	27
mmu-miR-34b-3p	546	202.5	464	43	50	24	24	1	5
mmu-miR-218-5p	537	263.5	380	1367.83	1506	715.5	370.5	38	27.33
mmu-miR-186-5p	532	79.5	229	356.5	429.5	197	246.5	91	57
mmu-miR-1843b-5p	524.92	166.33	419.67	64	76.5	23	25.5	2	0
mmu-miR-34c-5p	524	76	182	346.5	327	247	157.5	42	33
mmu-miR-103-3p	500.17	93.08	234.67	266.5	153.42	124.83	126.33	22.5	27.58
mmu-miR-378d	496	153	426.5	3	2	1	4	0	0
mmu-miR-542-3p	494	56	156	10	11	5	7	4	3
mmu-miR-98-5p	470	102	239	259	324	150	230	120	90
mmu-miR-34c-3p	455	96	421	27	29	15	16	1	0
mmu-miR-93-5p	411	46	241.5	158	114	88	289	62	62
mmu-miR-30b-5p	405.67	98	300.17	74.92	36.92	48	53.92	8	5
mmu-miR-574-3p	391.33	151.5	347.25	17	18	14.5	13.5	1.5	4.5
mmu-miR-140-5p	382	55	64	163	210	89	250	69	45
mmu-miR-10b-5p	373	196	110	195.5	252	216	106	107	130
mmu-miR-381-3p	345.5	322	220	116	238	133	24	29.5	40
mmu-miR-31-5p	330	133	205	54	51	32	176	31	35
mmu-miR-20a-5p	268	23	125.5	282.5	157.5	137	167.5	98	77.5
mmu-miR-133a-5p	252	61.5	118	0	0	0.5	2	0.5	2
mmu-miR-125b-2-3p	246	60	125	6	26	11	3	0	0
mmu-miR-1968-5p	244	99	211	0	0	0	1	0	0
mmu-miR-200b-3p	244	19	14	51	51	52	9	3	8
mmu-miR-132-3p	238	147	209	66	83	33	97	8	10
mmu-miR-503-5p	223	47	108	16	8	0	26	1	2
mmu-miR-425-5p	201	62	139	224	134	102	77	14	24
mmu-miR-196b-5p	198	38	98	283	359	166.5	454.5	77	39
mmu-miR-106b-3p	198	46	90	258	342	169	414.5	74	53
mmu-miR-145a-5p	197	51.5	85	189	179	131	120	50	44
mmu-miR-214-5p	194	120.5	131	155	159	73	90	10	9
mmu-miR-434-5p	193.5	201	150	1	1	1	0	0	0
mmu-miR-664-5p	187	131	82	20	26.5	3	8	0	0
mmu-miR-455-5p	186	81	71	488	386	266	98	35	32
mmu-miR-362-5p	173	5	16	25	23	19	53	15	9
mmu-miR-146a-5p	168	44	64	5177.67	5286.64	2507.17	358.53	106	83.5
mmu-miR-3057-5p	158	66	94	5	10	6	11	2	3
mmu-miR-210-3p	157	28	102	101	100	84	152	19	8
mmu-miR-199b-5p	157	16	57	108	87.5	41	93	15	8
mmu-miR-335-5p	156	37	59	0	0	1	0	0	1
mmu-let-7f-1-3p	154	29	56	26	14	15	10	3	3
mmu-miR-342-3p	148	47	92	42	28	21.5	20	7	6
mmu-miR-331-5p	142	82	138	34	40	23	7	5	3
mmu-miR-330-3p	138.5	85	80	0	1	0	1	0	0
mmu-miR-379-5p	133	38	18	77	114	51	13	8	6
mmu-miR-152-5p	118	36	79	14	15	6	11	0	1
mmu-miR-200c-3p	118	15	8	5	10	7	5	1	5
mmu-miR-16-5p	116.83	27.5	44.5	66.33	50	40.83	80.33	17.5	20
mmu-miR-708-3p	111.33	70.83	113.17	17.67	29.08	16.33	6.5	0	1
mmu-miR-296-3p	110.5	54	56.5	0	0	2	0	0	0
mmu-miR-500-3p	109	26	105	5	1	2	0	1	0
mmu-miR-598-3p	106	29	69	34	14	3	6	0	0
mmu-miR-148b-5p	105	14	28	11	5	2	6	1	0
mmu-miR-5099	104.33	72.83	69.33	58.25	102.83	59.5	115.75	51.83	43.42
mmu-miR-130a-3p	104	40	120.5	36.33	60	15	40	4	2
mmu-miR-421-3p	104	17	38	19	26	15	38.67	3	3
mmu-miR-339-3p	101	63.33	54.5	3	5	1	1	1	0
mmu-miR-3068-3p	98	21	88	5	7	0	3	0	0
mmu-miR-365-2-5p	97.5	73.83	53	3	4	2	36.5	3	7.5
mmu-miR-188-5p	91	16	33	1	3	3	9	0	1
mmu-miR-351-3p	87	80	57	0	0	0	1	0	0
mmu-miR-27a-5p	86	49	51	70	94	80	122.5	39.5	31
mmu-miR-361-5p	80	32	82.5	54	81	29.5	36	4	8.5
mmu-miR-6240	79.33	37.17	62.5	20.77	28.5	13.8	16.2	5.5	2.33
mmu-miR-17-5p	79	31	60	182	108.5	84	235.5	90.5	72.83
mmu-miR-202-5p	79	3	11	11	2	2	0	0	0
mmu-miR-200a-3p	77	27	16	105	74	102	6	0	7
mmu-miR-344d-3p	76.6	16	21	0.6	0.8	0.2	2	0.4	0
mmu-miR-5121	76	26	32	4	3	3	5	2.5	2
mmu-miR-194-5p	75.5	38.5	57	103.17	45	57.5	10	5	3
mmu-miR-27b-5p	74	7	19	13	14	16	12	2	3
mmu-miR-96-5p	73	22	27	51	29	17	43	10	9
mmu-miR-452-5p	73	21	48	19	34	21	6	5.5	4
mmu-miR-450b-3p	72.33	10	39.17	0	1	4	12.5	1	2
mmu-miR-1839-3p	70	3	21	6	11	2	2	0	0
mmu-miR-339-5p	68.17	9	56.33	28.17	35	9.33	15.33	4.33	7
mmu-miR-3535	68	25	26	23	21.5	23.5	41	42	16
mmu-miR-671-3p	65	113	56	2	3	5.5	3	1	0
mmu-miR-155-5p	64	24	77	94	60	30	39	9	10
mmu-miR-191-3p	64	14	21	3	4	0	3	0	0
mmu-miR-106b-5p	62	10	38	35	22	19	30	3	5
mmu-miR-7666-3p	62	34	27	0	1	0	4	0	0
mmu-miR-6540-5p	61.5	18	28.5	0	0	0	2	0	0
mmu-miR-378a-5p	61	13.5	15.5	3	4	1	8	1	1
mmu-miR-700-3p	60	26	53	1	2	0	2	0	0
mmu-let-7b-3p	59.67	19.33	43	12.67	7	3	23	6	5
mmu-miR-330-5p	58.9	40	48	4	6	6	1	1	1
mmu-miR-532-3p	57.08	20	36	2	2	6	8	2	2.17
mmu-miR-335-3p	56.5	20	13	7	4	2	3	2	0
mmu-miR-193a-5p	56	11	25	13	18	10	30	5	11
mmu-miR-483-5p	56	14	29.67	0	0	0	0	0	0
mmu-miR-107-3p	53.67	19.58	34.67	18	22.42	8.33	21.83	4	8.58
mmu-miR-5114	52	28	32	1	2	1	7	4	0
mmu-miR-370-3p	52	45	25	33	29	24	8	2	19
mmu-miR-204-5p	52	9	2	4	6	4	1	1	0
mmu-miR-28a-5p	51.33	2	32.5	77.5	111.5	41	156	11	10
mmu-miR-541-5p	50	24	35	1	3	1	1.5	3	1
mmu-miR-1943-5p	49	24	19	37.5	72	40	58	15	21
mmu-miR-1983	48	22.33	45	9.33	13	12.33	19.33	7	8
mmu-miR-350-5p	48	9	5	1	8	3	4	2	2
mmu-miR-760-3p	47	33	22	7	11	10	3	3	2
mmu-miR-1843b-3p	45	11	19.33	0	2	1	1	0	0
mmu-miR-411-5p	45	29	5	58	87	57	11	4	7
mmu-miR-652-3p	44	17	15	60	79	45	141	9	14
mmu-let-7e-3p	44	8	20	3	5	1	14	1	3
mmu-miR-6944-3p	44	22	59	7	5.25	2	1	1	0
mmu-miR-677-5p	44	2	11	5	12	9	6	10	7
mmu-miR-34a-5p	43	6	19	0	1	2	1	1	0
mmu-miR-450a-5p	40.5	6	7	11.5	14	5.5	20.5	1	2.5
mmu-miR-200a-5p	40	0	3	0	0	1	1	1	0
mmu-miR-7680-5p	39.5	12	31.33	0	0	0	0	0	0
mmu-miR-465c-5p	39.5	10	11.5	0	0	0	1	0	0
mmu-miR-881-3p	39	9	7	1	0	0	10	0	0
mmu-miR-148a-5p	39	5	8	38.5	17	18	6	0	2
mmu-miR-142a-5p	39	3	10.5	45.5	116.83	28.5	22	33	33.5
mmu-miR-30c-2-3p	38	9	7	21	29	31	42	11	12
mmu-miR-215-5p	37	6	22	8	7	4	4	0	0
mmu-miR-340-5p	37	39	30	65	70.5	28	45	15	11
mmu-miR-7680-3p	36.5	12	31.33	0	0	0	0	0	0
mmu-miR-669c-5p	36	8	7	38	26	20	6	2	0
mmu-miR-143-5p	35	8	21	50	67	38	61	6	4
mmu-miR-375-3p	35	4	8	11	7	13	8	2	5
mmu-miR-878-5p	35	9	3	0	0	0	1	0	0
mmu-miR-425-3p	34	5	43	9	13	11	17	3	3
mmu-miR-6516-5p	34	6	12	4	1	1	0	0	0
mmu-miR-1298-5p	34	18	30	1	1	0	1	0	0
mmu-miR-7689-3p	32	4	22.5	1	0	0	0	1	0
mmu-miR-221-5p	32	5	6	36	20	36	31	42	20
mmu-miR-212-5p	32	20	12	13	13	7	64	5	5
mmu-miR-34b-5p	31	4.5	18	50	30	28	19.5	7	4
mmu-miR-6988-3p	31	14	1	0	0	0	1	1	0
mmu-miR-31-3p	30	0	5	2	1	5	5	1	0
mmu-miR-429-3p	30	0	1.5	3	9	7	0	0	0
mmu-miR-3102-5p.2-5p	28.92	24.5	19.33	10.58	16.08	7.33	25.25	1	2
mmu-miR-664-3p	27	5	25	0	1	0	0	0	0
mmu-miR-195a-3p	27	5	13	7	8	9	2	1	0
mmu-miR-7068-3p	27	12	23	1	0	1	0	1	0
mmu-miR-222-5p	26.5	8	11.5	13	4.5	5	24	4	3
mmu-miR-132-5p	26	51.5	49	27	29	9	42	1	5
mmu-miR-582-3p	26	9	11	1	9	2	2	1	0
mmu-miR-3095-3p	24	17	20	4	10.83	2	3	0	0
mmu-miR-15b-3p	24	3	6	19	27	10	23	5	2
mmu-miR-409-3p	24	17	5	23	56	29	8	17	18
mmu-miR-223-3p	24	6	3	17	15	7	2	12	3
mmu-miR-674-5p	23.5	12	16	7	10	4.17	16.4	4	1
mmu-miR-98-3p	23	1	50	5	12	2	3	0	2
mmu-miR-128-2-5p	23	14	8	0	0	0	0	0	0
mmu-miR-205-5p	23	5	2	0	3	1	11	3	4
mmu-miR-190b-5p	22	1	4	4	4	5	2	1	0
mmu-let-7c-1-3p	22	6	14	0	0	0	0	0	1
mmu-miR-1945	22	20	34	9	15	9	1	0	0
mmu-miR-6911-3p	22	10	28.5	0	0	0	1	0	0
mmu-let-7f-2-3p	22	3	8	3	2	4	5	0	0
mmu-miR-92b-3p	22	4	10	20	18	9	20	6	1
mmu-miR-1941-3p	21	2	8	0	0	0	1	0	0
mmu-miR-1306-3p	21	10	4	6	14	8	3	1	0
mmu-miR-1981-3p	21	2	2	3	0	0	0	0	0
mmu-miR-434-3p	21	21	30	0	0	0	0	1	0
mmu-miR-3081-3p	20	12	18	33	51	17	9	1	0
mmu-miR-21a-3p	19.5	2	9	23	13	2.5	11	2	1
mmu-miR-3099-3p	19	14.5	6	0	0	0	0	0	0
mmu-miR-6896-5p	19	7	4	0	0	0	0	0	0
mmu-miR-877-5p	18	17	30	3	7	7	2	0	0
mmu-miR-1843a-3p	18	2	8	0	1	0	4	1	1
mmu-miR-147-3p	18	7	2	11	29	5	3	0	0
mmu-miR-331-3p	18	4	10	2	6	6	3	2	1
mmu-miR-1291	18	3	22	7	2	4	13	11.5	8.5
mmu-miR-675-3p	17	6	13	0	0	0	0	0	0
mmu-miR-32-5p	17	4	3	4	8	3	10	0	6
mmu-miR-470-5p	17	7	28	0	0	0	1	0	0
mmu-miR-151-5p	17	6	1	13.5	4.5	4	16.5	1	2.5
mmu-miR-7093-3p	17	8	7.5	3	0	1	0	0	0
mmu-miR-543-3p	17	7	4	2	0	1	7	28	15
mmu-miR-409-5p	17	1	2	5	3	2	0	4	1
mmu-miR-872-3p	16.5	7	12	14	2	0	25	1	3
mmu-miR-181a-2-3p	16	3.5	11	2	6	1	13	2	4
mmu-miR-181a-1-3p	16	0.5	0	0	0	2	5	0	1
mmu-miR-10a-3p	16	0	1	44	30	16	84	11	11
mmu-miR-495-3p	16	9	3	46	48	29	33.5	26	25
mmu-miR-382-3p	16	6	10	7	3	4	2	2	3
mmu-miR-300-3p	15.5	27	15	0	1	3	1	4.5	2
mmu-miR-341-3p	15.33	13.33	7	0	0	0	2	1	0
mmu-miR-181c-5p	15	9	3	0	0	0	2	5	0
mmu-miR-208b-3p	15	11	8	0	0	0	5	1	4
mmu-miR-6929-3p	15	10	13	0	0	0	0	0	0
mmu-miR-3068-5p	14	5	14	10	2	2	2	1	0
mmu-miR-671-5p	14	9	15	7	9	6	31.33	4	3
mmu-miR-1249-3p	14	4	23	0	2	1	7	2	0
mmu-miR-181c-3p	14	3	9	3	2	0	11	3	3
mmu-miR-877-3p	14	1.5	13	5	0	0	2.33	0	0
mmu-miR-350-3p	14	2	8	6	4	2	3	1	0
mmu-miR-5113	14	0	0	0	2	2	8	1	0
mmu-miR-329-3p	14	6	1	0	0	0	0	0	0
mmu-miR-501-5p	13	1	5	5	0	4	3	0	1
mmu-miR-193b-3p	13	1	10	8	4	8	22	2	0
mmu-miR-1199-5p	13	8	10	0	0	0	0	0	0
mmu-miR-29c-5p	13	6	19	4	2	3	3	0	1
mmu-miR-16-1-3p	13	7	0	8	19	11	19	3.33	6.33
mmu-miR-6997-5p	13	6.5	14	1	0	0	0	0	0
mmu-miR-382-5p	13	1	1	26	17	15	5	1	13
mmu-miR-433-3p	13	4	2	4	2	0	1	4	2
mmu-miR-139-3p	12	6	7	0	2	0	1	0	0
mmu-miR-3064-5p	12	2	3	1	1	4	4	0	1
mmu-miR-6952-3p	12	8	10.5	0	0	0	0	0	0
mmu-miR-134-5p	12	4	1	3	10	0	3	2	0
mmu-miR-8094	12	2	1	0	0	0	0	0	0
mmu-miR-322-5p	11	6	12	3	3	2	8	2	0
mmu-miR-871-3p	11	0	1	0	0	0	0	0	0
mmu-miR-30b-3p	11	6	6	15	20	8	14	1	0
mmu-miR-223-5p	11	1	0	10	16	13	2	9	2
mmu-miR-135b-5p	11	0	1	0	0	1	0	0	0
mmu-miR-540-3p	11	0	0	0	0	0	0	0	0
mmu-miR-29b-3p	10.83	13.33	24.67	8.5	13	5	9	0.5	3.5
mmu-miR-19b-3p	10.5	1.5	2	21	9	12	29.5	11	5
mmu-miR-133b-5p	10	5	3	0	0	0	0	0	0
mmu-miR-6516-3p	10	0	0	0	0	1	0	2	0
mmu-miR-1947-5p	10	4	4	6	1	0	5	0	0
mmu-miR-29a-5p	10	6	14	5	0	1	2	1	2
mmu-miR-15b-5p	10	1	1.5	26	29.5	7	19	1	5
mmu-miR-365-3p	9.83	3.75	6.83	6.5	5	2.5	4	1	1.5
mmu-miR-30d-3p	9.5	2	2	13	3	6	4	0	0
mmu-miR-187-3p	9	10	23	4	4	4	4	1	1
mmu-miR-185-3p	9	7.5	2	1	3	1	2	0	3.5
mmu-miR-3474	9	15	8	0	4	0	3	0	0
mmu-miR-6979-3p	9	8.5	14	1	0	0	0	0	0
mmu-miR-153-5p	9	0	2	0	0	0	0	0	0
mmu-miR-744-3p	9	0	9	4	3	1	2	0	0
mmu-miR-7a-1-3p	9	1	5	2	1	1	0	0	1
mmu-miR-3108-3p	9	0	0	0	0	0	1	0	0
mmu-miR-465a-5p	9	0	2	0	0	0	0	1	0
mmu-miR-3094-3p	9	0	1	0	0	0	0	0	0
mmu-miR-1960	9	5	2	0	0	1	0	0	0
mmu-miR-141-3p	9	1	0	2	0	0.5	1	0	0
mmu-miR-19a-3p	8	6	7	10	5	3	17	20.5	15.5
mmu-miR-547-3p	8	3	8	0	0	0	2	0	0
mmu-miR-6948-3p	8	10	8	0	0	0	0	0	0
mmu-miR-3473g	8	1	0	0	0	0	0	1	0
mmu-miR-324-5p	8	2	0	3	2	0	7	1	0
mmu-miR-182-3p	8	3	6	0	0	0	1	0	0
mmu-miR-410-3p	8	8	2	0	1	4	1	1	0
mmu-miR-363-3p	8	6	3	45	42	48	17	21	30
mmu-miR-6966-3p	7.5	5.5	10	0	0	0	0	0	0
mmu-miR-3102-3p	7	3	9	13	11	10	16	2	1
mmu-miR-1231-5p	7	11	3	2.25	0	0	1	0	0
mmu-miR-196a-2-3p	7	5	0	1	2	1	1	4	0
mmu-miR-6948-5p	7	3	0	0	0	0	0	0	0
mmu-miR-7652-3p	7	1	2	0	0	0	3	0	0
mmu-miR-212-3p	7	0	8	2	2	0	15	1	3
mmu-miR-138-2-3p	7	0	6	0	0	0	0	0	0
mmu-miR-3097-3p	7	4	3	1	0	0	0	1	6
mmu-miR-3102-3p.2-3p	7	1	1	0	0	0	0	0	0
mmu-miR-6903-3p	7	0	4.83	0	0	0	0	0	0
mmu-miR-12181-3p	7	2	0	0	0	0	0	0	0
mmu-miR-431-5p	7	3	1	2	1	3	0	0	0
mmu-miR-124-3p	7	3.33	2.33	0	0	0	0	0	0.67
mmu-miR-504-5p	7	1	2	0	7	1	2	0	0
mmu-miR-29c-3p	6.33	2.33	8.67	0	0	1	6	0	0
mmu-miR-28c	6.33	0	3.5	2	3	2	2.5	0	0
mmu-miR-675-5p	6	0	7	0	0	0	0	0	0
mmu-miR-345-5p	6	0	8	3	5	4	22.5	2	5
mmu-miR-5132-5p	6	2	0	0	1	0	5	0	0
mmu-miR-344-3p	6	3	6	0	0	0.5	0.5	0	0
mmu-miR-344b-3p	6	0	8	0	0	0	0	0	0
mmu-miR-708-5p	6	1.5	3	6	6	3	5	0	0
mmu-miR-1191b-5p	6	2	17	2	1	0	2	0	0
mmu-miR-130b-3p	6	0	6	2	2	2	0	2	3
mmu-miR-7021-5p	6	0	7.5	0	0	0	0	0	0
mmu-miR-326-3p	6	0	0	2	0	1	9.5	1	1
mmu-miR-7075-3p	6	2	3	2	0	0	0	0	0
mmu-miR-676-3p	6	0	0	7	21	5	134	10	11
mmu-miR-3061-3p	6	1	4	2	0	1	2	0	1
mmu-miR-346-5p	6	0	0	0	0	0	0	0	0
mmu-miR-7091-5p	6	0	4	0	0	0	0	0	0
mmu-miR-5627-3p	6	0	0	0	0	0	0	0	0
mmu-miR-127-5p	6	13.5	14	2	6	1	3	0	0
mmu-miR-411-3p	6	0	0	1.5	1	0	0	0	0
mmu-miR-7117-5p	6	0	0	0	0	0	0	0	0
mmu-miR-33-3p	6	0	0	0	0	0.5	1	0	0
mmu-miR-21b	5	6.5	8.75	49.5	102	19.5	2	1.5	1
mmu-miR-193a-3p	5	1	4	10	6.33	1	5.67	1	2.33
mmu-miR-7083-5p	5	0	4	0	0	0	0	0	0
mmu-let-7i-3p	5	2	3	0	7	2	4	1	2
mmu-miR-195a-5p	5	6	6	10	7	6	3	0	0
mmu-miR-328-5p	5	4	4	0	0	0	3	0	0
mmu-miR-342-5p	5	2	5	13	11	1	32	4.5	2
mmu-miR-5129-3p	5	4	11	0	1	0	1	0	0
mmu-miR-7685-3p	5	1	0	0	0	0	0	0	0
mmu-miR-301a-5p	5	0	3	2	3	1	4	0	2
mmu-miR-26a-2-3p	5	0	2	11	0	3	4	7	7
mmu-miR-3084-5p	5	1	2.5	0	0	0	0	0	0
mmu-miR-150-5p	5	1	0	23	35	21	3	3	1
mmu-miR-1956	5	0	0	0	0	0	0	0	0
mmu-miR-452-3p	5	0	1	3	0	0	0	0	0
mmu-miR-6940-3p	5	0	0	0	0	0	0	0	0
mmu-miR-7013-3p	5	0	5	0	0	0	0	0	0
mmu-miR-135a-2-3p	5	2	0	1	0	0	4	0	0
mmu-miR-666-5p	5	9	4	0	0	0	0	0	0
mmu-miR-376b-3p	5	0	0	0	0	0	1	0	0
mmu-miR-208a-3p	5	0	0	1	1	0	0	2	0
mmu-miR-12192-5p	5	4	0	0	0	0	0	0	0
mmu-miR-467c-5p	5	0	0	7	13	2	2	0	0
mmu-miR-7027-5p	5	0	0	0	0	0	0	0	0
mmu-miR-344c-3p	5	1	0	0	0	0	0	0	0
mmu-miR-542-5p	5	0	6	0	1	0	0	0	0
mmu-miR-676-5p	5	0	1	4	7	4	23	2	5
mmu-miR-23b-5p	4	20	3	4	1	0	1	1	1
mmu-miR-324-3p	4	0	3	0	2	1	8	1	3
mmu-miR-6538	4	4.33	0	3.33	19.33	2.5	15.83	0	0
mmu-miR-8114	4	0	9	0	4	0	2	0	0
mmu-miR-1941-5p	4	6	1	0	0	0	4	0	0
mmu-miR-8120	4	2	5	0	0	0	0	0	0
mmu-miR-505-3p	4	0	1	2	6	2	2	2	0
mmu-miR-3060-3p	4	0	6	0	0	0	0	0	0
mmu-miR-1934-5p	4	4	5	0	0	0	0	0	0
mmu-miR-6956-3p	4	7	7	0	0	2	0	0	0
mmu-miR-12194-3p	4	1	6	0	5	0	3	1	0
mmu-miR-1930-5p	4	0	1	0	0	0	1	0	1
mmu-miR-8105	4	3	3	0	1	0	0	0	0
mmu-miR-3473h-5p	4	1	1.33	0.67	1.5	0.33	0	0	0
mmu-miR-5123	4	0.5	1	0	0	0	0	0	0
mmu-miR-8097	4	0	0	0	0	0	0	0	0
mmu-miR-187-5p	4	6	1	0	0	0	1	0	0
mmu-miR-7065-3p	4	0	0.5	0.5	0	0	0.5	0	0
mmu-miR-383-5p	4	7	4	0	0	0	0	0	0
mmu-miR-181d-3p	4	1	0	0	0	0	1	0	0
mmu-miR-340-3p	4	1	4	12.33	10	9	4	2	2
mmu-miR-144-3p	4	1	0	0	9	3	11	9	24
mmu-miR-6539	4	0	0	0	0	0	1	1	0
mmu-miR-1a-1-5p	4	0	1	0	0	0	0	0	0
mmu-miR-200b-5p	4	0	0	0	0	0	0	0	0
mmu-miR-871-5p	4	0	0	0	0	0	0	0	0
mmu-miR-3970	3	1	2	6	10	2	4	0	2
mmu-miR-8112	3	1	3	6	4	0	0	0	0
mmu-miR-615-5p	3	4	1	10	17	6	29	5	5
mmu-let-7j	3	0	4	7.5	12.5	6	15	1	0
mmu-miR-23a-5p	3	3	4	3	5	0	16	3	9
mmu-miR-1306-5p	3	0	7	0	0	0	2	0	0
mmu-miR-6952-5p	3	0	1	0	1	0	2	0	0
mmu-miR-455-3p	3	2	0	22	22	17	20	1	0
mmu-miR-704	3	8	11.5	0	1	0	0	0	0
mmu-miR-3062-5p	3	0	0	0	0	0	0	0	0
mmu-miR-467d-5p	3	0	0	0	0	1	0	0	1
mmu-miR-743a-5p	3	1	2	0	0	0	0	0	0
mmu-miR-7673-5p	3	0	0	0	0	0	0	0	0
mmu-miR-7008-3p	3	0	8	0	0	0	0	1	0
mmu-miR-20b-5p	3	0	0	16	7	10	6	0	2
mmu-miR-741-3p	3	4	0	0	0	0	0	0	0
mmu-miR-135b-3p	3	0	0	0	0	0	0	0	0
mmu-miR-6912-5p	3	0	0	1	0	0	0	0	0
mmu-miR-6919-3p	3	0	0	0	0	0	0	0	0
mmu-miR-6922-5p	3	0	0	0	0	0	0	0	0
mmu-miR-6922-3p	3	0	0	0	0	0	0	0	0
mmu-miR-380-5p	3	1	1	0	0	0	0	0	0
mmu-miR-323-3p	3	12	11	2	0	0	0	1	0
mmu-miR-494-3p	3	5	1	32	37	38	10	12	7
mmu-miR-376c-3p	3	0	0	0	0	0	0	0	0
mmu-miR-487b-3p	3	0	1	8	4	3	2	0	1
mmu-miR-369-5p	3	0	1	1	7	6	1	0	0
mmu-miR-6970-5p	3	0	0	0	0	1	0.25	0	0
mmu-miR-7b-5p	3	11	2	0.5	3	0	5	3	0
mmu-miR-1955-5p	3	0	0	0	2	0	3	0	0
mmu-miR-7063-5p	3	0	0	0	0	0	0	0	0
mmu-miR-1968-3p	3	0	0	0	0	0	0	0	0
mmu-miR-486b-5p	3	0	0	0	0	0	0	0	0
mmu-miR-7093-5p	3	0	0	0	0	0	0	0	0
mmu-miR-376b-5p	2.5	3.5	1	0	0	0	0	0	0
mmu-miR-124-5p	2.33	0.33	0	0	1.67	0	0.33	0	0
mmu-miR-5126	2	2.67	2	14.73	28.2	34.2	18.53	0.5	0
mmu-miR-6932-5p	2	0	0	0	0	0	0.5	0	0
mmu-miR-6928-3p	2	6	12	0	0	0	0	0	0
mmu-miR-3110-5p	2	2	3	1	1.5	0	4	0	0
mmu-miR-6946-3p	2	0	1	0	0	0	1	0	0
mmu-miR-7668-5p	2	0	1	0	0	0	0	0	0
mmu-miR-450b-5p	2	0	0	1	1	0	1	0	1
mmu-miR-7118-3p	2	2	0	0	0	0	0	0	0
mmu-miR-6900-3p	2	8	2	0	0	0	0	0	0
mmu-miR-6901-5p	2	0	1	0	0	0	1	0	0
mmu-miR-3082-3p	2	1	0	0	0	0	1	0	0
mmu-miR-3087-3p	2	1	2	0	0	0	1	0	0
mmu-miR-6911-5p	2	0	0	0	0	0	0	0	0
mmu-miR-12182-3p	2	0	0	0	0	0	0	0	0
mmu-miR-3086-5p	2	0	2	0	1	0	0	0	0
mmu-miR-130a-5p	2	0	0	6	10	0	0	1	0
mmu-miR-1668	2	0	0	0	0	0	0	0	0
mmu-miR-5119	2	1	0	0.5	3	2.17	2.5	2	1.33
mmu-miR-493-5p	2	2	0	56	45	25	6	8	12
mmu-miR-431-3p	2	7	1	0	0	0	0	0	0
mmu-miR-654-3p	2	0	0	2	3	3	0	0	1
mmu-miR-134-3p	2	0	0	0	0	0	0	0	0
mmu-miR-668-3p	2	1	0	0	0	0	0	0	0
mmu-miR-485-5p	2	1	1	0	2	0	1	0	4
mmu-miR-485-3p	2	2	2	0	0	0	0	1	3
mmu-miR-369-3p	2	7	2	9	2	8	9	10	10
mmu-miR-153-3p	2	3	4	0	0	0	0	0	0
mmu-miR-6943-3p	2	0	0	0	0	0	0	0	0
mmu-miR-1224-5p	2	0	0	1	0	1	0	1	0
mmu-miR-6540-3p	2	0	3	0	0	0	0	0	0
mmu-miR-3087-5p	2	0	0	0	0	0	0	0	0
mmu-miR-32-3p	2	0	0	5	0	0	0	0	0
mmu-miR-7018-3p	2	0	0	0	0	0	0	0	0
mmu-miR-8117	2	0	0	0	3	1	1	1	0
mmu-miR-7026-3p	2	1	0	0	0	0	1	0	0
mmu-miR-7043-3p	2	3	1	1	0	0	0	0	0
mmu-let-7a-2-3p	2	0	0	0	0	0	2	0	0
mmu-miR-138-5p	1.5	1.5	5	0	0	0	1.5	0	0
mmu-miR-703	1.5	0	0	1.5	1.25	0.5	0.5	0.5	0
mmu-miR-1191a	1.4	0.29	0.11	0	1.76	0.43	0.14	0.34	0.14
mmu-miR-6914-3p	1.11	2	1	0	0	0	0	0	0
mmu-miR-466d-3p	1.11	0	0.5	2.56	0	0	0	0	0
mmu-miR-296-5p	1	0	0	0	0	0	0	0	0
mmu-miR-7648-3p	1	4	3	1	0	0	1	1	0
mmu-miR-130b-5p	1	16	16	3	2	2	0	1	2
mmu-miR-1969	1	0	0	1	0	0	0	1	0
mmu-miR-2137	1	4	0	0	0	6	47	0	0
mmu-miR-3089-3p	1	0	4	0	3	0	0	0	0
mmu-miR-8103	1	11	1	0	2	1	0	0	0
mmu-miR-3066-5p	1	0	3	2	1	0	1	0	0
mmu-miR-6989-3p	1	3	0	0	0	0	0	0	0
mmu-miR-1953	1	0	0	0	4	0	3	0	0
mmu-miR-7030-3p	1	2	5.5	0	0	0	0	0	0
mmu-miR-677-3p	1	0	0	1	0	3	1	0	0
mmu-miR-3061-5p	1	1	3	1	3	0	2	0	0
mmu-miR-7653-5p	1	0	2	0	0	0	0	0	0
mmu-miR-301a-3p	1	3	2	0	0	0	2	0	1
mmu-miR-15a-5p	1	1	0	2	7	2	5	4	1
mmu-miR-3079-5p	1	0	0	4	1	4	3	0	0
mmu-miR-6955-5p	1	0	0	0	0	0	1	0	0
mmu-miR-3095-5p	1	0	0	0	0	0	0	0	0
mmu-miR-1199-3p	1	0	0	0	0	0	0	0	0
mmu-miR-17-3p	1	0	0	5	3	4	8	2	1
mmu-miR-6958-3p	1	6	4	0	0	0	0	0	0
mmu-miR-217-5p	1	3	0	2	1	0	1	0	5
mmu-miR-1943-3p	1	0	6	0	5	2	2	2	1
mmu-miR-12191-3p	1	4	0	0	0	2	0	0	0
mmu-miR-6995-5p	1	0	0	0	0	0	0	0	0
mmu-miR-3091-3p	1	0	0	0	0	0	0	0	0
mmu-miR-137-3p	1	1	3	0	0	0	0	0	0
mmu-miR-7226-3p	1	1	2	0	0	0	0	0	0
mmu-miR-34a-3p	1	0	2	0	0	0	0	0	0
mmu-miR-5710	1	0	0	0	0	0	0	0	0
mmu-miR-206-5p	1	0	4	0	0	0	0	0	0
mmu-miR-6899-3p	1	0	2.5	0	0	0	1	0	1
mmu-miR-205-3p	1	0	1	0	0	0	0	0	0
mmu-miR-7663-3p	1	0	0	0	0	0	0	0	0
mmu-miR-546	1	0	0	0	0	0	0	0	0
mmu-miR-6916-5p	1	4	0	0	0	0	0	0	0
mmu-miR-8102	1	0	0	0	0	0	0	0	0
mmu-miR-6935-3p	1	0	0	0	0	0	0	0	0
mmu-miR-379-3p	1	1	0	2.5	8	0	1	0	0
mmu-miR-380-3p	1	4	1	0	0	0	0	0	0
mmu-miR-329-5p	1	8	3	0	0	0	0	0	0
mmu-miR-667-5p	1	0	0	0	0	0	0	0	0
mmu-miR-154-5p	1	0	0	0	0	0	0	0	0
mmu-miR-377-5p	1	0	0	0	0	0	0	0	0
mmu-miR-1247-3p	1	0	0	3	1	0	9	3	1
mmu-miR-3074-1-3p	1	0	0	0	0	0	1	0	0
mmu-miR-12185-3p	1	0	0	0	0	0	0	0	0
mmu-miR-3078-5p	1	0	0	0	0	0	0	0	0
mmu-miR-7676-3p	1	0	0	0	0	0	0	0	0
mmu-miR-12189-3p	1	3	0	0	0	3	0	0	0
mmu-miR-1949	1	2	7	1	0	1	1	1	0
mmu-miR-194-2-3p	1	0	0	4	0	0	0	0	0
mmu-miR-669h-5p	1	0	1	7	0	1	1	0	0
mmu-miR-7669-5p	1	0	0	0	0	0	2	0	0
mmu-miR-12196-5p	1	1	0	0	0	0	0	0	0
mmu-miR-7036a-3p	1	0	2	0	0	0	0	0	0
mmu-miR-129-1-3p	1	0	1	0	0	0	0.5	1	0.5
mmu-miR-7059-5p	1	0	0	0	0	0	1	0	0
mmu-miR-7060-5p	1	0	0	0	0	0	0	0	0
mmu-miR-7067-3p	1	0	0	0	0	0	0	0	0
mmu-miR-7068-5p	1	0	0	0	0	0	1	0	0
mmu-miR-7650-5p	1	0	0	0	0	0	0	0	0
mmu-miR-18b-3p	1	0	0	0	0	0	0	0	0
mmu-miR-450a-2-3p	1	0	0	0	0	0	0	0	0
mmu-miR-743b-3p	1	1	3	0	0	0	0	0	0
mmu-miR-880-3p	1	0	0	0	0	0	0	0	0
mmu-miR-224-3p	1	0	0	0	0	0	0	0	0
mmu-miR-325-3p	1	0	0	0	0	0	0	0	0
mmu-miR-3475-3p	1	0	0	0	0	0	0	0	0
mmu-miR-466g	0.86	0	0.05	0	0.09	0	0.04	0.04	0.04
mmu-miR-101c	0.85	1.03	2.11	0.12	0.99	0.41	1.12	0.25	0.36
mmu-miR-466b-3p	0.68	0.06	0	0.67	0.13	0.07	0.27	0	0
mmu-miR-466e-3p	0.68	0.06	0	0.67	0.13	0.07	0.27	0	0
mmu-miR-466c-3p	0.68	0.06	0	0.67	0.13	0.07	0.27	0	0
mmu-miR-466p-3p	0.68	0.06	0	0.67	0.13	0.07	0.27	0	0
mmu-miR-466a-3p	0.68	0.06	0	0.67	0.13	0.07	0.27	0	0
mmu-miR-465c-3p	0.6	0.2	0	0	0	0	0	0	0
mmu-miR-465b-3p	0.6	0.2	0	0	0	0	0	0	0
mmu-miR-465a-3p	0.6	0.2	0	0	0	0	0	0	0
mmu-miR-21c	0.5	0	0	1.5	7	2	0.5	0.5	0
mmu-let-7k	0.5	0	0.5	0	0	0	6	0	0
mmu-miR-467a-5p	0.5	0.17	0.81	0.91	1.17	1.15	0.5	0	0.08
mmu-miR-467b-5p	0.5	0.17	0.81	0.91	1.17	1.15	0.5	0	0.08
mmu-miR-3962	0.5	0.5	0.5	0	1	0	0	0	0
mmu-miR-376c-5p	0.5	0.5	0	0	0	2	0	0	1
mmu-miR-1258-5p	0.5	0	0	0	0	0	0	0	0
mmu-miR-1258-3p	0.5	0	0	0	0	0	0	0	0
mmu-miR-669a-3p	0.37	0.23	0.15	0.38	0.15	0.08	0.15	0	0.07
mmu-miR-669o-3p	0.37	0.23	0.15	0.38	0.15	0.08	0.15	0	0.07
mmu-miR-450a-1-3p	0.33	0	0.67	0	0	0	0	0	1
mmu-miR-297c-3p	0.25	0.2	0	0.4	0	0.2	0	0	0
mmu-miR-297b-5p	0.25	0	0	0	0	0	0	0	0.75
mmu-miR-297b-3p	0.25	0.2	0	0.4	0	0.2	0	0	0
mmu-miR-297a-3p	0.25	0.2	0	0.4	0	0.2	0	0	0
mmu-miR-3572-5p	0.17	0	0	2	0	0	0.17	0	0
mmu-miR-466o-5p	0.03	0	0	0.08	0	0	0.08	0	0
mmu-miR-466b-5p	0.03	0	0	0.08	0	0	0.08	0	0
mmu-miR-466p-5p	0.03	0	0	0	0	0	0	0	0
mmu-miR-93-3p	0	3	0	0	0	1	5	0	2
mmu-miR-700-5p	0	0	0	1	0	0	2	0	0
mmu-miR-6945-3p	0	2	0	0	0	0	0	0	0
mmu-miR-483-3p	0	0	5	0	0	0	0	0	0
mmu-miR-29b-1-5p	0	0	0	3	0	0	9	2	5
mmu-miR-6959-5p	0	0	0	0	0	0	0	0	0
mmu-miR-491-5p	0	0	1	1	0	0	0	0	0
mmu-miR-7052-3p	0	0	0	0	0	0	0	0	0
mmu-miR-210-5p	0	4	2	0	4	1	1	1	2
mmu-miR-743a-3p	0	0	0	0	0	0	0	0	0
mmu-miR-743b-5p	0	0	3.5	0	0	0	0	0	0
mmu-miR-7035-3p	0	0	0	0	0	0	0	0	0
mmu-miR-7240-5p	0	1	0	0	0	0	0	0	0
mmu-miR-7070-3p	0	1	0	0	0	0	0	0	0
mmu-miR-6935-5p	0	0	0	0	0	0	1	0	0
mmu-miR-1231-3p	0	0	1	0	0	0	0	0	0
mmu-miR-6933-5p	0	0	1	0	0	0	1	0	0
mmu-miR-18a-3p	0	0	0	6	3	4	11	10	3
mmu-miR-12193-5p	0	0	0	0	0	0	0	0	0
mmu-miR-3088-3p	0	0	0	0	0	0	0	0	0
mmu-miR-30c-1-3p	0	0	0	2	0	1	5	6	1
mmu-miR-25-5p	0	0	0	5	3	2	25	4	4
mmu-miR-7040-5p	0	0	0	0	0	0	0	0	0
mmu-miR-3100-5p	0	3	2	0	0	0	0	0	0
mmu-miR-1963	0	0	0	0	0	0	0	0	0
mmu-miR-8108	0	0	0	0	0	0	0	0	0
mmu-miR-1929-5p	0	0	0	0	2	0	0	0	0
mmu-miR-1982-5p	0	0	0	0	0	0	0	0	0
mmu-miR-6913-3p	0	0	0	0	0	0	1	0	0
mmu-miR-6919-5p	0	0	0	0	0	0	0	1	0
mmu-miR-7652-5p	0	0	0	0	0	0	0	0	0
mmu-miR-1934-3p	0	3	4	3	0	0	0	0	0
mmu-miR-6934-5p	0	0	0	0	0	0	0	0	0
mmu-miR-1938	0	0	0	0	0	0	0	0	0
mmu-miR-1936	0	0	0	1	0	0	0	0	0
mmu-miR-1247-5p	0	0	0	0	0	0	0	0	0
mmu-miR-874-3p	0	0	0	1	1	1	1	0	1
mmu-miR-719	0	0	0	0	1	0	0	0	0
mmu-miR-15a-3p	0	0	0	2	4	0	0	0	0
mmu-miR-18a-5p	0	0	0	2	1	3	14	8	3
mmu-miR-7117-3p	0	0	0	0	0	0	0	0	0
mmu-miR-6954-5p	0	0.75	0	0	0	0	0	0	0
mmu-miR-7118-5p	0	0	0	0	0	0	0	0	0
mmu-miR-193b-5p	0	1	3	4	2	0	2	1	1
mmu-miR-6976-3p	0	0	0	0	0	0	0	0	0
mmu-miR-694	0	0	0	2	0	0	1	0	0
mmu-miR-7219-3p	0	0	5	0	0	0	0	0	0
mmu-miR-6995-3p	0	0	0	0	0	0	0	0	0
mmu-miR-7655-3p	0	0	0	0	0	0	0	0	0
mmu-miR-7224-3p	0	1	0	0	1	1	4	0	0
mmu-miR-7227-3p	0	0	0	0	0	0	0	0	0
mmu-miR-7032-3p	0	0	0	0	0	0	0	0	0
mmu-miR-7052-5p	0	0	3	0	0	0	0	0	0
mmu-miR-7654-5p	0	0	0	0	0	0	0	0	0
mmu-miR-7237-5p	0	0	0	0	0	0	0	0	0
mmu-miR-190a-5p	0	0	0	0	0	0	0	0	0
mmu-miR-6236	0	0	0	1	1	0	0	0	0
mmu-miR-8107	0	0	0	0	0	0	0	0	0
mmu-miR-3473d	0	2	0.33	1	3	0.33	3.23	0	0
mmu-miR-128-1-5p	0	0	0	1	0	1	0	0	0
mmu-miR-6904-5p	0	0	0	0	0	0	1	0	0
mmu-miR-29b-2-5p	0	0	0	0	0	0	1	0	0
mmu-miR-6905-3p	0	0	0	0	0	0	0	0	0
mmu-miR-1982-3p	0	1	4	0	0	0	0	0	0
mmu-miR-3057-3p	0	0	0	0	0	0	0	0	0
mmu-miR-6915-5p	0	0	0	0	0	0	0	0	0
mmu-miR-5100	0	1	0	0	3	2	1	0	0.2
mmu-miR-7116-5p	0	0	0	0	0	0	0	0	0
mmu-miR-3066-3p	0	0	0	0	0	0	0	0	0
mmu-miR-3069-3p	0	0	4	0	0	0	0	0	0
mmu-miR-449a-5p	0	0	0	0	0	0	0	0	0
mmu-miR-6963-5p	0	0	0	0	0	2	0	0	0
mmu-miR-6965-3p	0	0	0	0	0	0	0	0	0
mmu-miR-6968-3p	0	0	0	0	0	0	0	0	0
mmu-miR-6975-3p	0	0	0	0	0	0	0	0	0
mmu-miR-3084-3p	0	0	0	1	0	0	0	0	0
mmu-miR-5623-5p	0	0	0	0	0	0	0	0	0
mmu-miR-3154	0	0	0	0	0	1	1	0	0
mmu-miR-8093	0	0	0	0	0	0	0	0	0
mmu-miR-147-5p	0	2	2	0	0	0	1	0	0
mmu-miR-7685-5p	0	0	0	0	0	0	0	0	0
mmu-miR-298-3p	0	0	3	0	0	0	0	0	0
mmu-miR-7009-5p	0	0	1	1	1	0	0.33	0	0
mmu-miR-186-3p	0	0	0	0	0	0	0	0	0
mmu-miR-7015-3p	0	1	0	0	0	0	0	0	0
mmu-miR-7658-5p	0	0	0	0	0	0	0	0	0
mmu-miR-1961	0	0	0	0	0	0	0	0	0
mmu-miR-7029-5p	0	2	0	0	0	0	0	0	0
mmu-miR-7031-5p	0	0	0	0	0	0	0	0	0
mmu-miR-7031-3p	0	0	0	0	0	0	0	0	0
mmu-miR-7647-3p	0	0	0	0	0	0	0	0	0
mmu-miR-7033-5p	0	0	0	0	0	0	2	0	0
mmu-miR-702-3p	0	0	0	0	0	1	0	0	1
mmu-miR-183-3p	0	0	0	2	0	0	1	0	0
mmu-miR-7040-3p	0	0	0	0	0	0	0	0	0
mmu-miR-7660-3p	0	0	1	0	0	0	0	0	0
mmu-miR-5620-5p	0	0.25	2	1	5	0	3	0	0
mmu-miR-3101-3p	0	0	0	0	0	0	0	0	0
mmu-miR-3569-5p	0	2	0	0	0	0	0	0	0
mmu-miR-3103-3p	0	0	2	0	0	0	1	0	0
mmu-miR-7065-5p	0	0	0	0	0	0	0	0	0
mmu-miR-6769b-5p	0	0	0	0	0	0	0	0	0
mmu-miR-7070-5p	0	0	0	0	0	0	0	0	0
mmu-miR-1966-5p	0	0	0	0	1	0	0	0	0
mmu-miR-1966-3p	0	0	0	0	0	0	0	0	0
mmu-miR-7084-5p	0	0	0	0	0	0	0	0	0
mmu-miR-3109-5p	0	0	0	0	0	0	1.5	0	0
mmu-miR-3109-3p	0	0	2	0	0	0	2	0	0
mmu-miR-1970c-5p	0	1	0	0	0	0	0	0	0
mmu-miR-7243-3p	0	0	0	0	0	0	0	0	0
mmu-let-7g-3p	0	1	1	0	5	0	0	0	0
mmu-miR-7090-3p	0	0	0	0	0	0	0	0	0
mmu-miR-500-5p	0	0	0	0	0	0	0	0	0
mmu-miR-1198-3p	0	0	0	0	0	0	0	0	0
mmu-miR-505-5p	0	0	1	0	0	1	3	0	2
mmu-miR-470-3p	0	0	0	0	0	0	0	0	0
mmu-miR-201-5p	0	0	0	0	0	0	0	0	0
mmu-miR-7091-3p	0	2	0	0	0	0	0	0	0
mmu-miR-6239	0	0	0	0	0	0	0	0	0
mmu-miR-6967-5p	0	0	0	0	1	0	1	0	0
mmu-miR-6967-3p	0	0	0	0	0	0	0.5	0	0
mmu-miR-5616-3p	0	0	0	0	0	0	2	0	0
mmu-miR-669f-3p	0	0	0	1	0	0	0.5	0	0
mmu-miR-682	0	0	0	0	0	0.43	0.14	0	0
mmu-miR-669a-5p	0	0.06	0	0.6	0.2	0.27	0.13	0.13	0
mmu-miR-669p-5p	0	0.06	0	0.6	0.2	0.27	0.13	0.13	0
mmu-miR-669p-3p	0	0	0	0	0	0	0	0	0
mmu-miR-6341	0	0	0	0	0	0	0	0	0
mmu-miR-6342	0	0	0	0	0	0	0	0	0
mmu-miR-6896-3p	0	0	0	0	0	0	0	0	0
mmu-miR-5103	0	0	0	0	0.08	0	0	0	0
mmu-miR-6897-5p	0	0	0	0	0	0	0	0	0
mmu-miR-6897-3p	0	0	0	0	0	0	0	0	0
mmu-miR-6898-5p	0	0	0	0	0	0	0	0	0
mmu-miR-6898-3p	0	0	0	0	0	0	0	0	0
mmu-miR-6349	0	0	0	0	0	0	0	0	0
mmu-miR-6350	0	0	0	0	0	0	0	0	0
mmu-miR-7681-5p	0	0	0	0	0	0	0	0	0
mmu-miR-7681-3p	0	2	1	0	0	0	0	0	0
mmu-miR-6899-5p	0	0	0	0	0	0	0	0	0
mmu-miR-6351	0	0	0	0	0	0	0	0	0
mmu-miR-1928	0	0	0	0	0	0	0	0	0
mmu-miR-26b-3p	0	0	0	1	0	0	0	0	0
mmu-miR-375-5p	0	0	0	0	0	0	0	0	0
mmu-miR-6343	0	0	0	0	0	0	0	0	0
mmu-miR-6352	0	0	0	0	0	0	0	0	0
mmu-miR-6344	0	0	0	0	0	0	0	0	0
mmu-miR-6353	0	0	0	0	0	0	0	0	0
mmu-miR-8096	0	0	0	0	0	0	0	0	0
mmu-miR-6900-5p	0	0	0	0	0	0	0	0	0
mmu-miR-149-3p	0	0	0	0	1	0	0	0	0
mmu-miR-6901-3p	0	0	0	0	0	0	0	0	0
mmu-miR-6902-5p	0	0	0	0	0	0	1	0	0
mmu-miR-6902-3p	0	0	1	0	0	0	0	0	0
mmu-miR-6345	0	0	0	0	0	0	0	0	0
mmu-miR-3473f	0	0	0	0.04	0	0	0	0	0
mmu-miR-6346	0	0	0	0	0	0	0	0	0
mmu-miR-6903-5p	0	0	0	0	0	0	0	0	0
mmu-miR-5104b-5p	0	0	0	0	0	0	0	0	0
mmu-miR-181b-1-3p	0	0	6	0	0	0	0	0	0
mmu-miR-7682-5p	0	0	0	0	0	0	0	0	0
mmu-miR-7682-3p	0	0	0	0	0	0	0	0	0
mmu-miR-488-5p	0	0	0	0	0	0	0	0	0
mmu-miR-488-3p	0	5	4	0	0	2	0	0	0
mmu-miR-1927	0	0	0	0	0	0	0	0	0
mmu-miR-12178-5p	0	0	0	0	0	0	0	0	0
mmu-miR-12178-3p	0	0	0	0	0	0	0	0	0
mmu-miR-6347	0	0	0	0	0	0	0	0	0
mmu-miR-6348	0	0	0	0	0	0	0	0	0
mmu-miR-6354	0	0	0	0	0	0	0	0	0
mmu-miR-6546-5p	0	0	0	0	0	0	0	0	0
mmu-miR-6546-3p	0	0	0	0	0	0	0	0	0
mmu-miR-7683-5p	0	0	0	0	0	0	0	0	0
mmu-miR-7683-3p	0	0	0	0	0	0	0	0	0
mmu-miR-12179-5p	0	0	0	0	0	0	0	0	0
mmu-miR-6904-3p	0	0	0	0	0	0	0	0	0
mmu-miR-194-1-3p	0	0	0	0	0	0	0	0	0
mmu-miR-215-3p	0	0	0	0	0	0	0	0	0
mmu-miR-3473c	0	0	0	0	0	0	0	0	0
mmu-miR-5104	0	0	0	0	0	0	0	0	0
mmu-miR-6413	0	0	0	0	0	0	0	0	0
mmu-miR-7663-5p	0	0	0	0	0	0	0	0	0
mmu-miR-6905-5p	0	0	0	0	0	0	0	0	0
mmu-miR-3473b	0	0	0	0	0	0	0	0	0
mmu-miR-1929-3p	0	0	0	0	0	0	0	0	0
mmu-miR-6906-5p	0	0	0	0	0	0	0	0	0
mmu-miR-6906-3p	0	1	0	0	0	0	0	0	0
mmu-miR-6408	0	0	0	0	0	0	0	0	0
mmu-miR-466j	0	0	0	0	0	0	0	0	0
mmu-miR-5108	0	0	0	4	3	0	1.5	0.5	1
mmu-miR-7662-5p	0	2	1	0	0	0	0	0	0
mmu-miR-7662-3p	0	0	0	0	0	0	0	0	0
mmu-miR-7215-5p	0	0	0	0	0	0	0	0	0
mmu-miR-7215-3p	0	0	0	0	0.05	0	0	0	0
mmu-miR-6409	0	0	0	0	0	0	0	0	0
mmu-miR-678	0	0	0	0	0	0	0	0	0
mmu-miR-1930-3p	0	0	0	0	0	0	2	0	1
mmu-miR-7659-5p	0	0	0	0	0	0	1	0	0
mmu-miR-7659-3p	0	0	0	0	0	0	0	0	0
mmu-miR-6907-5p	0	0	0	0	0	0	0	0	0
mmu-miR-6907-3p	0	0	0	0	0	0	0	0	0
mmu-miR-6410	0	0	0	0	0	0	0	0	0
mmu-miR-6908-5p	0	0	0	0	0	0	0	0	0
mmu-miR-6908-3p	0	0	0	0	0	0	0	0	0
mmu-miR-6909-5p	0	1	0	0	0	0	0	0	0
mmu-miR-6909-3p	0	0	0	0	0	0	0	0	0
mmu-miR-6910-5p	0	0	0	0	0	0	0	0	0
mmu-miR-6910-3p	0	0	0	0	0	0	0	0	0
mmu-miR-6912-3p	0	0	0	0	0	0	0	0	0
mmu-miR-5615-5p	0	0	0	0	0	0	0	0	0
mmu-miR-5615-3p	0	0	0	0	0	0	0	0	0
mmu-miR-6913-5p	0	0	0	0	0	0	0	0	0
mmu-miR-1191b-3p	0	0	0	0	0	0	0	0	0
mmu-miR-135a-5p	0	1.5	2	0	1	0.5	3.5	3	0
mmu-miR-1251-5p	0	0	0	0	0	1	0	0	0
mmu-miR-1251-3p	0	0	0	0	0	0	0	0	0
mmu-miR-1931	0	0	0	0	0	0	0	0	0
mmu-miR-7688-5p	0	0	0	0	1	0	0	0	1
mmu-miR-7688-3p	0	0	0	0	0	0	0	0	0
mmu-miR-7211-5p	0	0	0	0	0	0	0	0	0
mmu-miR-7211-3p	0	0	0	0	0	0	0	0	0
mmu-miR-3058-5p	0	0	0	0	0	0	0	0	0
mmu-miR-3058-3p	0	6	0	0	5	0	1	0	0
mmu-miR-3966	0	0	0	0	0	0	0	0	0
mmu-miR-3059-5p	0	1	2.5	0	0	0	0	0	0
mmu-miR-3059-3p	0	0	0	0	0	0	0	0	0
mmu-miR-6411	0	0	0	0	0	0	0	0	0
mmu-miR-12180-3p	0	0	0	0	0	0	0	0	0
mmu-miR-763	0	0	0	0	0	0	0	0	0
mmu-miR-6412	0	0	0	0	0.5	0	0	0	0
mmu-miR-8104	0	0	0	0	0	0	0	0	0
mmu-miR-6914-5p	0	0	0	0	0	0	0	0	0
mmu-miR-6915-3p	0	0	3	0	0	0	0	0	0
mmu-miR-6916-3p	0	0	0	0	0	0	0	0	0
mmu-miR-6917-5p	0	0	0	0	0	0	0	0	0
mmu-miR-6917-3p	0	0	0	0	0	0	0	0	0
mmu-miR-3060-5p	0	0	0	0	0	0	0	0	0
mmu-miR-6918-5p	0	0	0	0	0	0	0	0	0
mmu-miR-6918-3p	0	0	0	0	0	0	0	0	0
mmu-miR-7651-5p	0	0	0	0	0	0	0	0	0
mmu-miR-7651-3p	0	0	0	0	0	0	0	0	0
mmu-miR-1933-5p	0	0	0	0	0	0	0	0	0
mmu-miR-1933-3p	0	0	0	0	0	0	2	0	0
mmu-miR-6372	0	0	0	0	0	0	0	0	0
mmu-miR-216b-5p	0	0	0	0	0	0	0	0	0
mmu-miR-216b-3p	0	0	0	0	0	0	0	0	0
mmu-miR-216c-5p	0	0	0	0	0	0	0	0	0
mmu-miR-216c-3p	0	0	0	0	0	0	0	0	0
mmu-miR-216a-5p	0	0	0	0	0	0	0	0	0
mmu-miR-216a-3p	0	0	0	0	0	0	0	0	3
mmu-miR-217-3p	0	0	0	0	0	0	0	0	0
mmu-miR-218-2-3p	0	0	0	0	0	0	0	0	0
mmu-miR-103-1-5p	0	0	0	0	0	0	0	0	0
mmu-miR-146a-3p	0	0	0	0	0	0	0	0	0
mmu-miR-8100	0	0	0	0	0	0	0	0	0
mmu-miR-7239-5p	0	0	0	0	0	0	0	0	0
mmu-miR-7239-3p	0	0	0	0	0	0	0	0	0
mmu-miR-804	0	0	0	0	0	0	0	0	0
mmu-miR-6920-5p	0	0	0	0	0	0	0	0	0
mmu-miR-6920-3p	0	0	0	0	0	0	0	0	0
mmu-miR-7671-5p	0	0	0	0	0	0	0	0	0
mmu-miR-7671-3p	0	0	0	0	0	0	1	0	0
mmu-miR-6921-5p	0	0	0	0	0	0	0	0	0
mmu-miR-6921-3p	0	0	0	0	0	0	0	0	0
mmu-miR-6923-5p	0	4	0	0	0	0	0	0	0
mmu-miR-6923-3p	0	1	0	0	0	0	0	0	0
mmu-miR-6406	0	0	0	0	0	0	0	0	0
mmu-miR-3062-3p	0	0	0	0	0	0	0	0	0
mmu-miR-467f	0	0	0	0	0	0	0	0	0
mmu-miR-6924-5p	0	0	0	0	0	0	0	0	0
mmu-miR-6924-3p	0	0	0	0	0	0	0	0	0
mmu-miR-497b	0	0	0	0	0	0	0	0	0
mmu-miR-497a-5p	0	0	0	2	11	3	1	0	0
mmu-miR-497a-3p	0	0	0	0	0	0	0	0	0
mmu-miR-7115-5p	0	0	0	0	0	0	1	0	0
mmu-miR-7115-3p	0	0	0	0	0	0	0	0	0
mmu-miR-6925-5p	0	0	0	0	0	0	0	0	0
mmu-miR-6925-3p	0	0	0	0	0	0	0	0	0
mmu-miR-6338	0	0	0	0	0	0	0	0	0
mmu-miR-6926-5p	0	0	0	0	0	0	0	0	0
mmu-miR-6926-3p	0	0	0	0	0	0	0	0	0
mmu-miR-3971	0	0	0	0	0	0	0	0	0
mmu-miR-12181-5p	0	0	1	0	0	0	0	0	0
mmu-miR-144-5p	0	0	0	17	25	7	0	5	4.5
mmu-miR-451b	0	0.5	0	8	21	2.5	1	2	6
mmu-miR-7653-3p	0	0	0	0	0	0	0	0	0
mmu-miR-7679-5p	0	0	0	0	1	0	0	0	0
mmu-miR-7679-3p	0	0	0	0	0	0	0	0	0
mmu-miR-5110	0	0	0	0	0	0	0	0	0
mmu-miR-12182-5p	0	0	0	0	0	0	0	0	0
mmu-miR-142b	0	0	0	0	0	0	0	0	0
mmu-miR-142a-3p	0	0	0	0	0	0	0	0	0
mmu-miR-3063-5p	0	0	0	0	0	0	0	0	0
mmu-miR-3063-3p	0	0	0	0	0	0	0	0	0
mmu-miR-196a-1-3p	0	0	0	26	32	25	38	6	9
mmu-miR-7235-5p	0	0	0	0	0	0	0	0	0
mmu-miR-7235-3p	0	0	0	0	0	0	0	0	0
mmu-miR-6927-5p	0	0	0	0	0	0	0	0	0
mmu-miR-6927-3p	0	0	0	0	0	0	0	0	0
mmu-miR-7116-3p	0	0	3	0	0	0	0	0	0
mmu-miR-6928-5p	0	0	0	0	0	0	0	0	0
mmu-miR-6929-5p	0	0	0	0	0	0	0	0	0
mmu-miR-8101	0	0	0	0	0	0	0	0	0
mmu-miR-6930-5p	0	0	0	0	0	0	0	0	0
mmu-miR-6930-3p	0	0	0	0	0	0	0	0	0
mmu-miR-6931-5p	0	0	0	0	0	0	0	0	0
mmu-miR-6931-3p	0	0	0	0	0	0	0	0	0
mmu-miR-3064-3p	0	0	0	0	0	0	0	0	0
mmu-miR-6932-3p	0	0	0	2	0	0	0	0	0
mmu-miR-7223-5p	0	0	0	0	0	0	0	0	0
mmu-miR-7223-3p	0	0	0	0	0	0	0	0	0
mmu-miR-3968	0	0	0	0	0	0	0	0	0
mmu-miR-5621-5p	0	0	0	0	0	0	0	0	0
mmu-miR-5621-3p	0	0	0	0	0	0	0	0	0
mmu-miR-6933-3p	0	0	0	0	0	0	1	0	0
mmu-miR-6934-3p	0	0	0	0	0	0	0	0	0
mmu-miR-1932	0	0	2	0	0	0	0	0	0
mmu-miR-338-5p	0	0	0	0	0	0	0	0	0
mmu-miR-338-3p	0	0	0	0	0	0	0	0	0
mmu-miR-3065-5p	0	0	0	0	0	0	0	0	0
mmu-miR-3065-3p	0	0	0	0	0	0	0	0	0
mmu-miR-6936-5p	0	0	0	0	0	0	0	0	0
mmu-miR-6936-3p	0	0	0	0	0	0	0	0	0
mmu-miR-7236-5p	0	0	0	0	0	0	0	0	0
mmu-miR-7236-3p	0	0	0	0	0	0	0	0	0
mmu-miR-7675-5p	0	0	0	0	0	0	0	0	0
mmu-miR-7675-3p	0	0	0	0	0	0	0	0	0
mmu-miR-6387	0	0	0	0	0	0	0	0	0
mmu-miR-6937-5p	0	0	1	0	0	0	0	0	0
mmu-miR-6937-3p	0	0	0	0	0	0	0	0	0
mmu-miR-680	0	0	0	0	0	0	0	0	0
mmu-miR-5627-5p	0	0	0	0	0	0	0	0	0
mmu-miR-1892	0	0	0	0	0	0	0	0	0
mmu-miR-681	0	0	0	0	0	0	0	0	0
mmu-miR-9718	0	0	0	0	0	0	0	0	0
mmu-miR-5101	0	0	0	0	0	0	0	0	0
mmu-miR-5135	0	0	0	0	0	0	0	0	0
mmu-miR-3067-5p	0	0	0	0	0	0	0	0	0
mmu-miR-3067-3p	0	0	0	0	0	0	0	0	0
mmu-miR-6938-5p	0	0	0	0	0	0	0	0	0
mmu-miR-6938-3p	0	0	0	0	0	0	0	0	0
mmu-miR-8099	0	0	0	0	0	0	0	0	0
mmu-miR-1190	0	0	0	0	0	0	0	1	0
mmu-miR-12183-5p	0	0	0	0	0	0	0	0	0
mmu-miR-3069-5p	0	0	0	0	0	0	0	0	0
mmu-miR-1906	0	0	0	0	0	0	0	0	0
mmu-miR-770-5p	0	0	0	0	0	0	0	0	0
mmu-miR-770-3p	0	2	4	0	0	0	0	0	0
mmu-miR-673-5p	0	0	0	0	0	0	0	0	0
mmu-miR-673-3p	0	0	0	0	0	0	0	0	0
mmu-miR-493-3p	0	0	0	0	0	0	0	0	0
mmu-miR-337-5p	0	0	0	0	0	0	0	0	0
mmu-miR-337-3p	0	0	0	0	0	0	0	0	0
mmu-miR-3544-5p	0	0	0	0	0	0	0	0	0
mmu-miR-3544-3p	0	0	0	0	0	0	0	0	0
mmu-miR-540-5p	0	0	0	0	0	0	0	0	0
mmu-miR-665-5p	0	0	0	0	0	0	0	0	0
mmu-miR-665-3p	0	0	0	0	0	0	0	0	0
mmu-miR-3070-5p	0	0	0	0	0	0	0	0	0
mmu-miR-3070-3p	0	0	0	0	0	0	0	0	0
mmu-miR-3070-2-3p	0	0	0	0	0	0	0	0	0
mmu-miR-433-5p	0	0	0	0	0	0	0	0	0
mmu-miR-432	0	0	0	0	0	0	0	0	0
mmu-miR-3071-5p	0	0	0	0	0	0	0	0	0
mmu-miR-3071-3p	0	0	0	0	0	0	0	0	0
mmu-miR-136-5p	0	0	0	0	0	0	0	0	0
mmu-miR-136-3p	0	0	0	0	0	0	0	0	0
mmu-miR-341-5p	0	0	0	0	0	0	0	0	0
mmu-miR-1188-5p	0	0	0	0	0	0	0	0	0
mmu-miR-1188-3p	0	0	0	0	0	0	0	0	0
mmu-miR-370-5p	0	3	1	0	0	0	0	0	0
mmu-miR-882	0	0	0	0	0	0	0	0	0
mmu-miR-299a-5p	0	0	0	0	0	0	0	0	0
mmu-miR-299a-3p	0	0	0	0	0	0	0	0	0
mmu-miR-299b-5p	0	0	0	0	0	0	0	0	0
mmu-miR-299b-3p	0	0	0	0	0	0	0	0	0
mmu-miR-1197-5p	0	0	0	0	0	0	0	0	0
mmu-miR-1197-3p	0	0	0	3	1	0	0	0	0
mmu-miR-323-5p	0	0	0	0	0	0	0	0	0
mmu-miR-758-5p	0	0	0	0	0	0	0	0	0
mmu-miR-758-3p	0	1	0	1	1	0	0	1	0
mmu-miR-494-5p	0	0	0	0	0	0	0	0	0
mmu-miR-679-5p	0	0	0	0	0	0	0	0	0
mmu-miR-679-3p	0	0	0	0	0	0	0	0	0
mmu-miR-1193-5p	0	0	0	0	0	0	0	0	0
mmu-miR-1193-3p	0	0	0	0	0	0	0	0	0
mmu-miR-666-3p	0	0	0	0	0	0	0	0	0
mmu-miR-543-5p	0	0	0	0	0	0	0	0	0
mmu-miR-495-5p	0	0	0	0	0	0	0	0	0
mmu-miR-667-3p	0	0	0	0	0	0	0	0	0
mmu-miR-654-5p	0	0	0	0	0	0	0	0	0
mmu-miR-376a-5p	0	0	1	0	0	0	0	0	0
mmu-miR-376a-3p	0	0	0	0	0	0	0	0	0
mmu-miR-300-5p	0	0	0	0	0	0	0	0	0
mmu-miR-381-5p	0	0	0	0	0	0	0	0	0
mmu-miR-487b-5p	0	0	0	0	0	0	0	0	0
mmu-miR-539-5p	0	0	0	0	0	0	0	1	0
mmu-miR-539-3p	0	0	0	0	0	0	0	0	0
mmu-miR-544-5p	0	0	0	0	0	0	0	0	0
mmu-miR-544-3p	0	0	0	0	0	0	0	0	0
mmu-miR-668-5p	0	0	0	0	0	0	0	0	0
mmu-miR-453	0	0	0	0	0	0	0	0	0
mmu-miR-154-3p	0	0	4	0	1	1	0	0	0
mmu-miR-496a-5p	0	0	0	0	0	0	0	0	0
mmu-miR-496a-3p	0	0	1	0	0	1	0	0	1
mmu-miR-377-3p	0	0	0	0	0	0	0	0	0
mmu-miR-541-3p	0	0	0	0	0	0	0	0	0
mmu-miR-412-5p	0	2	1	0	0	0	0	1	0
mmu-miR-412-3p	0	0	0	0	0	0	0	0	1
mmu-miR-410-5p	0	0	0	0	0	0	0	0	0
mmu-miR-3072-5p	0	0	0	0	0	0	0	0	0
mmu-miR-3072-3p	0	0	0	0	0	0	0	0	0
mmu-miR-3073a-5p	0	0	0	0	0	0	0	0	0
mmu-miR-3073a-3p	0	0	0	0	0	0	0	0	0
mmu-miR-3073b-5p	0	0	0	0	0	0	0	0	0
mmu-miR-3073b-3p	0	0	0	0	0	0	0	0	0
mmu-miR-203-5p	0	0	0	0	0	0	0	0	0
mmu-miR-203-3p	0	0	0	0	0	0	0	0	0
mmu-miR-203b-5p	0	0	0	0	0	0	0	0	0
mmu-miR-203b-3p	0	0	0	0	0	0	0	0	0
mmu-miR-6939-5p	0	0	0	0	0	0	0	0	0
mmu-miR-6939-3p	0	0	0	0	0	0	0	0	0
mmu-miR-6940-5p	0	0	0	0	0	0	0	0	0
mmu-miR-6941-5p	0	0	0	0	0	0	0	0	0
mmu-miR-6941-3p	0	0	0	0	0	0	0	0	0
mmu-miR-7094-1-5p	0	0	0	0	0	0	0	0	0
mmu-miR-7094-3p	0	0	0	0	0	0	0	0	0
mmu-miR-7094b-2-5p	0	0	0	0	0	0	0	0	0
mmu-miR-6388	0	0	0	0	0	0	0	0	0
mmu-miR-466i-5p	0	0	0	0	0	0	0	0	0
mmu-miR-466i-3p	0	0	0	0	0	0	0	0	0
mmu-miR-6942-5p	0	0	0	0	0	0	0	0	0
mmu-miR-6942-3p	0	0	0	0	0	0	0	0	0
mmu-miR-1896	0	0	0	0	0	0	0	0	0
mmu-miR-12184-5p	0	1	0	0	0	0	0	0	0
mmu-miR-12184-3p	0	0	0	0	0	0	0	0	0
mmu-miR-6368	0	0	0	0	0	0	0	0	0
mmu-miR-5124a	0	0	0	0	0	0	0	0	0
mmu-miR-683	0	0	0	0	0	0	0	0	0
mmu-miR-1271-5p	0	0	0	0	0	0	0	0	0
mmu-miR-1271-3p	0	0	0	0	0	0	0	0	0
mmu-miR-6943-5p	0	0	0	0	0	0	0	0	0
mmu-miR-6944-5p	0	0	0	0	0	0	0	0	0
mmu-miR-6945-5p	0	0	0	0.57	0	0	0	0	0
mmu-miR-874-5p	0	0	0	0	0	0	0	0	0
mmu-miR-6369	0	0	0	0	0	0	0	0	0
mmu-miR-713	0	0	0	0	0	0	0	0	0
mmu-miR-3074-5p	0	0	0	0	0	0	0	0	0
mmu-miR-24-1-5p	0	0	0	0	0	0	0	0	0
mmu-miR-24-3p	0	0	0	0	0	0	0	0	0
mmu-miR-466f	0	0	0	0	0	0	0	0	0
mmu-miR-692	0	0	0	0	0	0	0	0	0
mmu-miR-3961	0	0	0	0	0	0	0	0	0
mmu-miR-9-5p	0	0	0	0	0	0	0	0	0
mmu-miR-9-3p	0	0	0	0	0	0	0	0	0
mmu-miR-9b-5p	0	0	0	0	0	0	0	0	0
mmu-miR-9b-3p	0	0	0	0	0	0	0	0	0
mmu-miR-5624-5p	0	0	0	0	0	0	0	0	0
mmu-miR-5624-3p	0	0	0	0	0	0	0	0	0
mmu-miR-582-5p	0	0	0	3	0	1	0	0	0
mmu-miR-1904	0	0	0	0	0	0	0	0	0
mmu-miR-449c-5p	0	0	0	0	0	0	0	0	0
mmu-miR-449c-3p	0	0	0	0	0	0	0	0	0
mmu-miR-449b	0	0	0	0	0	0	0	0	0
mmu-miR-449a-3p	0	0	0	0	0	0	0	0	0
mmu-miR-5124b	0	0	0	0	0	0	0	0	0
mmu-miR-6946-5p	0	0	0	0	0	0	0	0	0
mmu-miR-7210-5p	0	0	0	0	0	0	0	0	0
mmu-miR-7210-3p	0	0	0	0	0	0	0	0	0
mmu-miR-3075-5p	0	0	0	0	0	0	0	0	0
mmu-miR-3075-3p	0	0	0	0	0	0	0	0	0
mmu-miR-7672-5p	0	0	0	0	0	0	1	0	0
mmu-miR-7672-3p	0	0	0	0	0	0	0	0	0
mmu-miR-6947-5p	0	0	0	0	0	0	0	0	0
mmu-miR-6947-3p	0	0	0	0	0	0	0	0	0
mmu-miR-3076-5p	0	0	0	0	0	0	0	0	0
mmu-miR-3076-3p	0	0	0	1	1	0	1	0	0
mmu-miR-346-3p	0	0	0	0	0	0	0	0	0
mmu-miR-327	0	0	0	0	0	0	0	0	0
mmu-miR-5131	0	0	0	0	0	0	0	0	0
mmu-miR-686	0	0	0	0	0	0	1	0	0
mmu-miR-208a-5p	0	0	0	0	0	0	0	0	0
mmu-miR-208b-5p	0	0	0	0	0	0	0	0	0
mmu-miR-6949-5p	0	0	0	0	0	0	0	0	0
mmu-miR-6949-3p	0	0	0	0	0	0	0	0	0
mmu-miR-3077-5p	0	0	0	0	0	0	0	0	0
mmu-miR-3077-3p	0	4	0	0	0	0	0	0	0
mmu-miR-8098	0	0	0	0	0	0	0	0	0
mmu-miR-6541	0	0	0	0	0	0	0	0	0
mmu-miR-12185-5p	0	0	0	0	0	0	0	0	0
mmu-miR-598-5p	0	0	0	0	0	0	0	0	0
mmu-miR-3078-3p	0	0	0	0	0	0	0	0	0
mmu-miR-6950-5p	0	0	0	0	0	0	0	0	0
mmu-miR-6950-3p	0	0	0	0	0	0	0	0	0
mmu-miR-320-5p	0	0	0	0	1	5	0	1	0
mmu-miR-687	0	0	0	0	0	0	0	0	0
mmu-miR-1971	0	0	0	0	0	0	0	0	0
mmu-miR-759	0	0	0	0	0	0	0	0	0
mmu-miR-5130	0	0	0	0	0	0	0	0	0
mmu-miR-6390	0	0	0	0	0	0	0	0	0
mmu-miR-19a-5p	0	0	0	0	0	0	1	0	0
mmu-miR-20a-3p	0	0	2	0	2	3	2	0	0
mmu-miR-19b-1-5p	0	0	0	0	1	0	0	0	0
mmu-miR-92a-1-5p	0	0	0	1	0	0	8	2	7
mmu-miR-6241	0	0	0	0	0	0	0	0	0
mmu-miR-6391	0	0	0	0	0	0	0	0	0
mmu-miR-1898	0	0	0	0	0	0	0	0	0
mmu-miR-7212-5p	0	0	0	0	0	0	0	0	0
mmu-miR-7212-3p	0	0	0	0	0	0	0	0	0
mmu-miR-3964	0	1	0	0	0	0	0	0	0
mmu-miR-599	0	0	0	0	0	0	0	0	0
mmu-miR-875-5p	0	0	0	0	0	0	0	0	0
mmu-miR-875-3p	0	0	0	0	0	0	0	0	0
mmu-miR-6951-5p	0	0	0	0	0	0	0	0	0
mmu-miR-6951-3p	0	0	0	0	0	0	0	0	0
mmu-miR-1907	0	0	0	0	0	0	0.67	0	0
mmu-miR-1942	0	0	0	0	0	0	0	0	0
mmu-miR-6953-5p	0	0	0	0	0	0	0	0	0
mmu-miR-6953-3p	0	0	0	0	0	0	0	0	0
mmu-miR-3079-3p	0	0	0	0	0	0	0	0	0
mmu-miR-6954-3p	0	0	0	0	0	0	0	0	0
mmu-miR-7676-5p	0	0	0	0	0	0	1.5	0.5	0
mmu-miR-6955-3p	0	0	0	0	0	0	0	0	0
mmu-miR-6956-5p	0	0	0	0	0	0	0	0	0
mmu-miR-7213-5p	0	0	0	0	0	0	0	0	0
mmu-miR-7213-3p	0	0	0	0	0	0	0	0	0
mmu-miR-6957-5p	0	0	0	0	0	0	0	0	0
mmu-miR-6957-3p	0	0	0	0	0	0	0	0	0
mmu-miR-33-5p	0	0	0	0	0	0	2	0	0
mmu-miR-7684-5p	0	0	0	0	0	0	0	0	0
mmu-miR-7684-3p	0	0	0	0	0	0	0	0	0
mmu-miR-3080-5p	0	0	0	0	0	0	0	0	0
mmu-miR-3080-3p	0	0	0	0	0	0	0	0	0
mmu-miR-12186-5p	0	0	0	0	0	0	0	0	0
mmu-miR-12186-3p	0	0	0	0	0	0	0	0	0
mmu-miR-6392-5p	0	0	0	0	0	0	0	0	0
mmu-miR-6392-3p	0	0	0	0	0	0	0	0	0
mmu-miR-1249-5p	0	0	0	0	0	0	0	0	0
mmu-miR-6393	0	0	0	0	0	0	0	0	0
mmu-miR-6958-5p	0	0	0	0	0	0	0	0	0
mmu-miR-6959-3p	0	0	0	0	0	0	0	0	0
mmu-miR-7648-5p	0	0	0	0	0	0	0	0	0
mmu-miR-6960-5p	0	0	1	6	1	1	9	1	0
mmu-miR-6960-3p	0	0	0	0	0	0	0	0	0
mmu-miR-6961-5p	0	0	0	0	0	0	0	0	0
mmu-miR-6961-3p	0	0	0	0	0	0	0	0	0
mmu-miR-6962-5p	0	0	0	0	0	0.5	1	0	0
mmu-miR-6962-3p	0	0	0	0	0	0	0	0	0
mmu-miR-12187-5p	0	0	0	0	0	0	0	0	0
mmu-miR-12187-3p	0	0	0	0	0	0	0	0	0
mmu-miR-688	0	0	0	0	0	0	0	0	0
mmu-miR-6963-3p	0	0	0	0	0	0	0	0	0
mmu-miR-6364	0	0	0	0	0	0	0	0	0
mmu-miR-365-1-5p	0	0	0	8	10	4	3	0	2
mmu-miR-6365	0	0	0	0	0	0	0	0	0
mmu-miR-301b-5p	0	0	2	0	0	0	2	0	0
mmu-miR-301b-3p	0	3	0	0	0	0	0	0	0
mmu-miR-6366	0	0	0	0	0	0	0	0	0
mmu-miR-3618-5p	0	0	0	0	0	0	0	0	0
mmu-miR-3618-3p	0	0	0	0	0	0	0	0	0
mmu-miR-1224-3p	0	0	0	0	0	0	0	0	0
mmu-miR-8095	0	0	0	5	1	4	3	3	2
mmu-miR-6362	0	0	0	0	0	0	0	0	0
mmu-miR-690	0	0	0	0	0	0	0	0	0
mmu-miR-1946a	0	0	0	0	0	0	0	0	0
mmu-miR-1947-3p	0	0	0	0	0	0	0	0	0
mmu-miR-568	0	0	0	0	0	0	0	0	0
mmu-miR-3470b	0	0	0	0	0	0	0	0	0
mmu-miR-3081-5p	0	0	0	0	0	0	0	0	0
mmu-miR-6363	0	0	0	0	0	0	0	0	0
mmu-miR-5118	0	0	0	0	0	0	0	0	0
mmu-miR-1970b-5p	0	0	0	0	0	0	0	0	0
mmu-miR-691	0	0	0	0	0	0	0	0	0
mmu-miR-99a-3p	0	0	0	0	0	0	0	0	0
mmu-miR-155-3p	0	0	0	3	3	0	0	1	0
mmu-miR-6367	0	0	0	0	0	0	0	0	0
mmu-miR-802-5p	0	0	0	0	0	0	0	0	0
mmu-miR-802-3p	0	0	0	0	0	0	0	0	0
mmu-miR-6964-5p	0	0	0	0	0	0	0	0	0
mmu-miR-6964-3p	0	0	0	0	0	0	0	0	0
mmu-miR-5125	0	0	0	0	0	0	0	0	0
mmu-miR-5134-5p	0	0	0	0	0	0	0	0	0
mmu-miR-5134-3p	0	0	0	0	0	0	0	0	0
mmu-miR-6965-5p	0	0	0	0	0	0	0	0	0
mmu-miR-12188-5p	0	0	0	0	0	0	0	0	0
mmu-miR-12188-3p	0	0	0	0	0	0	0	0	0
mmu-miR-3547-5p	0	0	0	0	0	0	0	0	0
mmu-miR-3547-3p	0	0	0	0	0	0	0	1	0
mmu-miR-6966-5p	0	0	2	0	0	0	0	0	0
mmu-miR-3082-5p	0	0	0	0	0	0	0	0	0
mmu-miR-6968-5p	0	0	0	0	0	0	0	0	0
mmu-miR-3083-5p	0	0	0	0	0	0	0	0	0
mmu-miR-3083-3p	0	0	0	0	0	0	0	0	0
mmu-miR-3083b-5p	0	0	0	0	0	0	0	0	0
mmu-miR-3083b-3p	0	0	0	0	0	0	0	0	0
mmu-miR-7677-5p	0	0	0	0	0	0	0	0	0
mmu-miR-7677-3p	0	0	1	0	0	0	0	0	0
mmu-miR-7214-5p	0	0	0	0	0	0	0	0	0
mmu-miR-7214-3p	0	0	0	0	0	0	0	0	0
mmu-miR-7216-5p	0	0	0	0	0	0	0	0	0
mmu-miR-7216-3p	0	0	0	0	0	0	0	0	0
mmu-miR-7217-5p	0	0	0	0	0	0	1.25	0	0
mmu-miR-7217-3p	0	0	0	0	0	0	0	0	0
mmu-miR-7218-5p	0	0	0	0	0	0	0	0	0
mmu-miR-7218-3p	0	0	0	0	0	0	0	0	0
mmu-miR-6969-5p	0	0	0	0	0	0	0	0	0
mmu-miR-6969-3p	0	0	0	0	0	0	0	0	0
mmu-miR-7667-5p	0	0	0	0	0	0	0	0	0
mmu-miR-7667-3p	0	3	3	0	0	0	0	0	0
mmu-miR-219a-5p	0	0	0	0	0	0	0	0	0
mmu-miR-219a-1-3p	0	0	0	0	0	0	0	0	0
mmu-miR-219c-5p	0	0	0	0	0	0	0	0	0
mmu-miR-219c-3p	0	0	0	0	0	0	0	0	0
mmu-miR-6971-5p	0	0	0	0	0	0	0	0	0
mmu-miR-6971-3p	0	0	0	0	0	0	0	0	0
mmu-miR-6970-3p	0	0	0	0	0	0	0	0	0
mmu-miR-6972-5p	0	0	0	0	0	0	0	0	0
mmu-miR-6972-3p	0	0	0	0	0	0	0	0	0
mmu-miR-6973a-5p	0	0	0	0	0	0	0	0	0
mmu-miR-6973a-3p	0	0	0	0	0	0	0	0	0
mmu-miR-6974-5p	0	0	0	0	0	0	0	0	0
mmu-miR-6974-3p	0	0	0	0	0	0	0	0	0
mmu-miR-6975-5p	0	0	0	0	0	0	0	0	0
mmu-miR-1894-5p	0	0	0	0	0	0	0	0	0
mmu-miR-1894-3p	0	0	0	0	0	0	0	0	0
mmu-miR-693-5p	0	0	0	0	0	0	0	0	0
mmu-miR-693-3p	0	0	0	0	0	0	0	0	0
mmu-miR-6976-5p	0	0	0	0	0	0	0	0	0
mmu-miR-7b-3p	0	0	0	0	0	0	0	0	0
mmu-miR-6977-5p	0	0	2	1	0	0	0	0	0
mmu-miR-6977-3p	0	0	1	0	0	0	0	0	0
mmu-miR-6978-5p	0	0	0	0	0	0	0.5	0	0
mmu-miR-6978-3p	0	0	0	0	0	0	0	0	0
mmu-miR-6420	0	0	0	0	0	0	0	0	0
mmu-miR-5709-5p	0	4	1	1	0	0	0	0	0
mmu-miR-5709-3p	0	0	0	0	0	0	0	0	0
mmu-miR-1195	0	0	0	0	0	0	0	0	0
mmu-miR-12190-3p	0	0	0	0	0	0	0	0	0
mmu-miR-1893	0	0	0	0	0	0	0	0	0
mmu-miR-1b-5p	0	0	0	0	0	0	0	0	0
mmu-miR-1b-3p	0	0	1	0	0	0	0	0	0
mmu-miR-1a-2-5p	0	0	0	0	0	0	0	0	0
mmu-miR-1901	0	0	0	0	0	0	0	0	0
mmu-miR-1948-5p	0	0	0	2	1	0	1	0	0
mmu-miR-1948-3p	0	0	0	0	0	0	0	0	0
mmu-miR-6360	0	0	0	0	0	0	0	0	0
mmu-miR-6361	0	0	0	0	0	0	0	0	0
mmu-miR-12191-5p	0	0	0	0	0	0	0	0	0
mmu-miR-6979-5p	0	0	0	0	0	0	0	0	0
mmu-miR-6981-5p	0	0	0	0	0	0	0	0	0
mmu-miR-6981-3p	0	0	0	0	0	0	0	0	0
mmu-miR-6980-5p	0	0	0	0	0	0	0	0	0
mmu-miR-6980-3p	0	0	0	0	0	0	0	0	0
mmu-miR-6355	0	0	0	0	0	0	0	0	0
mmu-miR-5107-5p	0	0	0	0	0	0	0	0	0
mmu-miR-5107-3p	0	0	0	0	0	0	0	0	0
mmu-miR-7220-5p	0	0	0	0	0	0	0	0	0
mmu-miR-7220-3p	0	0	0	0	0	0	0	0	0
mmu-miR-6982-5p	0	0	0	0	0	0	0	0	0
mmu-miR-6982-3p	0	0	0	0	0	0	0	0	0
mmu-miR-6983-5p	0	0	0	0	0	0	0	0	0
mmu-miR-6983-3p	0	0	0	0	0	0	0	0	0
mmu-miR-122-5p	0	0	0	0	0	0	0	0	0
mmu-miR-122-3p	0	0	0	0	0	0	0	0	0
mmu-miR-122b-5p	0	0	0	0	0	0	0	0	0
mmu-miR-122b-3p	0	0	0	0	0	0	0	0	0
mmu-miR-7219-5p	0	0	0	0	0	0	0	0	0
mmu-miR-6356	0	0	0	0	0	0	0	0	0
mmu-miR-145b	0	0	0	0	0	0	0	0	0
mmu-miR-6357	0	0	0	0	0	0	0	0	0
mmu-miR-6358	0	0	0	0	0	0	0	0	0
mmu-miR-5127	0	0	0	0	0	0	0	0	0
mmu-miR-5112	0	0	0	1	0.14	0	1	0	0
mmu-miR-6359	0	0	0	0	0	0	0	0	0
mmu-miR-6984-5p	0	0	0	0	0	0	0	0	0
mmu-miR-6984-3p	0	0	0	0	0	0	0	0	0
mmu-miR-6985-5p	0	0	0	0	0	0	0	0	0
mmu-miR-6985-3p	0	0	0	0	0	0	2	0	0
mmu-miR-6986-5p	0	0	0	0	0	0	0	0	0
mmu-miR-6986-3p	0	0	0	0	0	0	0	0	0
mmu-miR-6987-5p	0	0	0	0	0	0	0	0	0
mmu-miR-6987-3p	0	0	0	0	0	0	0	0	0
mmu-miR-6988-5p	0	0	0	0	0	0	0	0	0
mmu-miR-12193-3p	0	0	0	0	0	0	0	0	0
mmu-miR-192-3p	0	0	0	0	0	0	0	0	0
mmu-miR-6989-5p	0	0	0	0	0	0	0	0	0
mmu-miR-5046	0	0	0	0	0	0	0	0	0
mmu-miR-6990-5p	0	0	0	0	0	0	0	0	0
mmu-miR-6990-3p	0	0	0	0	0	0	0	0	0
mmu-miR-6991-5p	0	0	5	0	0	0	2	0	0
mmu-miR-6991-3p	0	0	0	0	0	0	0	0	0
mmu-miR-6992-5p	0	0	0	0	0	0	0	0	0
mmu-miR-6992-3p	0	0	0	0	0	0	0	0	0
mmu-miR-5136	0	0	0	0	0	0	0	0	0
mmu-miR-6993-5p	0	0	0	0	0	0	0	0	0
mmu-miR-6993-3p	0	0	0	0	0	0	0	0	0
mmu-miR-6994-5p	0	0	0	0	0	0	0	0	0
mmu-miR-6994-3p	0	0	3	0	0	0	0	0	0
mmu-miR-496b	0	0	0	0	0	0	0	0	0
mmu-miR-204-3p	0	0	0	0	2.25	2	1	3	0
mmu-miR-1192	0	0	0	0	0	0	0	0	0
mmu-miR-101b-5p	0	0	0	0	0	1.33	0	0	0
mmu-miR-107-5p	0	0	0	0	0	0	0	0	0
mmu-miR-1950	0	0	0	0	0	0	0	0	0
mmu-miR-8092	0	0	1	0	0	0	0	0	0
mmu-miR-8091	0	0	0	0	0	0	0	0	0
mmu-miR-3085-5p	0	0	0	0	0	0	0	0	0
mmu-miR-3085-3p	0	0	0	0	0	0	0	0	0
mmu-miR-6405	0	0	0	0	0	0	0	0	0
mmu-miR-146b-3p	0	0	1	1	0	0	3	0	0
mmu-miR-8090	0	0	0	0	0	0	0	0	0
mmu-miR-6407	0	0	0	0	0	0	0	0	0
mmu-miR-6715-5p	0	0	0	0	0	0	0	0	0
mmu-miR-6715-3p	0	0	0	0	0	0	0	0	0
mmu-miR-5623-3p	0	0	0	0	0	0	0	0	0
mmu-miR-3086-3p	0	0	0	0	0	0	0	0	0
mmu-miR-466m-5p	0	0	0	0	0	0	0	0	0
mmu-miR-466m-3p	0	0	0	0	0	0	0.17	0	0
mmu-miR-466f-5p	0	0	0	0	0	0	0	0	0
mmu-miR-466f-3p	0	0	0	0	0	0	0	0	0
mmu-miR-669f-5p	0	0	0	0	0	0	0	0	0
mmu-miR-669e-5p	0	0	0	0	0	0	1	0	0
mmu-miR-669e-3p	0	0	0	0	0	0	0	0	0
mmu-miR-669b-5p	0	0	0	0	0	0	0.25	0	0
mmu-miR-669b-3p	0	0	0	0	0	0	0	0	0
mmu-miR-669d-5p	0	0	0	0	0.5	0	0.5	0	0
mmu-miR-669d-3p	0	0	0	0	0	0	0	0	0
mmu-miR-669l-5p	0	0	0	1	0	0	2	0	0
mmu-miR-669l-3p	0	0	0	0	0	0	0	0	0
mmu-miR-669d-2-3p	0	0	0	0	0	0	0	0	0
mmu-miR-297a-5p	0	0	0	0	0.05	0	0	0	0
mmu-miR-466o-3p	0	0	0	0	0	0	0	0	0
mmu-miR-467c-3p	0	0	0	0	0	0	0	0	0
mmu-miR-669a-3-3p	0	0	0	0	0	0	0	0	0
mmu-miR-669k-5p	0	0	0	0	0	0	0	0	0
mmu-miR-669k-3p	0	0	0	0	0	0	0	0	0
mmu-miR-467a-3p	0	0	0.15	0.25	0.15	0	0	0	0
mmu-miR-669g	0	0	0	0	0	0	0	0	0
mmu-miR-669j	0	0	0	0	0	0	0	0	0
mmu-miR-466e-5p	0	0	0	0.08	0	0	0.08	0	0
mmu-miR-467b-3p	0	0	0	0	0	0	0	0	0
mmu-miR-466c-5p	0	0	0	0	0	0	0.33	0	0.33
mmu-miR-467e-5p	0	0	0	2	3	0.5	0	1	0
mmu-miR-467e-3p	0	0	0	0	0	0	0	0	0
mmu-miR-467d-3p	0	0	0.15	0.25	0.15	0	0	0	0
mmu-miR-466a-5p	0	0	0	0	0	0	0	0	0
mmu-miR-297c-5p	0	0	0	0	0	0	0	0	0
mmu-miR-669c-3p	0	0	0	0	0	0	0	0	0
mmu-miR-466d-5p	0	0	0	0	0	0	0	0	0
mmu-miR-669m-5p	0	0	0	0	0	0	0.25	0	0
mmu-miR-669m-3p	0	0	0	0	0	0	0	0	0
mmu-miR-466n-5p	0	0	0	0	0	0	0	0	0
mmu-miR-466n-3p	0	0	0	0	0	0	0	0	0
mmu-miR-669o-5p	0	0	0	3	0.5	0	1.5	0	0
mmu-miR-466h-5p	0	0	0	0.17	0.25	0	0.75	0	0
mmu-miR-466h-3p	0	0	1.08	0	0	0	0.04	0	0
mmu-miR-466l-5p	0	0	0	0	0	0	0	0	0
mmu-miR-466l-3p	0	0	0	0	0	0	0	0	0
mmu-miR-669i	0	0	0	0	0	0	0	0	0
mmu-miR-669h-3p	0	0	0	0	0	0	0	0	0
mmu-miR-511-5p	0	0	0	0	0	0	0	0	0
mmu-miR-511-3p	0	0	1	0	0	0	0	0	0
mmu-miR-6419	0	0	0	0	0	0	0	0	0
mmu-miR-7655-5p	0	0	0	0	0	0	1	0	0
mmu-miR-3967	0	0	0	0	0	0	0	0	0
mmu-miR-7664-5p	0	0	0	0	0	0	0	0	0
mmu-miR-7664-3p	0	0	0	0	0	0	0	0	0
mmu-miR-6996-5p	0	0	0	0	0	0	0	0	0
mmu-miR-6996-3p	0	0	0	0	0	0	0	0	0
mmu-miR-126a-5p	0	0	0	0	0	0	0	0	0
mmu-miR-126a-3p	0	0	0	0	0	0	0	0	0
mmu-miR-126b-5p	0	0	0	0	0	0	0	0	0
mmu-miR-126b-3p	0	0	0	0	0	0	0	0	0
mmu-miR-7578	0	0	0	0	0	0	0	0	0
mmu-miR-3088-5p	0	0	0	0	0	0	0	0	0
mmu-miR-133c	0	0	0	0	0	0	0	0	0
mmu-miR-219a-2-3p	0	0	0	0	0	0	0	0	0
mmu-miR-219b-5p	0	1	0	0	0	0	0	0	0
mmu-miR-219b-3p	0	0	0	0	0	0	0	0	0
mmu-miR-6997-3p	0	0	0	0	0	0	0	0	0
mmu-miR-3089-5p	0	0	0	0	0	0	0	0	0
mmu-miR-6998-5p	0	0	0	0	0	0	0	0	0
mmu-miR-6998-3p	0	0	0	0	0	0	0	0	0
mmu-miR-7674-5p	0	0	0	0	0	0	0	0	0
mmu-miR-7674-3p	0	0	0	0	0	0	0	0	0
mmu-miR-1954	0	0	0	0	0	0	0	0	0
mmu-miR-2861	0	0	0	0	0	0	0	0	0
mmu-miR-3960	0	0	0	0	0	0	0	0	0
mmu-miR-5128	0	0.14	0	0	1.07	0	0.14	0	0
mmu-miR-181b-2-3p	0	0	0	0	0	1	0	0	0
mmu-miR-6336	0	0	0	0	0	0	0	0	0
mmu-miR-5129-5p	0	0	0	0	0	0	0	0	0
mmu-miR-195b	0	0	0	0	0	0	0	0	0
mmu-miR-6337	0	0	0	0	0	0	0	0	0
mmu-miR-7224-5p	0	0	0	0	0	0	0	0	0
mmu-miR-6335	0	0	0	0	0	0	0	0	0
mmu-miR-10b-3p	0	0	0	0	3	0	2	1	1
mmu-miR-684	0	0	0	0	0	0	0	0	0
mmu-miR-6999-5p	0	0	0	0	0	0	0	0	0
mmu-miR-6999-3p	0	0	0	0	0	0	0	0	0
mmu-miR-1955-3p	0	0	0	1	0	0	1	0	0
mmu-miR-7000-5p	0	0	0	0	0	0	0	0	0
mmu-miR-7000-3p	0	0	0	0	0	0	0	0	0
mmu-miR-7221-5p	0	0	0	0	0	0	0	0	0
mmu-miR-7221-3p	0	0	0	0	0	0	0.33	0	0
mmu-miR-7222-5p	0	0	0	0	0	0	0	0	0
mmu-miR-7222-3p	0	0	0	0	0	0	0	0	0
mmu-miR-7001-5p	0	0	0	0	0	0	0	0	0
mmu-miR-7001-3p	0	0	0	0	0	0	0	0	0
mmu-miR-129-5p	0	0	0	0	0	0	0	0	0
mmu-miR-129-2-3p	0	0	0	0	0	0	0	0	0
mmu-miR-129b-5p	0	0	0	0	0	0	0	0	0
mmu-miR-129b-3p	0	0	0	6	12	8	6	1	0
mmu-miR-670-5p	0	0	0	0	0	0	0	0	0
mmu-miR-670-3p	0	0	0	0	0	0	0	0	0
mmu-miR-1902	0	0	0	0	1	0	0	0	0
mmu-miR-7002-5p	0	0	0	0	0	0	0	0	0
mmu-miR-7002-3p	0	0	0	0	0	0	0	0	0
mmu-miR-1951	0	0	0	0	0	0	0	0	0
mmu-miR-7665-5p	0	0	0	0	0	0	0	0	0
mmu-miR-7665-3p	0	0	0	0	0	0	0	0	0
mmu-miR-6339	0	0	0	0	0	0	0	0	0
mmu-miR-6973b-5p	0	0	0	0	0	0	0	0	0
mmu-miR-6973b-3p	0	0	0	0	0	0	0	0	0
mmu-miR-103-2-5p	0	0	0	0	0	0	0	0	0
mmu-miR-3090-5p	0	0	0	0	0	0	0	0	0
mmu-miR-3090-3p	0	0	0	0	0	0	0	0	0
mmu-miR-1952	0	0	0	0	0	0	0	0	0
mmu-miR-5622-5p	0	0	0	0	0	0	0	0	0
mmu-miR-5622-3p	0	0	0	0	0	0	0	0	0
mmu-miR-695	0	0	0	0	0	0	0	0	0
mmu-miR-499-3p	0	0	0	0	0	0	0	0	0
mmu-miR-7003-5p	0	0	0	0	0	0	0	0	0
mmu-miR-7003-3p	0	0	0	0	0	0	0	0	0
mmu-miR-7678-5p	0	0	0	0	0	0	0	0	0
mmu-miR-7678-3p	0	0	0	0	0	0	0	0	0
mmu-miR-7004-5p	0	0	0	0	0	0	0	0	0
mmu-miR-7004-3p	0	0	0	0	0	0	0	0	0
mmu-miR-6340	0	0	0	0	1	1	0	0	0
mmu-miR-7005-5p	0	0	2	0	0	0	0	0	0
mmu-miR-7005-3p	0	0	0	0	0	0	0	0	0
mmu-miR-3091-5p	0	0	0	0	0	0	0	0	0
mmu-miR-7006-5p	0	0	0	0	0	0	0	0	0
mmu-miR-7006-3p	0	0	0	0	0	0	0	0	0
mmu-miR-124b-3p	0	0	0	0	0	0	0	0	0
mmu-miR-7007-5p	0	0	0	0	0	0	0	0	0
mmu-miR-7007-3p	0	0	0	0	0	0	0	0	0
mmu-miR-3092-5p	0	0	0	0	0	0	0	0	0
mmu-miR-3092-3p	0	0	0	0	0	0	0	0	0
mmu-miR-466q	0	0	0	0	0	0	0	0	0
mmu-miR-551b-5p	0	0	0	0	0	0	0	0	0
mmu-miR-551b-3p	0	0	0	0	0	0	0	0	0
mmu-miR-7008-5p	0	0	0	0	0	0	0	0	0
mmu-miR-1897-5p	0	0	0	0	0	0	0	0	0
mmu-miR-1897-3p	0	0	0	0	0	0	0	0	0
mmu-miR-6378	0	0	0	0	0	0	0	0	0
mmu-miR-7009-3p	0	0	0	0	0	0	0	0	0
mmu-miR-6379	0	0	0	0	0	0	0	0	0
mmu-miR-12195-5p	0	0	0	0	0	0	0	0	0
mmu-miR-12195-3p	0	0	0	0	0	0	0	0	0
mmu-miR-6377	0	0	0	0	0	0	0	0	0
mmu-miR-16-2-3p	0	0	0	0	0	2	4	1	0
mmu-miR-7010-5p	0	0	0	0	0	0	0	0	0
mmu-miR-7010-3p	0	0	0	0	0	0	0	0	0
mmu-miR-466k	0	0	0	0	0	0	0	0	0
mmu-miR-3093-5p	0	0	0	0	0	0	0	0	0
mmu-miR-3093-3p	0	0	0	0	0	0	0	0	0
mmu-miR-7011-5p	0	0	0	0	0	0	0	0	0
mmu-miR-7011-3p	0	0	0	0	0	0	0	0	0
mmu-miR-1905	0	0	0	0	0	0	0	0	0
mmu-miR-92b-5p	0	0	0	3	1	4	1	0	0
mmu-miR-7669-3p	0	0	0	0.03	0	0	0	0	0
mmu-miR-190b-3p	0	0	0	0	0	0	0	0	0
mmu-miR-7012-5p	0	0	0	0	0	0	0	0	0
mmu-miR-7012-3p	0	0	0	0	0	0	0	0	0
mmu-miR-7013-5p	0	0	0	0	0	0	0	0	0
mmu-miR-7014-5p	0	0	0	0	0	0	0	0	0
mmu-miR-7014-3p	0	0	0	0	0	0	0	0	0
mmu-miR-7225-5p	0	0	2	0	0	0	0	0	0
mmu-miR-7225-3p	0	0	0	0	0	0	0	0	0
mmu-miR-6481	0	0	0	0	0	0	0	0	0
mmu-miR-669n	0	0	0	0	0	0	0	0	0
mmu-miR-137-5p	0	0	0	0	0	0	0	0	0
mmu-miR-760-5p	0	0	0	0	0	0	0	0	0
mmu-miR-7657-5p	0	0	0	0	0	0	0	0	0
mmu-miR-7657-3p	0	0	0	0	0	0	0	0	0
mmu-miR-302b-5p	0	0	0	0	0	0	0	0	0
mmu-miR-302b-3p	0	0	0	199.17	179	260.4	1	0	0
mmu-miR-302c-5p	0	0	0	0	0	0	0	0	0
mmu-miR-302c-3p	0	0	0	20.67	19	26.07	0	0	0
mmu-miR-302a-5p	0	0	0	0	0	0	0	0	0
mmu-miR-302a-3p	0	0	0	40.5	30.5	67.23	0	0	0
mmu-miR-302d-5p	0	0	0	0	0	2	0	0	0
mmu-miR-302d-3p	0	0	0	24.67	25.5	62.9	0	0	0
mmu-miR-367-5p	0	0	0	0	0	0	0	0	0
mmu-miR-367-3p	0	0	0	0	0	2	0	0	0
mmu-miR-1895	0	0	0	0	0	0	0.04	0	0
mmu-miR-6380	0	0	0	0	0	0	0	0	0
mmu-miR-6381	0	0	0	0	0	0	0	0	0
mmu-miR-3963	0	0.2	0	0	0.2	0	0	0	0
mmu-miR-3471	0	0	0	0	0	0	0	0	0
mmu-miR-6400	0	0	0	0	0	0	0	0	0
mmu-miR-8118	0	0	0	0	0	0	0	0	0
mmu-miR-876-5p	0	0	0	0	0	0	0	0	0
mmu-miR-876-3p	0	0	0	0	0	0	0	0	0
mmu-miR-873b	0	0	0	0	0	0	0	0	0
mmu-miR-873a-5p	0	0	0	0	0	0	0	0	0
mmu-miR-873a-3p	0	0	0	0	0	0	0	0	0
mmu-miR-207	0	0	0	0	0	0	0	0	0
mmu-miR-3094-5p	0	0	0	0	0	0	0	0	0
mmu-miR-5106	0	0	1	0.67	0.92	0	0.25	0	0
mmu-miR-5120	0	0	0	0	0	0	1	0	0
mmu-miR-1958	0	0	0	0.5	0	0	0	0	0
mmu-miR-491-3p	0	0	0	0	0	0	0	0	0
mmu-miR-6402	0	0	0	0	0	0	0	0	0
mmu-miR-101a-5p	0	0	0	0	1	0	0	0	0
mmu-miR-6397	0	0	0	0	0	0	0	0	0
mmu-miR-761	0	0	0	0	0	0	0	0	0
mmu-miR-7226-5p	0	0	0	0	0	0	0	0	0
mmu-miR-30f	0	0	0	0	0	0	0	0	0
mmu-miR-30e-3p	0	0	0	0	0	0	0	0	0
mmu-miR-7015-5p	0	0	0	0	0	0	0	0	0
mmu-miR-6398	0	0	0	0	0	0	0	0	0
mmu-miR-697	0	0	0	0	0	0	0	0	0
mmu-miR-698-3p	0	0	0	0	0	0	0	0	0
mmu-miR-698-5p	0	0	0	0	0	0	0	0	0
mmu-miR-7119-5p	0	0	0	0	0	0	0	0	0
mmu-miR-7119-3p	0	0	0	0	0	0	0	0	0
mmu-miR-8119	0	0	0	0	0	0	0	0	0
mmu-miR-7016-5p	0	0	0	0	0	0	0	0	0
mmu-miR-7016-3p	0	0	0	0	0	0	0	0	0
mmu-miR-7017-5p	0	0	0	0	0	0	0	0	0
mmu-miR-7017-3p	0	0	0	0	0	0	0	0	0
mmu-miR-5122	0	0	0	0	0	0	0	0	0
mmu-miR-7227-5p	0	0	0	0	0	0	0	0	0
mmu-miR-6403	0	0	0	0	0	0	0	0	0
mmu-miR-7018-5p	0	0	0	0	0	0	0	0	0
mmu-miR-6399	0	0	0	0	0	0	0	0	0
mmu-miR-7019-5p	0	0	0	0	0	0	0	0	0
mmu-miR-7019-3p	0	0	0	0	0	0	0	0	0
mmu-miR-7020-5p	0	0	0	0	0	0	0	0	0
mmu-miR-7020-3p	0	0	0	0	0	0	0	0	0
mmu-miR-2139	0	0	0	0	0	0	0	0	0
mmu-miR-7021-3p	0	0	0	0	0	0	0	0	0
mmu-miR-7022-5p	0	0	0	0	0	0	0	0	0
mmu-miR-7022-3p	0	0	0	0	0	0	0	0	0
mmu-miR-5616-5p	0	0	0	0	0	0	0	0	0
mmu-miR-7023-5p	0	0	0	0	0	0	0	0	0
mmu-miR-7023-3p	0	0	0	0	0	0	0	0	0
mmu-miR-12196-3p	0	1	1	0	0	0	1	0	0
mmu-miR-429-5p	0	0	0	0	0	0	0	0	0
mmu-miR-7658-3p	0	0	0	0	0	0	0	0	0
mmu-miR-879-5p	0	0	0	0	0	0	0	0	0
mmu-miR-879-3p	0	0	0	0	0	0	0	0	0
mmu-miR-12197-3p	0	0	0	0	0	0	0	0	0
mmu-miR-5625-5p	0	0	0	0	0	0	0	0	0
mmu-miR-5625-3p	0	0	0	0	0	0	0	0	0
mmu-miR-3473e	0	0	0	0	0	0	0	0	0
mmu-miR-12198-3p	0	0	0	0	0	0	0	0	0
mmu-miR-7024-5p	0	0	0	0	0	0	0	0	0
mmu-miR-7024-3p	0	0	0	0	0	0	0	0	0
mmu-miR-7036b-5p	0	0	0	0	0	0	2	0	0
mmu-miR-7036b-3p	0	0	0	0	0	0	0	0	0
mmu-miR-467g	0	0	0	0	0	0	0	0	0
mmu-miR-3097-5p	0	0	0	0	0	0	0	0	0
mmu-miR-7689-5p	0	0	0	0	0	0	0	0	0
mmu-miR-6414	0	0	0	0	0	0	0	0	0
mmu-miR-218-1-3p	0	0	0	3	0	0	4	0	1
mmu-miR-6417	0	0	0	0	0	0	0	0	0
mmu-miR-574-5p	0	0	0	0	0	0	0	0	0
mmu-miR-7025-5p	0	0	0	0	0	0	1	0	0
mmu-miR-7025-3p	0	0	0	0	0	0	0	0	0
mmu-miR-12199-3p	0	0	0	0	0	0	0	0	0
mmu-miR-5098	0	0	0	0	0	0	0	0	0
mmu-miR-1187	0	0	0	0	0	0	0	0	0
mmu-miR-3969	0	0	0	0	0	0	0	0	0
mmu-miR-6415	0	0	0	0	0	0	0	0	0
mmu-miR-5619-5p	0	0	0	0	0	0	0	0	0
mmu-miR-5619-3p	0	0	0	0	0	0	0	0	0
mmu-miR-7026-5p	0	0	0	0	0	0	0	0	0
mmu-miR-701-5p	0	0	0	0	0	0	1	0	0
mmu-miR-701-3p	0	0	0	0	0	0	0	0	0
mmu-miR-7229-5p	0	0	0	0	0	0	0	0	0
mmu-miR-7229-3p	0	0	0	0	0	0	0	0	0
mmu-miR-7230-5p	0	0	0	0	0	0	0	0	0
mmu-miR-7230-3p	0	0	0	0	0	0	0	0	0
mmu-miR-7027-3p	0	0	0	0	0	0	0	0	0
mmu-miR-7028-5p	0	0	0	0	0	0	0	0	0
mmu-miR-7028-3p	0	0	0	0	0	0	0	0	0
mmu-miR-7029-3p	0	0	0	0	1	0	0	0	0
mmu-miR-7030-5p	0	0	0	0	0	0	0	0	0
mmu-miR-8115	0	0	0	0	0	0	0	0	0
mmu-miR-7647-5p	0	0	0	0	0	0	0	0	0
mmu-miR-7032-5p	0	0	0	0	0	0	0	0	0
mmu-miR-12200-5p	0	0	0	0	0	0	0	0	0
mmu-miR-12200-3p	0	0	0	0	0	0	0	0	0
mmu-miR-3965	0	0	0	0	0	0	0	0	0
mmu-miR-7033-3p	0	0	0	0	0	0	0	0	0
mmu-miR-7034-5p	0	0	0	0	0	0	0	0	0
mmu-miR-7034-3p	0	0	0	0	0	0	0	0	0
mmu-miR-7035-5p	0	0	0	0	0	0	0	0	0
mmu-miR-721	0	0	0	0	0	0	0	0	0
mmu-miR-702-5p	0	0	0	0	0	0	0	0	1
mmu-miR-8116	0	0	0	0	0	0	0	0	0
mmu-miR-7036a-5p	0	0	0	0	0	0	0	0	0
mmu-miR-6418-5p	0	0	0	0	0	0	0	0	0
mmu-miR-6418-3p	0	1	0	0	0	0	0	0	0
mmu-miR-7037-5p	0	0	0	0	0	0	0	0	0
mmu-miR-7037-3p	0	0	0	0	0	0	0	0	0
mmu-miR-7038-5p	0	2	0	0	0	0	0	0	0
mmu-miR-7038-3p	0	0	0	0	0	0	0	0	0
mmu-miR-7039-5p	0	0	0	0	0	0	0	0	0
mmu-miR-7039-3p	0	0	0	0	0	0	0	0	0
mmu-miR-653-5p	0	0	0	0	0	0	0	0	0
mmu-miR-653-3p	0	0	0	0	0	0	0	0	0
mmu-miR-489-3p	0	0	0	0	0	0	0	0	0
mmu-miR-489-5p	0	0	0	0	0	0	0	0	0
mmu-miR-6370	0	0	0	0	0	0	0	0	0
mmu-miR-592-5p	0	1	0	3	0	0	0	0	0
mmu-miR-592-3p	0	0	0	0	0	0	0	0	0
mmu-miR-96-3p	0	3	0	0	0	0	0	0	0
mmu-miR-490-5p	0	1	0	1	0	0	0	0	0
mmu-miR-490-3p	0	0	0	0	0	1	0	0	0
mmu-miR-7670-5p	0	0	0	0	0	0	0	0	0
mmu-miR-7670-3p	0	0	0	0	0	0	0	0	0
mmu-miR-6371	0	0	0	0	0	0	0	0	0
mmu-miR-196b-3p	0	0	0	0	0	0	0	0	0
mmu-miR-7232-5p	0	0	0	0	0	0	0	0	0
mmu-miR-7232-3p	0	0	0	0	0	0	0	0	0
mmu-miR-468-3p	0	0	0	0	0	0	0	0	0
mmu-miR-468-5p	0	0	0	0	0	0	0	0	0
mmu-miR-3470a	0	0	0	0	0	0	0	0	0
mmu-miR-6374	0	0	0	0	0	0	0	0	0
mmu-miR-705	0	0	0	0	0	0	0	0	0
mmu-miR-6375	0	0	0	0	0	0	0	0	0
mmu-miR-6376	0	0	0	0	0	0	0	0	0
mmu-miR-7041-5p	0	0	0	0	0	0	0	0	0
mmu-miR-7041-3p	0	0	0	0	0	0	0	0	0
mmu-miR-12201-5p	0	0	0	0	0	0	0	0	0
mmu-miR-12201-3p	0	0	0	0	0	0	0	0	0
mmu-miR-6373	0	0	0	0	0	0	0	0	0
mmu-miR-7661-5p	0	0	0	0	0	0	0	0	0
mmu-miR-7661-3p	0	0	0	0	1	0	0	0	0
mmu-miR-7042-5p	0	0	1	0	0	0	0	0	0
mmu-miR-7042-3p	0	0	0	0	0	0	0	0	0
mmu-miR-7660-5p	0	0	1	0	0	0	0	0	0
mmu-miR-7043-5p	0	0	0	0	0	0	0	0	0
mmu-miR-7044-5p	0	0	0	0	0	0	0	0	0
mmu-miR-7044-3p	0	0	0	0	0	0	0	0	0
mmu-miR-706	0	0	0	0	0	0	0	0	0
mmu-miR-7231-5p	0	0	0	0	0	0	0	0	0
mmu-miR-7231-3p	0	0	0	0	0	0	0	0	0
mmu-miR-141-5p	0	0	0	0	0	0	0	0	0
mmu-miR-200c-5p	0	0	0	0	0	0	0	0	0
mmu-miR-7045-5p	0	0	0	0	0	0	0	0	0
mmu-miR-7045-3p	0	0	0	0	0	0	0	0	0
mmu-miR-3098-5p	0	0	0	0	0	0	0	0	0
mmu-miR-3098-3p	0	1	0	0	0	0	0	0	0
mmu-miR-8113	0	0	0	0	0	0	0	0	0
mmu-miR-7233-5p	0	0	0	0	0	0	0	0	0
mmu-miR-7233-3p	0	0	0	0	0	0	0	0	0
mmu-miR-7649-5p	0	0	0	0	0	0	0	0	0
mmu-miR-7649-3p	0	0	0	0	0	0	0	0	0
mmu-miR-290a-5p	0	0	0	0	0	0	0	0	0
mmu-miR-290a-3p	0	0	0	0	0	0	0	0	0
mmu-miR-290b-5p	0	0	0	0	0	0	0	0	0
mmu-miR-290b-3p	0	0	0	0	0	0	0	0	0
mmu-miR-291a-5p	0	0	0	0	0	0	0	0	0
mmu-miR-291a-3p	0	0	0	0	0	0	2	0	0
mmu-miR-292a-5p	0	0	0	0	0	0	0	0	0
mmu-miR-292a-3p	0	0	0	0	0	0	0	0	0
mmu-miR-292b-5p	0	0	0	0	0	0	0	0	0
mmu-miR-292b-3p	0	0	0	0	0	0	0	0	0
mmu-miR-291b-5p	0	0	0	0	0	0	0	0	0
mmu-miR-291b-3p	0	0	0	0	0	0	0	0	0
mmu-miR-293-5p	0	0	0	0	0	0	0	0	0
mmu-miR-293-3p	0	2	0	0	0	0	0	0	0
mmu-miR-294-5p	0	0	0	0	0	0	0	0	0
mmu-miR-294-3p	0	0	0	0	0	0	0	0	0
mmu-miR-295-5p	0	0	0	0	0	0	0	0	0
mmu-miR-295-3p	0	0	0	0	0	0	0	0	0
mmu-miR-935	0	0	0	1	0	0	0	0	0
mmu-miR-3572-3p	0	0	0	0	0	0	0	0	0
mmu-miR-12202-5p	0	0	0	0	0	0	0	0	0
mmu-miR-12202-3p	0	0	0	0	0	0	0	0	0
mmu-miR-3099-5p	0	0	0	0	0	0	0	0	0
mmu-miR-5620-3p	0	0	0	0.04	0	0.04	0	0	0
mmu-miR-3100-3p	0	0	1	0	0	0	0	0	0
mmu-miR-343	0	0	0	0	0	0	0	0	0
mmu-miR-7046-5p	0	0	0	0	0	0	0	0	0
mmu-miR-7046-3p	0	0	0	0	0	0	0	0	0
mmu-miR-7047-5p	0	0	0	0	0	0	0	0	0
mmu-miR-7047-3p	0	0	0	0	0	0	0	0	0
mmu-miR-6537-5p	0	0	0	0	0	0	0	0	0
mmu-miR-6537-3p	0	0	0	0	0	0	0	0	0
mmu-miR-7048-5p	0	0	0	0	0	0	0	0	0
mmu-miR-7048-3p	0	0	1	0	0	0	0	0	0
mmu-miR-3101-5p	0	0	0	0	0	0	0	0	0
mmu-miR-7049-5p	0	0	3	0	1	0	0	0	0
mmu-miR-7049-3p	0	0	0	0	0	0	0	0	0
mmu-miR-1964-5p	0	0	0	0	0	0	0	0	0
mmu-miR-7668-3p	0	1	0	0	0	0	0	0	0
mmu-miR-9769-5p	0	0	0	0	0	0	0	0	0
mmu-miR-9769-3p	0	0	3	0	0	0	0	0	0
mmu-miR-3569-3p	0	1	2	0	0	0	0	0	0
mmu-miR-7050-5p	0	0	0	0	0	0	0	0	0
mmu-miR-7050-3p	0	0	0	0	0	0	0	0	0
mmu-miR-7051-5p	0	0	0	0	0	0	0	0	0
mmu-miR-7051-3p	0	0	0	0	0	0	0	0	0
mmu-miR-7053-5p	0	0	0	0	0	0	0	0	0
mmu-miR-7053-3p	0	0	0	0	0	0	0	0	0
mmu-miR-707	0	0	0	0	0	0	0	0	0
mmu-miR-7054-5p	0	0	0	0	0	0	0	0	0
mmu-miR-7054-3p	0	0	0	0	0	0	0	0	0
mmu-miR-150-3p	0	0	0	0	0	0	0	0	0
mmu-miR-7055-5p	0	0	0	0	0	0	0	0	0
mmu-miR-7055-3p	0	0	0	0	0	0	0	0	0
mmu-miR-7056-5p	0	0	0	0	0	0	0	0	0
mmu-miR-7056-3p	0	0	0	0	0	0	0	0	0
mmu-miR-6238	0	0	0	0	0	0	0	0	0
mmu-miR-6389	0	0	0	0	0	0	0	0	0
mmu-miR-344d-1-5p	0	0	0	0	0	0	0	0	0
mmu-miR-344d-2-5p	0	0	0	0	0	0	0	0	0
mmu-miR-344d-3-5p	0	0	0	0	0	0	0	0	0
mmu-miR-344e-5p	0	0	0	0	0	0	0	0	0
mmu-miR-344e-3p	0	0	0	0	0	0	0	0	0
mmu-miR-344h-5p	0	0	0	0	0	0	0	0	0
mmu-miR-344h-3p	0	0	0	0	0	0	0	0	0
mmu-miR-344b-5p	0	0	0	0	0	0	0	0	0
mmu-miR-344c-5p	0	0	0	0	0	0	0	0	0
mmu-miR-344-5p	0	0	0	0	0	0	0	0	0
mmu-miR-344g-5p	0	0	0	0	0	0	0	0	0
mmu-miR-344g-3p	0	0	0	0	0	0	0	0	0
mmu-miR-344f-5p	0	0	0	0	0	0	0	0	0
mmu-miR-344f-3p	0	1	0	0	0	0	0	0	0
mmu-miR-344i	0	0	0	0	0	0	0	0	0
mmu-miR-211-5p	0	0	0	0	0	0	0	0	0
mmu-miR-211-3p	0	0	0	0	0	0	0	0	0
mmu-miR-6416-5p	0	0	0	0	0	0	0	0	0
mmu-miR-6416-3p	0	0	0	0	0	0	0	0	0
mmu-miR-7057-5p	0	0	0	1	1	3	0	0	0
mmu-miR-7057-3p	0	0	0	0	0	0	0	0	0
mmu-miR-7234-5p	0	0	0	0	0	0	0	0	0
mmu-miR-7234-3p	0	0	0	0	0	0	0	0	0
mmu-miR-7a-2-3p	0	0	0	0	0	0	0	0	0
mmu-miR-12203-5p	0	0	0	0	0	0	0	0	0
mmu-miR-12203-3p	0	0	0	0	0	0	0	0	0
mmu-miR-6394	0	0	0	0	0	0	0	0	0
mmu-miR-326-5p	0	0	0	0	0	0	0	0	0
mmu-miR-3102-5p	0	0	0	0	0	0	1	0	0
mmu-miR-7058-5p	0	0	0	0	0	0	0	0	0
mmu-miR-7058-3p	0	0	0	0	0	0	0	0	0
mmu-miR-7059-3p	0	0	0	0	0	0	0	0	0
mmu-miR-7060-3p	0	0	2	0	0	0	1	0	0
mmu-miR-762	0	0	0	0	0	0	0	0	0
mmu-miR-3103-5p	0	0	0	0	0	0	0	0	0
mmu-miR-7061-5p	0	0	1	0	0	1	0	0	0
mmu-miR-7061-3p	0	0	0	0	0	0	0	0	0
mmu-miR-1962	0	0	0	0	0	0	0	0	0
mmu-miR-6401	0	0	0	0	0	0	0	0	0
mmu-miR-7686-5p	0	0	0	0	0	0	0.33	0	0
mmu-miR-7686-3p	0	0	0	0	0	0	0	0	0
mmu-miR-202-3p	0	0	0	0	0	0	0	0	0
mmu-miR-7062-5p	0	0	0	0	0	0	0	0	0
mmu-miR-7062-3p	0	0	0	0	0	0	0	0	0
mmu-miR-7063-3p	0	0	0	0	0	0	0	0	0
mmu-miR-3104-5p	0	0	0	0	0	0	0	0	0
mmu-miR-3104-3p	0	0	0	0	0	0	0	0	0
mmu-miR-7064-5p	0	0	0	0	0	0	0	0	0
mmu-miR-7064-3p	0	0	0	0	0	0	1	0	0
mmu-miR-6404	0	0	0	0	0	0	0	0	0
mmu-miR-3105-5p	0	0	0	0	0	0	0	0	0
mmu-miR-3105-3p	0	0	0	0	0	0	0	0	0
mmu-miR-7654-3p	0	0	0	0	0	0	0	0	0
mmu-miR-9768-5p	0	0	0	0	0	0	0	0	0
mmu-miR-9768-3p	0	0	0	0	0	0	0	0	0
mmu-miR-3106-5p	0	0	0	0	0	0	0	0	0
mmu-miR-3106-3p	0	0	0	0	0	0	0	0	0
mmu-miR-486a-5p	0	0	0	0	0	0	0	0	0
mmu-miR-486a-3p	0	0	0	0	0	0	0	0	0
mmu-miR-486b-3p	0	0	0	0	0	0	0	0	0
mmu-miR-6395	0	0	0	0	0	0	0	0	0
mmu-miR-383-3p	0	0	0	0	0	0	0	0	0
mmu-miR-7666-5p	0	0	0	0	0	0	0	0	0
mmu-miR-710	0	0	0	0	0	0	0	0	0
mmu-miR-7066-5p	0	0	0	0	0	0	0	0	0
mmu-miR-7066-3p	0	0	0	0	0	0	0	0	0
mmu-miR-7240-3p	0	0	0	0	0	0	0	0	0
mmu-miR-7067-5p	0	0	0	0	0	0	0	0	0
mmu-miR-6769b-3p	0	0	0	0	0	0	0	0	0
mmu-miR-28b	0	0	0	0	0	0	0	0	0
mmu-miR-8111	0	0	1	0	0	0	0	0	0
mmu-miR-709	0	0	0	0	0	0	0	0	0
mmu-miR-24-2-5p	0	0	0	0	0	0	0	0	0
mmu-miR-3074-2-3p	0	0	0	0	0	0	0	0	0
mmu-miR-7069-5p	0	0	0	0	0	0	1	0	0
mmu-miR-7069-3p	0	0	0	0	0	0	0	0	0
mmu-miR-8109	0	0	1	0	0	0	0	0	0
mmu-miR-7071-5p	0	0	0	0	0	0	0	0	0
mmu-miR-7071-3p	0	0	0	0	0	0	0	0	0
mmu-miR-8110	0	0	0	0	0	0	0	0	0
mmu-miR-7072-5p	0	0	0	0	0	0	0	0	0
mmu-miR-7072-3p	0	0	0	0	0	0	0	0	0
mmu-miR-7073-5p	0	0	0	0	0	0	0	0	0
mmu-miR-7073-3p	0	0	0	0	0	0	0	0	0
mmu-miR-7074-5p	0	0	0	0	0	0	0	0	0
mmu-miR-7074-3p	0	0	0	0	0	0	0	0	0
mmu-miR-7075-5p	0	0	0	0	0	0	0	0	0
mmu-miR-3108-5p	0	0	0	0	0	0	0	0	0
mmu-miR-7076-5p	0	0	0	0	0	0	0	0	0
mmu-miR-7076-3p	0	0	0	0	0	0	0	0	0
mmu-miR-7077-5p	0	0	0	0	0	0	0	0	0
mmu-miR-7077-3p	0	0	0	0	0	0	0	0	0
mmu-miR-7078-5p	0	0	0	0	0	0	0	0	0
mmu-miR-7078-3p	0	0	0	0	0	0	0	0	0
mmu-miR-7687-5p	0	0	0	0	0	1	0	0	0
mmu-miR-7687-3p	0	0	0	0	0	0	0	0	0
mmu-miR-7237-3p	0	0	0	0	0	0	1	0	0
mmu-miR-6396	0	0	0	0	0	0	0	0	0
mmu-miR-7079-5p	0	0	0	0	0	0	0	0	0
mmu-miR-7079-3p	0	0	0	0	0	0	0	0	0
mmu-miR-7080-5p	0	0	0	0	0	0	0	0	0
mmu-miR-7080-3p	0	0	0	0	0	0	0	0	0
mmu-miR-1967	0	0	0	0	0	0	0	0	0
mmu-miR-1903	0	0	0	0	0	1	0	0	0
mmu-miR-5618-5p	0	0	0	0	0	0	0	0	0
mmu-miR-5618-3p	0	0	0	0	0	0	0	0	0
mmu-miR-1899	0	0	0	0	0	0	0	0	0
mmu-miR-6237	0	0	0	0	0	0	0	0	0
mmu-miR-12204-5p	0	0	0	0	0	0	0	0	0
mmu-miR-7650-3p	0	0	0	0	0	0	0	0	0
mmu-miR-7081-5p	0	0	0	0	0	0	0	0	0
mmu-miR-7081-3p	0	0	0	0	0	0	0	0	0
mmu-miR-1900	0	0.5	0.5	0	0	0	0	0	0
mmu-miR-7082-5p	0	0	0	0	0	0	0	0	0
mmu-miR-7082-3p	0	0	0	0	0	0	0	0	0
mmu-miR-1946b	0	0	0	0	0	0	0	0	0
mmu-miR-7083-3p	0	0	0	0	0	0	0	0	0
mmu-miR-7084-3p	0	0	0	0	0	0	0	0	0
mmu-miR-100-3p	0	0	0	1	1	0	0	1	0
mmu-miR-7085-5p	0	0	0	0	0	0	0	0	0
mmu-miR-7085-3p	0	0	0	0	0	0	0	0	0
mmu-miR-7086-5p	0	0	0	0	0	0	0	0	0
mmu-miR-7086-3p	0	0	0	1	0	0	0	0	0
mmu-miR-7087-5p	0	0	0	0	0	0	0	0	0
mmu-miR-7087-3p	0	0	0	0	0	0	0	0	0
mmu-miR-6244	0	0	0	0	0	0	0	0	0
mmu-miR-130c	0	0	0	0	0	0	0	0	0
mmu-miR-6385	0	0	0	0	0	0	0	0	0
mmu-miR-5133	0	0	0	0	0.5	0	0	0	0
mmu-miR-190a-3p	0	0	0	0	0	0	0	0	0
mmu-miR-7241-5p	0	0	0	0	0	0	0	0	0
mmu-miR-7241-3p	0	0	0	0	0	0	0	0	0
mmu-miR-7242-5p	0	0	0	0	0	0	0	0	0
mmu-miR-7242-3p	0	0	0	0	0	0	0	0	0
mmu-miR-5626-5p	0	0	0	0	0	0	0	0	0
mmu-miR-5626-3p	0	0	2	0	0	0	0	0	0
mmu-miR-1970c-3p	0	0	0	0	0	0	0	0	0
mmu-miR-12205-5p	0	0	0	0	0	0	0	0	0
mmu-miR-12205-3p	0	0	0	0	0	0	0	0	0
mmu-miR-184-5p	0	0	0	0	0	0	0	0	0
mmu-miR-6386	0	0	0	0	0	0	0	0	0
mmu-miR-7656-5p	0	0	0	0	0	0	0	0	0
mmu-miR-7656-3p	0	0	0	0	0	0	0	0	0
mmu-miR-7243-5p	0	0	0	0	0	0	0	0	0
mmu-miR-2136	0	0	0	0	0	0	0	0	0
mmu-miR-135a-1-3p	0	0	0	0	0	0	0	0	0
mmu-miR-7088-5p	0	0	0	0	0	0	0	0	0
mmu-miR-7088-3p	0	0	0	0	0	0	0	0	0
mmu-miR-12206-5p	0	0	0	0	0	0	0	0	0
mmu-miR-711	0	0	0	0	0	0	0	0	0
mmu-miR-7089-5p	0	0	0	0	0	0	0	0	0
mmu-miR-7089-3p	0	0	0	0	0	0	0	0	0
mmu-miR-467h	0	0	0	0	0	0	0	0	0
mmu-miR-26a-1-3p	0	0	0	1	0	0	0	1	0
mmu-miR-7090-5p	0	0	0	0	0	0	0	0	0
mmu-miR-8106	0	0	0	0	0	0	0	0	0
mmu-miR-138-1-3p	0	0	0	0	0	0	0	0	0
mmu-miR-188-3p	0	0	0	2	0	0	0	0	0
mmu-miR-5617-5p	0	0	0	0	0	0	0	0	0
mmu-miR-5617-3p	0	0	6	0	0	0	0	0	0
mmu-miR-3110-3p	0	0	0	0	0	0	1	0	0
mmu-miR-6384	0	0	0	0	0	0	0	0	0
mmu-miR-717	0	0	0	0	0	0	0	0	0
mmu-miR-363-5p	0	0	0	0	0	0	0	0	0
mmu-miR-92a-2-5p	0	0	0	0	0	0	0	0	0
mmu-miR-19b-2-5p	0	0	0	0	0	0	0	0	0
mmu-miR-20b-3p	0	0	0	0	0	0	0	0	0
mmu-miR-18b-5p	0	0	0	0	0	0	0	0	0
mmu-miR-106a-5p	0	0	0	0	0	0	0	0	0
mmu-miR-106a-3p	0	0	0	0	0	0	0	0	0
mmu-miR-5116	0	0	0	0	0	0	0	0	0
mmu-miR-504-3p	0	0	0	0	0	0	0	0	0
mmu-miR-742-5p	0	0	0	0	0	0	0	0	0
mmu-miR-742-3p	0	0	0	0	0	0	0	0	0
mmu-miR-883a-5p	0	0	0	0	0	0	0	0	0
mmu-miR-883a-3p	0	0	0	0	0	0	4	0	0
mmu-miR-883b-5p	0	0	0	0	0	0	0	0	0
mmu-miR-883b-3p	0	0	0	0	0	0	0	0	0
mmu-miR-471-5p	0	0	0	0	0	0	0	0	0
mmu-miR-471-3p	0	0	0	0	0	0	0	0	0
mmu-miR-741-5p	0	0	0	0	0	0	0	0	0
mmu-miR-463-5p	0	0	0	0	0	0	0	0	0
mmu-miR-463-3p	0	0	0	0	0	0	0	0	0
mmu-miR-880-5p	0	0	0	0	0	0	0	0	0
mmu-miR-878-3p	0	0	0	0	0	0	0	0	0
mmu-miR-881-5p	0	0	0	0	0	0	0	0	0
mmu-miR-465d-5p	0	0	0	0	0	0	0	0	0
mmu-miR-465d-3p	0	0	0	0	0	0	0	0	0
mmu-miR-465b-5p	0	0	0	0	0	0	0	0	0
mmu-miR-201-3p	0	0	0	0	0	0	0	0	0
mmu-miR-547-5p	0	0	0	0	0	0	0	0	0
mmu-miR-509-5p	0	0	0	0	0	0	0	0	0
mmu-miR-509-3p	0	0	0	0	0	0	0	0	0
mmu-miR-767	0	0	0	2	0	0	0	0	0
mmu-miR-105	0	0	0	0	0	0	0	0	0
mmu-miR-5132-3p	0	0	0	0	0	0	0	0	0
mmu-miR-718	0	0	0	0	0	0	0	0	0
mmu-miR-7092-5p	0	0	0	0	0	0	0	0	0
mmu-miR-7092-3p	0	0	0	0	0	0	0	0	0
mmu-miR-7673-3p	0	0	0	0	0	0	0	0	0
mmu-miR-421-5p	0	0	0	0	0	0	0	0	0
mmu-miR-374b-5p	0	0	0	0	0	0	0	0	0
mmu-miR-374b-3p	0	0	0	0	0	0	0	0	0
mmu-miR-374c-5p	0	0	0	0	0	0	0	0	0
mmu-miR-374c-3p	0	0	0	0	0	0	0	0	0
mmu-miR-672-5p	0	3	0	0	0	0	0	0	0
mmu-miR-672-3p	0	0	0	0	0	0	0	0	0
mmu-miR-384-5p	0	1	0	0	0	0	0	0	0
mmu-miR-384-3p	0	0	0	0	0	0	0	0	0
mmu-miR-325-5p	0	0	0	0	0	0	0	0	0
mmu-miR-6382	0	0	0	0	0	0	0	0	0
mmu-miR-3112-5p	0	0	0	0	0	0	1	0	0
mmu-miR-3112-3p	0	0	0	0	0	0	0	0	0
mmu-miR-7646-5p	0	0	0	0	0	0	0	0	0
mmu-miR-7646-3p	0	0	0	0	0	0	0	0	0
mmu-miR-1970	0	0	0	0	0	0	0	0	0
mmu-miR-6383	0	0	0	0	0	0	0	0	0
mmu-miR-3475-5p	0	0	0	0	0	0	0	0	0
mmu-miR-652-5p	0	0	0	0	0	0	0	0	0
mmu-miR-3472	0	0	0	0	0	0	0	0	0
mmu-miR-3552	0	0	0	0	0	0	0	0	0
mmu-miR-764-5p	0	0	0	0	0	0	0	0	0
mmu-miR-764-3p	0	0	0	0	0	0	0	0	0
mmu-miR-1912-5p	0	0	0	0	0	0	0	0	0
mmu-miR-1912-3p	0	0	0	0	0	0	0	0	0
mmu-miR-1264-5p	0	0	0	0	0	0	0	0	0
mmu-miR-1264-3p	0	0	0	0	0	0	0	0	0
mmu-miR-1298-3p	0	0	2	0	0	0	0	0	0
mmu-miR-1911-5p	0	0	0	0	0	0	0	0	0
mmu-miR-1911-3p	0	0	0	0	0	0	0	0	0
mmu-miR-448-5p	0	0	0	0	0	0	0	0	0
mmu-miR-448-3p	0	0	1	0	0	0	0	0	0
mmu-miR-3620-5p	0	0	0	0	0	0	0	0	0
mmu-miR-3620-3p	0	0	0	0	0	0	0	0	0
mmu-miR-3113-5p	0	0	0	0	0	0	0	0	0
mmu-miR-3113-3p	0	0	0	0	0	0	0	0	0
mmu-miR-3473a	0	0	0	0	0	0	0	0	0
