# Supplementary material for: Functional properties of skeletal myotube-derived extracellular vesicles based on microRNA profiles: a comparative analysis with mesenchymal stem cell-derived extracellular vesicles
Source: Sci Rep. 2026 Feb 5;16:7436. doi: 10.1038/s41598-026-38076-8 (PMC12929730; doi:10.1038/s41598-026-38076-8)
Supplement: Supplementary file 2 — Supplementary Material 2 [file 41598_2026_38076_MOESM2_ESM.csv]

TPM values for all miRNAs
miRNA_name	SkM-1	SkM-2	SkM-3	MSC1-1	MSC1-2	MSC1-3	MSC2-1	MSC2-2	MSC2-3
mmu-miR-206-3p	315821.862	462117.4114	322344.5834	1209.25509	1713.983728	1679.852292	1911.286705	1403.105908	1051.261499
mmu-miR-378a-3p	265481.4791	209638.1684	306472.1207	4618.951033	4308.486707	5925.043238	8657.782665	4851.160565	5156.258025
mmu-miR-21a-5p	47019.01401	18249.48112	26639.24998	185823.9068	170341.9155	175795.4906	277457.1594	362374.8128	314203.5104
mmu-miR-30d-5p	45094.70057	40261.8708	43617.61616	5810.573186	4178.525188	5571.460017	5888.035611	6399.778024	5342.881971
mmu-miR-532-5p	23473.67285	9989.464451	14794.988	2503.90955	2371.510144	2644.490191	7801.769546	4078.09199	4130.839302
mmu-miR-140-3p	21988.92326	10884.48864	22575.19393	13471.7914	10705.88461	12277.99017	4666.052049	4261.711879	4392.329557
mmu-miR-128-3p	19457.64653	27561.61736	18557.75261	674.5736962	583.1163811	878.3485279	369.1821402	729.6727535	1049.494673
mmu-miR-148a-3p	16811.52038	22335.43748	16845.70282	171840.6138	142049.358	177418.2459	11766.2823	38277.5367	48729.06242
mmu-miR-99a-5p	16769.81095	22263.64908	28995.37687	12376.07681	16185.8721	17099.03317	12013.45254	15454.35356	19306.10823
mmu-miR-30a-5p	15852.30321	11610.68579	16408.58179	5916.468406	4821.860387	5917.046803	12625.26006	10275.98427	8001.955175
mmu-miR-1a-3p	14693.91328	5374.340577	10466.40813	2405.426996	1619.375611	10178.28213	2890.178743	2200.554589	8929.53885
mmu-miR-27b-3p	14557.50112	9703.683434	13365.02807	8048.648322	9604.901411	8340.092423	7112.755408	6482.455042	10119.20172
mmu-miR-143-3p	14116.98389	9221.197025	8547.531343	90613.57004	119304.0258	95524.33766	65686.21954	27960.21392	36227.0013
mmu-let-7f-5p	11560.12612	4591.009499	6439.740825	26347.14059	26238.52069	22838.29811	11459.15492	18248.856	18467.07788
mmu-miR-27a-3p	11702.06278	9407.869652	13704.24756	6338.952919	7512.521254	5711.909921	7416.561544	4455.656782	5929.774469
mmu-let-7i-5p	10798.66368	7720.515971	9076.146923	179424.078	194309.3052	166975.5148	134094.7495	117931.5562	102578.3867
mmu-let-7c-5p	8586.017499	8722.475353	7016.861478	31897.51897	30263.65458	29265.1906	34652.77816	31295.72208	27097.81111
mmu-miR-22-3p	7065.204346	7085.297413	6926.17318	4843.852309	5389.509091	6100.358055	16521.25038	8802.218355	9671.605791
mmu-miR-221-3p	6707.49447	2802.868785	7039.803623	3541.920337	3116.034895	4573.243364	15189.638	11036.12798	12942.07763
mmu-miR-182-5p	5587.879068	3155.176698	3768.555928	1049.62522	665.1253403	869.1381463	3202.347414	2433.934507	1719.616457
mmu-miR-501-3p	4979.031663	4491.669583	2659.948278	194.7105653	302.7459759	276.4694291	1252.981809	524.9029294	593.6535524
mmu-miR-25-3p	4782.806114	2073.161939	3412.343647	5296.468974	6559.496144	5553.429402	11888.64381	7479.866744	9028.481109
mmu-let-7b-5p	4666.937227	5770.993233	4589.344513	25779.23477	28097.5702	25164.72825	50096.41523	34223.06534	30511.31904
mmu-miR-99b-5p	4417.374356	2831.290937	2697.806649	5410.904131	6603.646599	5914.041701	19758.93579	12738.99033	12293.57565
mmu-let-7g-5p	4330.184293	1881.726209	3788.91037	12879.9331	11852.82032	12209.73142	15130.00007	14868.8849	14049.80074
mmu-miR-100-5p	3831.955361	1096.948486	1561.737363	7665.447519	8774.902895	8720.807427	22835.10402	8994.00981	12627.50577
mmu-miR-26a-5p	3508.424656	1826.525281	2184.860709	18269.76066	17460.71648	17685.02815	23461.59493	11820.4102	11473.09697
mmu-miR-29a-3p	3477.956041	2757.327132	4685.320257	2961.650178	2852.434741	2404.081992	8327.924016	8782.029781	8187.47191
mmu-miR-320-3p	3328.935767	7243.014349	2234.916476	6109.470984	6540.57452	7951.501189	7867.844758	9589.572749	12429.62125
mmu-miR-191-5p	3134.526505	2218.854555	3211.640332	2323.715393	1489.150965	2299.556688	4410.121435	3469.573253	3075.813695
mmu-miR-183-5p	3143.506457	2832.922492	2202.148305	659.2831422	231.2537751	655.1123429	2683.779357	1716.028808	1335.720493
mmu-miR-152-3p	3160.030685	1273.959203	3352.200495	5079.879903	5215.009675	4498.781528	3868.721177	697.9478512	1114.278295
mmu-let-7a-5p	2837.478917	2043.250106	1804.603589	4702.362632	5414.832531	4536.202209	4920.547665	9821.741353	9399.514579
mmu-miR-23a-3p	2656.613967	967.8101695	2967.920601	2379.187429	3342.859195	3350.757965	3234.599576	3183.0652	3152.889305
mmu-miR-222-3p	2375.502222	3778.774842	2111.880226	1153.411327	1144.758221	1391.231796	3726.599429	6507.743008	5796.72581
mmu-miR-151-3p	2375.963253	4407.010032	2375.336342	9807.263737	13269.61442	10407.95782	7793.845182	3574.338996	3692.666442
mmu-miR-378c	1967.52211	1812.463353	3295.948318	192.172984	201.8937227	340.1318099	233.2513272	177.024955	362.270013
mmu-miR-322-3p	1750.15231	1406.141016	2502.985257	67.99416567	46.25285743	81.85326783	256.3764862	84.59973954	25.91344872
mmu-miR-149-5p	1586.784162	3247.124527	2107.619949	163.3727093	144.7915537	163.843414	400.2817226	193.1081011	165.6207374
mmu-miR-192-5p	1657.537574	2394.655871	2426.329251	6550.701066	2170.580523	4788.416168	871.6800532	1829.469368	1762.114513
mmu-miR-1839-5p	1525.826102	559.2642571	1185.698748	817.2719781	813.6298102	589.0000881	269.1953105	201.8857421	321.5623409
mmu-let-7d-3p	1448.313178	2469.085835	1644.453133	336.4735208	525.0750519	327.5561714	841.847153	565.2800778	606.0213347
mmu-miR-30a-3p	1233.116605	515.5712271	724.3992619	879.6135188	1281.939992	1171.989971	2178.034785	1029.617285	1174.939322
mmu-miR-30c-5p	1077.836477	428.3062333	755.6940403	501.2928211	337.0928359	451.2880001	1102.155826	897.9526702	1041.044635
mmu-miR-674-3p	1028.907896	2263.694875	1154.413099	184.4626408	118.2601468	177.3010469	469.8681784	121.1314453	123.6778234
mmu-miR-199a-3p	995.4384096	417.4169074	1063.845693	4227.712929	3734.813117	3281.151205	2699.588463	2662.065395	4082.852307
mmu-miR-214-3p	990.5327709	758.0854904	1372.922712	543.549915	555.6965459	439.7666984	828.5831659	222.0743163	564.7129417
mmu-miR-199b-3p	990.4561203	417.4169074	1062.573143	4193.553181	3709.584286	3293.171615	2670.221702	2662.065395	4058.116742
mmu-miR-22-5p	973.6543077	1358.541061	1843.607256	645.6192429	791.5545828	841.4286973	1385.132234	343.2057615	371.0334702
mmu-let-7d-5p	972.8878017	937.2410533	685.7964484	3055.589486	3287.095969	2647.495294	7960.007444	7802.883932	7977.21961
mmu-miR-139-5p	946.2517165	1368.330388	1604.049661	358.6773572	435.1973403	276.4694291	124.8087349	222.0743163	247.3556468
mmu-miR-99b-3p	899.238068	1059.422733	954.4127298	935.9771035	1110.068578	1141.938946	2197.612626	1211.314453	1187.307105
mmu-miR-125a-5p	805.5659189	460.6422251	325.1631147	432.120816	513.1176371	622.5570659	2750.278756	2590.867023	2607.540777
mmu-miR-196a-5p	768.2306868	382.6865503	522.3819008	1986.389364	2108.72033	1853.126502	5249.308556	3337.776974	2784.729872
mmu-miR-199a-5p	730.4302744	199.2388167	417.507157	1040.684158	823.5019616	750.2303695	3326.317707	2520.06072	2626.271694
mmu-miR-30e-5p	732.5881556	502.877733	537.0162293	782.2582361	651.2192085	763.2960325	2491.280238	2866.777538	2151.994127
mmu-miR-378b	786.340542	642.7574279	1562.812668	43.2120816	42.87639883	37.35342395	66.81427608	65.51192331	119.7201331
mmu-miR-503-3p	710.3594802	487.8348004	809.97827	40.99169796	78.84009788	18.03061494	97.88920384	80.75429683	74.20669405
mmu-miR-181d-5p	677.0914514	295.4768875	564.4867174	49.01181278	90.49472105	34.49335032	838.0167059	511.736468	626.9927917
mmu-miR-423-3p	669.3930645	1639.688643	848.7080619	1094.597152	1205.088035	1373.985121	3826.459186	4122.857959	4187.838647
mmu-miR-1198-5p	699.5824051	1255.176643	594.1091988	258.7600934	402.9990443	285.4847366	267.1396373	242.2628905	227.5671951
mmu-miR-184-3p	689.0889373	104.419489	73.80791777	10.24792449	37.84324698	48.08163984	107.6781242	40.37714842	74.20669405
mmu-miR-224-5p	641.401311	435.2883859	556.589265	683.520297	502.1738806	598.1584957	1804.890463	2030.393749	1269.758987
mmu-miR-185-5p	605.1565251	738.0064928	582.5099027	663.5531107	772.6329593	733.2450076	349.9539037	625.8458005	494.7112937
mmu-miR-133a-3p	601.8298888	227.6888713	509.7582017	35.86773572	30.99992649	163.2972693	1111.042464	1500.616721	3677.436401
mmu-miR-615-3p	599.4077297	1833.867276	671.2702866	342.4514767	394.2004894	420.7143486	1316.609792	928.6744136	766.8025052
mmu-miR-298-5p	567.4810865	562.3424566	532.1268697	0	0	0	0	0	0
mmu-miR-362-3p	566.0647166	188.1726209	846.2459537	30.74377347	37.84324698	60.1020498	34.26122134	20.18857421	0
mmu-let-7e-5p	556.6750175	512.3081181	330.2268045	2345.066721	2257.980403	1773.010469	4958.088174	8499.389742	7334.094928
mmu-miR-1981-5p	429.3072625	563.3395177	354.0340998	488.4844007	384.4768773	468.2951381	157.0305978	129.5433512	113.3713381
mmu-miR-125b-5p	448.5325117	265.5844442	260.1283709	1231.458926	1460.118613	1354.279488	8156.61791	3485.961109	3343.506278
mmu-miR-872-5p	465.4425476	178.3314984	267.629449	128.8310507	232.9161749	253.9340224	479.4240293	243.2242512	51.82689743
mmu-miR-181a-5p	398.9120761	359.4621994	385.5550787	160.1052551	316.7315237	201.2112102	615.6379711	907.6080753	1526.076795
mmu-miR-744-5p	412.9551335	612.3767951	405.3072726	362.093332	485.655003	405.6888362	1221.167818	363.3943358	321.5623409
mmu-miR-361-3p	362.8946235	219.1939107	296.7587314	1932.895198	1720.606296	1766.519448	1223.223491	1723.296694	914.2264707
mmu-miR-499-5p	426.3963645	227.8996785	394.0785311	60.83688507	69.37928614	277.0418296	1533.131388	1803.031949	2448.820904
mmu-miR-181b-5p	357.8146046	258.7373537	313.4980703	86.11103218	112.74134	82.64031848	338.7374324	323.8583779	442.1482187
mmu-miR-351-5p	355.6469894	225.8343376	235.3422723	50.10096417	63.59767896	49.58419109	334.2508439	203.5681233	90.6970705
mmu-miR-423-5p	350.4598958	539.9736077	265.354403	1503.028925	1950.161239	2316.803363	8178.855783	14135.513	13391.61963
mmu-miR-92a-3p	382.6325192	511.0650289	300.2915735	3100.891818	1648.58399	2461.89444	2715.026989	5890.256866	7190.982018
mmu-miR-7a-5p	338.1168156	136.9909922	175.9920475	4420.865513	3186.681107	4484.135542	3630.625449	10614.57299	5595.614915
mmu-miR-28a-3p	352.9760352	318.5120727	380.8106792	440.6607531	432.0437364	348.5918889	1666.563695	726.7886715	519.4468583
mmu-miR-451a	347.4188663	270.2941982	116.438353	5366.496458	7693.216752	6457.965251	1678.799846	13617.1933	44029.30514
mmu-miR-26b-5p	362.1558576	161.8087717	317.5091791	2669.665662	2045.037053	2310.780715	1092.163831	1565.095182	1269.758987
mmu-miR-328-3p	319.2497691	898.8016289	420.2597387	538.0160357	561.3414969	733.2450076	554.6891735	363.3943358	371.0334702
mmu-miR-10a-5p	302.4366255	179.9912026	85.81415327	6899.229512	7965.043698	8123.184001	26818.87542	15796.24267	13391.61963
mmu-miR-345-3p	299.8954914	217.5406022	252.6012358	211.7904395	162.4106016	168.2857395	521.2600104	590.5157956	494.7112937
mmu-miR-145a-3p	292.0388044	278.4519708	248.4654473	905.23333	1042.266094	793.3470574	998.4698791	1130.560156	1261.513799
mmu-miR-133b-3p	288.4592211	112.0334101	288.0163108	0	4.194293207	10.03704232	78.31136307	127.7936747	338.1351692
mmu-miR-484	283.6072378	452.4844525	320.2563729	223.1656357	233.3666897	180.3061494	655.8576657	323.0171873	568.9179877
mmu-miR-101a-3p	292.7801252	255.15648	163.2706282	596.5951241	652.9912336	938.4162336	431.3278004	978.1844884	2412.80121
mmu-miR-148b-3p	274.7924183	135.4190248	243.3752461	1260.494712	747.7825604	1235.097123	682.7771968	948.8629878	1236.778234
mmu-miR-1843a-5p	278.6110784	194.8542251	311.7366486	286.2912239	298.9916855	239.2633983	202.5374241	105.7496744	103.6537949
mmu-miR-23b-3p	270.0791361	184.974774	266.296301	1590.097244	1441.536377	1723.137216	1839.911491	1776.59453	1623.995831
mmu-miR-127-3p	250.2642247	467.7122947	134.8903325	399.6690551	731.6361084	712.2092902	440.5014173	656.1286618	865.7447639
mmu-miR-101b-3p	288.4483287	176.3223828	218.0749367	921.5940515	1273.767178	1099.551185	997.4394664	537.6536079	930.8383552
mmu-miR-125b-1-3p	235.5741363	389.3976779	271.6894904	5602.198721	6255.173366	6052.276415	5484.242645	6305.497383	6975.42924
mmu-miR-146b-5p	230.4270482	82.66542882	82.8748387	4921.189979	4248.755947	4317.250442	1379.160993	2476.330512	1863.330088
mmu-miR-1964-3p	223.436513	859.2853786	211.879626	112.7271694	141.9121762	108.1836896	58.7335223	201.8857421	49.47112937
mmu-let-7a-1-3p	221.2021479	96.62065845	122.2729962	162.2588044	206.5610565	257.4170793	200.6728679	413.8657713	494.7112937
mmu-let-7c-2-3p	221.2021479	96.62065845	122.2729962	169.0907541	200.2538486	257.4170793	190.8839475	413.8657713	494.7112937
mmu-miR-125a-3p	216.5379586	330.6617153	225.5595418	348.4294327	449.3885579	360.6122988	1013.15326	545.0915036	667.8602464
mmu-miR-34b-3p	209.2561512	220.2598597	295.2316711	146.8869177	157.6801958	144.2449195	117.4670446	20.18857421	123.6778234
mmu-miR-218-5p	215.6072013	300.2578264	253.2981086	4894.971559	4975.485949	4505.077933	1899.749763	803.6975256	708.2145534
mmu-miR-186-5p	203.8906088	86.47238936	145.7070101	1217.795027	1354.472882	1184.010381	1206.484437	1837.160253	1409.927187
mmu-miR-1843b-5p	210.757043	189.5327676	279.741098	229.0329791	252.7388281	144.81732	130.752008	42.29986977	0
mmu-miR-34c-5p	192.0930809	79.07127974	110.7672049	1132.172875	986.3924594	1419.976255	737.361068	811.0540247	780.7834765
mmu-miR-103-3p	183.3572448	96.84150945	142.8227471	870.7765404	462.7900034	717.6341535	591.4338014	434.4932275	652.5457055
mmu-miR-378d	190.0935	166.4185607	271.3713528	10.24792449	6.307207831	6.01020498	19.57784077	0	0
mmu-miR-542-3p	189.3269939	60.91136861	99.2589239	34.1597483	34.68964307	30.0510249	34.26122134	80.75429683	74.20669405
mmu-miR-98-5p	180.1289213	110.9457071	152.0697616	884.737481	1021.767669	901.5307471	1125.725844	2422.628905	2226.200821
mmu-miR-34c-3p	174.380126	104.419489	267.8718395	92.23132041	91.45451355	90.15307471	78.31136307	20.18857421	0
mmu-miR-93-5p	150.668428	47.85893248	146.9795604	516.2577613	343.87994	505.9024714	1352.999039	1197.270227	1466.926532
mmu-miR-30b-5p	155.4742543	106.5948951	190.9907127	255.9248343	116.4310566	288.4898391	263.9092935	161.5085937	123.6778234
mmu-miR-574-3p	149.9784059	164.7870061	220.9465469	58.07157211	56.76487048	87.14797222	66.07521259	30.28286131	111.3100411
mmu-miR-140-5p	146.4026552	59.8236656	40.7216098	556.8038973	662.2568222	534.9082433	1223.615048	1393.01162	1113.100411
mmu-miR-10b-5p	136.7380137	203.9206688	66.94721177	638.7872932	760.1556568	1241.760612	496.2557029	2066.256682	3075.813695
mmu-miR-381-3p	132.4139198	350.2403695	139.9805337	396.2530803	750.5577319	799.3572624	117.4670446	595.5629392	989.4225873
mmu-miR-31-5p	126.473498	144.6645004	130.4364064	184.4626408	160.8337997	192.3265594	861.4249938	625.8458005	865.7447639
mmu-miR-20a-5p	98.24607957	23.92946624	76.38068252	923.0558074	475.0972855	787.5981657	784.1776438	1892.459391	1833.658165
mmu-miR-133a-5p	101.1787984	70.07915113	78.65572846	0	0	3.148202609	10.25505945	10.57496744	51.82689743
mmu-miR-125b-2-3p	94.28024393	65.26218065	79.53439415	20.49584898	81.9937018	66.11225478	14.68338058	0	0
mmu-miR-1968-5p	85.72092639	98.70904823	123.0662192	0	0	0	4.486588509	0	0
mmu-miR-200b-3p	93.51373788	20.66635721	8.907852145	174.2147163	160.8337997	312.530659	44.05014173	60.56572263	197.8845175
mmu-miR-132-3p	91.21421974	159.8923426	132.981507	225.4543388	261.749125	198.3367644	474.7626386	161.5085937	247.3556468
mmu-miR-503-5p	81.74953636	48.89934405	65.72998974	52.27926697	24.13192561	0	121.7230969	19.31081011	47.3202107
mmu-miR-425-5p	73.68455968	64.50551769	84.59693124	731.9097375	404.209754	586.3869555	360.4876333	270.3513416	567.8425284
mmu-miR-196b-5p	75.88409877	41.33271441	62.35496501	966.7208769	1132.143806	1000.699129	2224.532157	1554.520214	964.6870226
mmu-miR-106b-3p	75.88409877	50.0343385	57.26476379	881.3215062	1078.532539	1015.724642	2028.753749	1493.954491	1310.984928
mmu-miR-145a-5p	72.21820028	53.58119614	51.73193637	617.548841	539.9518356	753.1048154	561.798909	965.5405056	1041.044635
mmu-miR-214-5p	74.35108668	131.0682128	83.35204507	529.4760987	501.4230225	438.7449636	440.5014173	201.8857421	222.6200821
mmu-miR-434-5p	74.15946016	218.6283052	95.44127298	3.41597483	3.153603915	6.01020498	0	0	0
mmu-miR-664-5p	75.08109244	149.2742894	54.65906554	71.57280596	87.55005156	18.88921565	41.0202378	0	0
mmu-miR-455-5p	71.28506248	88.10394388	45.17553588	1666.995717	1217.291111	1598.714525	479.6570988	706.6000973	791.5380698
mmu-miR-362-5p	60.77754207	4.985305466	9.33203558	78.28275652	66.48848255	104.6777367	237.789191	277.5928954	204.0684086
mmu-miR-146a-5p	64.38650805	47.85893248	40.7216098	17686.7904	16671.9686	15068.60562	1754.810813	2139.988866	2065.419651
mmu-miR-3057-5p	55.50781299	65.80603216	54.82570903	15.6565513	28.90803589	33.05612739	49.3524736	37.01238605	68.02280288
mmu-miR-210-3p	60.17072478	30.4556843	64.90006562	345.0134578	315.3603915	504.8572184	743.9579491	383.58291	197.8845175
mmu-miR-199b-5p	57.55460631	16.64658521	34.69082792	352.885052	263.9429364	235.7045605	435.3941545	289.6621517	189.2808428
mmu-miR-335-5p	57.18801647	38.4952283	35.90804995	0	0	5.74889172	0	0	23.66010535
mmu-let-7f-1-3p	59.02096571	31.54338731	35.63140858	88.81534558	44.15045482	90.15307471	48.94460192	60.56572263	74.20669405
mmu-miR-342-3p	54.25529767	48.89934405	55.99221348	137.2330758	84.46173965	123.601172	93.63315149	135.1756708	141.9606321
mmu-miR-331-5p	54.42192942	89.19164689	87.80597114	116.1431442	126.1441566	138.2347145	34.26122134	100.942871	74.20669405
mmu-miR-330-3p	50.77269411	88.43498392	48.68888129	0	3.016490702	0	4.681657575	0	0
mmu-miR-379-5p	53.39992136	43.30093891	11.99833146	275.555303	376.6304105	321.1166661	66.65788642	169.1994791	155.4806923
mmu-miR-152-5p	41.45520211	35.89419936	46.07692568	43.83834365	43.36205384	33.05612739	49.3524736	0	22.67426763
mmu-miR-200c-3p	43.2576022	15.60617363	4.868888129	16.33727093	30.16490702	40.24224204	23.40828787	19.31081011	118.3005267
mmu-miR-16-5p	44.77545081	29.9118328	28.31424432	226.5816105	157.6801958	245.3966694	393.1719872	353.3000487	494.7112937
mmu-miR-708-3p	42.66755917	77.04200426	72.00725909	60.36027525	91.70680186	98.14664733	31.81399125	0	24.73556468
mmu-miR-296-3p	42.34945916	58.73596258	35.94954615	0	0	12.02040996	0	0	0
mmu-miR-500-3p	41.77457963	28.28027828	66.80889108	17.07987415	3.153603915	12.02040996	0	20.18857421	0
mmu-miR-598-3p	40.62482055	31.54338731	43.90298557	116.1431442	44.15045482	18.03061494	29.36676115	0	0
mmu-miR-148b-5p	36.88810357	13.95885531	16.33106227	34.44441287	14.45401795	11.01870913	26.91953105	18.50619302	0
mmu-miR-5099	43.9832668	87.13915131	48.52425201	218.8785872	356.7135997	393.367916	623.1871439	1151.011181	1181.42004
mmu-miR-130a-3p	39.85831451	43.50812043	76.67115596	124.1023656	189.2162349	90.15307471	195.7784077	80.75429683	49.47112937
mmu-miR-421-3p	38.12534431	17.68699678	23.12721861	62.08162952	78.42875824	86.23337581	181.0396984	57.93243034	70.98031605
mmu-miR-339-3p	37.02557476	65.88926508	33.16930038	9.802362556	15.08245351	5.74889172	4.681657575	19.31081011	0
mmu-miR-3068-3p	37.55879636	22.84176323	55.99221348	17.07987415	22.07522741	0	14.68338058	0	0
mmu-miR-365-2-5p	35.74251029	76.81358662	32.25638385	9.802362556	12.06596281	11.49778344	170.8805015	57.93243034	177.4507901
mmu-miR-188-5p	36.5367883	18.23197428	21.99694101	3.578640298	9.911326591	18.88921565	46.14776752	0	25.91344872
mmu-miR-351-3p	34.93077563	91.15987138	37.99471629	0	0	0	5.127529725	0	0
mmu-miR-27a-5p	32.95976007	53.29744753	32.45003281	239.1182381	296.438768	480.8163984	599.5713735	797.4486812	766.8025052
mmu-miR-361-5p	30.66024193	34.80649635	52.49270014	184.4626408	255.4419171	177.3010469	176.2005669	80.75429683	210.2522998
mmu-miR-6240	25.72600665	34.20993308	33.64916675	60.0344438	76.05037134	70.18070123	67.09175432	93.95451843	48.76711714
mmu-miR-17-5p	28.96059808	32.25275884	36.51666097	594.6766617	327.2892411	482.9069045	1102.530359	1747.628315	1723.165473
mmu-miR-202-5p	31.71875028	3.418495177	7.33231367	39.36504328	6.607551061	12.59281044	0	0	0
mmu-miR-200a-3p	29.51048286	29.36798129	10.18040245	358.6773572	233.3666897	613.040908	29.36676115	0	173.1489528
mmu-miR-344d-3p	29.35718165	17.40324817	13.36177822	2.049584898	2.522883132	1.202040996	9.788920384	8.075429683	0
mmu-miR-5121	30.51424078	29.6269582	21.33036704	14.31456119	9.911326591	18.88921565	25.63764862	52.87483721	51.82689743
mmu-miR-194-5p	28.93560332	41.87656592	36.26768373	352.4261232	141.9121762	345.5867864	48.94460192	100.942871	74.20669405
mmu-miR-27b-5p	28.36072378	7.613921076	12.08922791	44.40767279	44.15045482	96.16327969	58.7335223	40.37714842	74.20669405
mmu-miR-96-5p	26.76105899	22.88905466	16.43249743	166.6401635	87.47823035	97.73115925	201.3112757	193.1081011	212.9409481
mmu-miR-452-5p	27.97747076	22.84176323	30.54120735	64.90352177	107.2225331	126.2143046	29.36676115	111.0371581	98.94225873
mmu-miR-450b-3p	27.72069123	10.87703011	24.92289775	0	3.153603915	24.04081992	61.1807524	20.18857421	49.47112937
mmu-miR-1839-3p	25.66128944	3.121234727	12.78083134	19.60472511	33.18139772	11.49778344	9.363315149	0	0
mmu-miR-339-5p	24.99043002	9.36370418	34.28305854	92.0441844	105.5771746	53.63715975	71.76981062	83.61580779	165.6207374
mmu-miR-3535	22.05178939	23.00910215	13.99805337	66.48012554	57.37133277	119.5106144	169.800119	717.470868	334.8814911
mmu-miR-671-3p	26.09770593	128.7633183	37.32814232	7.157280596	9.911326591	34.6302287	15.38258917	21.14993489	0
mmu-miR-155-5p	23.46175034	24.96987781	46.86304824	307.1406934	180.9894421	172.4667516	182.5846454	173.797291	236.6010535
mmu-miR-191-3p	24.52819354	15.22784215	13.36177822	10.24792449	12.61441566	0	14.68338058	0	0
mmu-miR-106b-5p	24.89319642	11.39498392	25.32981086	125.2524104	72.68306167	119.6316991	153.8258917	63.44980466	129.5672436
mmu-miR-7666-3p	27.51353289	42.82115011	19.89197058	0	3.651541376	0	22.66907878	0	0
mmu-miR-6540-5p	23.57006098	19.57865419	18.13384187	0	0	0	9.788920384	0	0
mmu-miR-378a-5p	23.37843447	14.68399065	9.862264874	10.24792449	12.61441566	6.01020498	39.15568153	20.18857421	24.73556468
mmu-miR-700-3p	24.09019009	29.6269582	35.32842041	3.578640298	6.607551061	0	10.25505945	0	0
mmu-let-7b-3p	22.86870795	21.0252992	27.35983159	43.2804011	22.07522741	18.03061494	112.5725844	121.1314453	123.6778234
mmu-miR-330-5p	22.57360312	43.50812043	30.54120735	13.66389932	18.92162349	36.06122988	4.894460192	20.18857421	24.73556468
mmu-miR-532-3p	21.87608262	21.75406022	22.90590551	6.83194966	6.307207831	36.06122988	39.15568153	40.37714842	53.67617536
mmu-miR-335-3p	21.65379586	21.75406022	8.271576991	23.91182381	12.61441566	12.02040996	14.68338058	40.37714842	0
mmu-miR-193a-5p	21.46216935	11.96473312	15.90687883	44.40767279	56.76487048	60.1020498	146.8338058	100.942871	272.0912115
mmu-miR-483-5p	21.46216935	15.22784215	18.87828379	0	0	0	0	0	0
mmu-miR-107-3p	19.6748772	20.37125865	21.10054393	58.81417534	67.62972153	47.88826803	102.2005849	77.24324045	203.0037039
mmu-miR-5114	19.92915725	30.4556843	20.3608049	3.41597483	6.307207831	6.01020498	34.26122134	80.75429683	0
mmu-miR-370-3p	19.92915725	48.94663549	15.90687883	112.7271694	91.45451355	144.2449195	39.15568153	40.37714842	469.975729
mmu-miR-204-5p	19.92915725	9.789327097	1.272550306	13.66389932	18.92162349	24.04081992	4.894460192	20.18857421	0
mmu-miR-28a-5p	19.67237773	2.175406022	20.67894248	264.7380493	351.6268366	246.4184042	763.5357899	222.0743163	247.3556468
mmu-miR-541-5p	16.86313306	22.97228759	19.59727472	3.00605785	8.325514337	5.288980383	6.460687453	53.29783591	21.76729692
mmu-miR-1943-5p	17.96290261	24.96987781	11.56360931	122.5295319	217.1873305	229.9556688	271.5361393	289.6621517	496.8622123
mmu-miR-1983	19.27215207	25.4449991	29.99582865	33.38871398	42.9490819	77.63467633	99.11514958	148.0495442	207.3075897
mmu-miR-350-5p	21.30079966	11.33501032	3.683698255	3.955339277	29.21233101	20.87755414	22.66907878	46.75248764	57.28236032
mmu-miR-760-3p	19.81418135	39.48361929	15.39785871	26.30300619	38.15860738	66.11225478	16.15171863	66.62229489	54.4182423
mmu-miR-1843b-3p	18.97102469	13.16120643	13.52911858	0	6.937928614	6.611225478	5.383906211	0	0
mmu-miR-411-5p	18.06764256	33.04545338	3.33286985	207.5611373	287.4284711	358.8950974	56.40282697	84.59973954	181.394141
mmu-miR-652-3p	17.6661394	19.37147267	9.99860955	214.7184179	260.9982669	283.3382348	722.9816912	190.349414	362.788282
mmu-let-7e-3p	16.86313306	8.701624087	12.72550306	10.24792449	15.76801958	6.01020498	68.52244268	20.18857421	74.20669405
mmu-miR-6944-3p	16.12995336	22.88905466	35.90804995	22.8721793	15.83657618	11.49778344	4.681657575	19.31081011	0
mmu-miR-677-5p	16.86313306	2.175406022	6.999026685	17.07987415	37.84324698	54.09184482	29.36676115	201.8857421	173.1489528
mmu-miR-34a-5p	16.47988004	6.526218065	12.08922791	0	3.153603915	12.02040996	4.894460192	20.18857421	0
mmu-miR-450a-5p	15.52174748	6.526218065	4.453926072	39.28371055	44.15045482	33.05612739	100.3364339	20.18857421	61.83891171
mmu-miR-200a-5p	15.33012096	0	1.90882546	0	0	6.01020498	4.894460192	20.18857421	0
mmu-miR-7680-5p	16.6523439	14.35767974	21.9279506	0	0	0	0	0	0
mmu-miR-465c-5p	15.13849445	10.87703011	7.317164262	0	0	0	4.894460192	0	0
mmu-miR-881-3p	14.94686794	9.789327097	4.453926072	3.41597483	0	0	48.94460192	0	0
mmu-miR-148a-5p	14.94686794	5.438515054	5.090201225	131.515031	53.61126656	108.1836896	29.36676115	0	49.47112937
mmu-miR-142a-5p	15.65862356	3.418495177	6.999026685	162.8281336	385.9800952	179.4475487	112.8056539	697.9478512	868.100532
mmu-miR-30c-2-3p	14.56361492	9.789327097	4.453926072	71.73547143	91.45451355	186.3163544	205.5673281	222.0743163	296.8267762
mmu-miR-215-5p	14.85561722	6.836990354	14.66462734	28.62912239	23.12642871	25.18562087	20.5101189	0	0
mmu-miR-340-5p	14.18036189	42.42041742	19.0882546	222.038364	222.329076	168.2857395	220.2507086	302.8286131	272.0912115
mmu-miR-7680-3p	13.98873538	13.05243613	19.93450055	0	0	0	0	0	0
mmu-miR-669c-5p	13.79710887	8.701624087	4.453926072	129.8070435	81.9937018	120.2040996	29.36676115	40.37714842	0
mmu-miR-143-5p	14.05261088	9.115987138	13.99805337	178.9320149	221.3529605	239.2633983	312.7793132	126.8996093	103.6537949
mmu-miR-375-3p	13.41385584	4.350812043	5.090201225	37.57572313	22.07522741	78.13266475	39.15568153	40.37714842	123.6778234
mmu-miR-878-5p	13.41385584	9.789327097	1.90882546	0	0	0	4.894460192	0	0
mmu-miR-425-3p	13.65110772	5.697491961	28.66268071	32.20776268	42.9490819	69.26045739	87.16800532	63.44980466	77.74034615
mmu-miR-6516-5p	13.03060282	6.526218065	7.635301838	13.66389932	3.153603915	6.01020498	0	0	0
mmu-miR-1298-5p	13.03060282	19.57865419	19.0882546	3.41597483	3.153603915	0	4.894460192	0	0
mmu-miR-7689-3p	11.73087517	4.161646302	13.69374786	3.267454185	0	0	0	19.31081011	0
mmu-miR-221-5p	10.37731265	4.60182043	3.230320008	104.0558487	53.36868164	183.0800902	128.3854558	717.470868	418.6018639
mmu-miR-212-5p	11.73087517	20.80823151	7.303332193	42.47690441	39.21437912	40.24224204	299.6260848	96.55405056	118.3005267
mmu-miR-34b-5p	11.36428532	4.68185209	10.95499829	163.3727093	90.49472105	160.9689682	91.29232271	135.1756708	94.64042139
mmu-miR-6988-3p	11.88084375	15.22784215	0.636275153	0	0	0	4.894460192	20.18857421	0
mmu-miR-31-3p	10.99769547	0	3.04305508	6.534908371	3.016490702	28.7444586	23.40828787	19.31081011	0
mmu-miR-429-3p	11.49759072	0	0.95441273	10.24792449	28.38243524	42.07143486	0	0	0
mmu-miR-3102-5p.2-5p	11.61147162	27.91771061	12.88487484	37.86201436	53.12471053	46.15265024	129.4701255	21.14993489	51.82689743
mmu-miR-664-3p	10.34783165	5.438515054	15.90687883	0	3.153603915	0	0	0	0
mmu-miR-195a-3p	10.34783165	5.438515054	8.271576991	23.91182381	25.22883132	54.09184482	9.788920384	20.18857421	0
mmu-miR-7068-3p	10.84058554	13.67398071	15.33120131	3.578640298	0	6.296405218	0	21.14993489	0
mmu-miR-222-5p	10.63983395	9.115987138	7.665600655	46.52232388	14.86698989	31.48202609	123.0607134	84.59973954	77.74034615
mmu-miR-132-5p	9.964578627	56.01670506	31.17748251	92.23132041	91.45451355	54.09184482	205.5673281	20.18857421	123.6778234
mmu-miR-582-3p	10.43908237	10.25548553	7.33231367	3.578640298	29.73397977	12.59281044	10.25505945	21.14993489	0
mmu-miR-3095-3p	8.798156379	17.68699678	12.17222032	13.06981674	32.6685943	11.49778344	14.04497272	0	0
mmu-miR-15b-3p	9.198072578	3.263109032	3.817650919	64.90352177	85.14730571	60.1020498	112.5725844	100.942871	49.47112937
mmu-miR-409-3p	9.198072578	18.49095118	3.181375766	78.56742109	176.6018193	174.2959444	39.15568153	343.2057615	445.2401643
mmu-miR-223-3p	9.198072578	6.526218065	1.90882546	58.07157211	47.30405873	42.07143486	9.788920384	242.2628905	74.20669405
mmu-miR-674-5p	9.006446066	13.05243613	10.18040245	23.91182381	31.53603915	25.06255477	80.26914715	80.75429683	24.73556468
mmu-miR-98-3p	8.814819554	1.087703011	31.81375766	17.07987415	37.84324698	12.02040996	14.68338058	0	49.47112937
mmu-miR-128-2-5p	8.43156653	14.56576206	4.868888129	0	0	0	0	0	0
mmu-miR-205-5p	8.814819554	5.438515054	1.272550306	0	9.460811746	6.01020498	53.83906211	60.56572263	98.94225873
mmu-miR-190b-5p	8.43156653	1.087703011	2.545100613	13.66389932	12.61441566	30.0510249	9.788920384	20.18857421	0
mmu-let-7c-1-3p	8.43156653	6.526218065	8.907852145	0	0	0	0	0	24.73556468
mmu-miR-1945	8.43156653	21.75406022	21.63335521	30.74377347	47.30405873	54.09184482	4.894460192	0	0
mmu-miR-6911-3p	8.833069698	11.39498392	18.99735815	0	0	0	5.127529725	0	0
mmu-let-7f-2-3p	8.833069698	3.418495177	5.33259176	10.73592089	6.607551061	25.18562087	25.63764862	0	0
mmu-miR-92b-3p	8.43156653	4.350812043	6.362751532	68.3194966	56.76487048	54.09184482	97.88920384	121.1314453	24.73556468
mmu-miR-1941-3p	8.43156653	2.278996785	5.33259176	0	0	0	5.127529725	0	0
mmu-miR-1306-3p	8.43156653	11.39498392	2.66629588	21.47184179	46.25285743	50.37124174	15.38258917	21.14993489	0
mmu-miR-1981-3p	8.43156653	2.278996785	1.33314794	10.73592089	0	0	0	0	0
mmu-miR-434-3p	8.048313506	22.84176323	19.0882546	0	0	0	0	20.18857421	0
mmu-miR-3081-3p	7.331796983	12.48493891	10.95499829	107.8259881	153.8410258	97.73115925	42.13491817	19.31081011	0
mmu-miR-21a-3p	7.47343397	2.175406022	5.726476379	78.56742109	40.9968509	15.02551245	53.83906211	40.37714842	24.73556468
mmu-miR-3099-3p	7.281807458	15.77169366	3.817650919	0	0	0	0	0	0
mmu-miR-6896-5p	7.281807458	7.613921076	2.545100613	0	0	0	0	0	0
mmu-miR-877-5p	7.588409877	20.3400463	20.99708006	11.27271694	24.28275015	46.27857835	10.76781242	0	0
mmu-miR-1843a-3p	6.898554434	2.175406022	5.090201225	0	3.153603915	0	19.57784077	20.18857421	24.73556468
mmu-miR-147-3p	6.898554434	7.613921076	1.272550306	37.57572313	91.45451355	30.0510249	14.68338058	0	0
mmu-miR-331-3p	7.227057026	4.557993569	6.6657397	7.157280596	19.82265318	37.77843131	15.38258917	42.29986977	25.91344872
mmu-miR-1291	5.837238367	2.761092258	11.8445067	20.23308169	5.336868164	20.34223224	53.83906211	196.4503567	177.9057921
mmu-miR-675-3p	6.51530141	6.526218065	8.271576991	0	0	0	0	0	0
mmu-miR-32-5p	6.51530141	4.350812043	1.90882546	13.66389932	25.22883132	18.03061494	48.94460192	0	148.4133881
mmu-miR-470-5p	6.232027435	7.282881029	17.04110845	0	0	0	4.681657575	0	0
mmu-miR-151-5p	6.825553858	6.836990354	0.66657397	48.31164403	14.86698989	25.18562087	84.60424046	21.14993489	64.78362179
mmu-miR-7093-3p	6.825553858	9.115987138	4.999304775	10.73592089	0	6.296405218	0	0	0
mmu-miR-543-3p	6.51530141	7.613921076	2.545100613	6.83194966	0	6.01020498	34.26122134	565.2800778	371.0334702
mmu-miR-409-5p	6.232027435	1.040411576	1.217222032	16.33727093	9.049472105	11.49778344	0	77.24324045	23.66010535
mmu-miR-872-3p	6.323674898	7.613921076	7.635301838	47.82364762	6.307207831	0	122.3615048	20.18857421	74.20669405
mmu-miR-181a-2-3p	6.132048386	3.806960538	6.999026685	6.83194966	18.92162349	6.01020498	63.62798249	40.37714842	98.94225873
mmu-miR-181a-1-3p	6.132048386	0.543851505	0	0	0	12.02040996	24.47230096	0	24.73556468
mmu-miR-10a-3p	6.132048386	0	0.636275153	150.3028925	94.60811746	96.16327969	411.1346561	222.0743163	272.0912115
mmu-miR-495-3p	6.132048386	9.789327097	1.90882546	157.1348422	151.3729879	174.2959444	163.9644164	524.9029294	618.3891171
mmu-miR-382-3p	6.132048386	6.526218065	6.362751532	23.91182381	9.460811746	24.04081992	9.788920384	40.37714842	74.20669405
mmu-miR-300-3p	5.940421874	29.36798129	9.544127298	0	3.153603915	18.03061494	4.894460192	90.84858394	49.47112937
mmu-miR-341-3p	6.155043567	15.18951357	4.66601779	0	0	0	10.25505945	21.14993489	0
mmu-miR-181c-5p	5.748795361	9.789327097	1.90882546	0	0	0	9.788920384	100.942871	0
mmu-miR-208b-3p	5.748795361	11.96473312	5.090201225	0	0	0	24.47230096	20.18857421	98.94225873
mmu-miR-6929-3p	5.498847737	10.40411576	7.911943209	0	0	0	0	0	0
mmu-miR-3068-5p	4.918413809	4.985305466	8.165531133	31.31310261	5.781607178	11.01870913	8.973177018	18.50619302	0
mmu-miR-671-5p	5.132257888	9.36370418	9.129165241	22.8721793	27.14841631	34.49335032	146.6763318	77.24324045	70.98031605
mmu-miR-1249-3p	5.365542337	4.350812043	14.63432852	0	6.307207831	6.01020498	34.26122134	40.37714842	0
mmu-miR-181c-3p	5.365542337	3.263109032	5.726476379	10.24792449	6.307207831	0	53.83906211	60.56572263	74.20669405
mmu-miR-877-3p	5.365542337	1.631554516	8.271576991	17.07987415	0	0	11.40409225	0	0
mmu-miR-350-3p	5.365542337	2.175406022	5.090201225	20.49584898	12.61441566	12.02040996	14.68338058	20.18857421	0
mmu-miR-5113	5.132257888	0	0	0	6.032981403	11.49778344	37.4532606	19.31081011	0
mmu-miR-329-3p	5.365542337	6.526218065	0.636275153	0	0	0	0	0	0
mmu-miR-501-5p	4.982289313	1.087703011	3.181375766	17.07987415	0	24.04081992	14.68338058	0	24.73556468
mmu-miR-193b-3p	4.982289313	1.087703011	6.362751532	27.32779864	12.61441566	48.08163984	107.6781242	40.37714842	0
mmu-miR-1199-5p	5.480518245	9.571786495	6.999026685	0	0	0	0	0	0
mmu-miR-29c-5p	4.982289313	6.526218065	12.08922791	13.66389932	6.307207831	18.03061494	14.68338058	0	24.73556468
mmu-miR-16-1-3p	4.982289313	7.613921076	0	27.32779864	59.91847439	66.11225478	92.99474364	67.22795211	156.5761244
mmu-miR-6997-5p	4.982289313	7.07006957	8.907852145	3.41597483	0	0	0	0	0
mmu-miR-382-5p	4.982289313	1.087703011	0.636275153	88.81534558	53.61126656	90.15307471	24.47230096	20.18857421	321.5623409
mmu-miR-433-3p	4.982289313	4.350812043	1.272550306	13.66389932	6.307207831	0	4.894460192	80.75429683	49.47112937
mmu-miR-139-3p	4.599036289	6.526218065	4.453926072	0	6.307207831	0	4.894460192	0	0
mmu-miR-3064-5p	4.599036289	2.175406022	1.90882546	3.41597483	3.153603915	24.04081992	19.57784077	0	24.73556468
mmu-miR-6952-3p	4.599036289	8.701624087	6.680889108	0	0	0	0	0	0
mmu-miR-134-5p	4.599036289	4.350812043	0.636275153	10.24792449	31.53603915	0	14.68338058	40.37714842	0
mmu-miR-8094	4.818038017	2.278996785	0.66657397	0	0	0	0	0	0
mmu-miR-322-5p	4.215783265	6.526218065	7.635301838	10.24792449	9.460811746	12.02040996	39.15568153	40.37714842	0
mmu-miR-871-3p	4.032488341	0	0.608611016	0	0	0	0	0	0
mmu-miR-30b-3p	4.215783265	6.526218065	3.817650919	51.23962245	63.07207831	48.08163984	68.52244268	20.18857421	0
mmu-miR-223-5p	4.032488341	1.040411576	0	32.67454185	48.26385123	74.73559237	9.363315149	173.797291	47.3202107
mmu-miR-135b-5p	4.032488341	0	0.608611016	0	0	5.74889172	0	0	0
mmu-miR-540-3p	4.637361592	0	0	0	0	0	0	0	0
mmu-miR-29b-3p	3.970168066	13.8686863	15.01443377	27.77336058	39.21437912	28.7444586	42.13491817	9.655405056	82.81036872
mmu-miR-19b-3p	3.849193416	1.560617363	1.217222032	68.61653789	27.14841631	68.98670064	138.1088985	212.4189112	118.3005267
mmu-miR-133b-5p	3.832530241	5.438515054	1.90882546	0	0	0	0	0	0
mmu-miR-6516-3p	3.832530241	0	0	0	0	6.01020498	0	40.37714842	0
mmu-miR-1947-5p	3.832530241	4.350812043	2.545100613	20.49584898	3.153603915	0	24.47230096	0	0
mmu-miR-29a-5p	3.832530241	6.526218065	8.907852145	17.07987415	0	6.01020498	9.788920384	20.18857421	49.47112937
mmu-miR-15b-5p	3.832530241	1.087703011	0.95441273	88.81534558	93.0313155	42.07143486	92.99474364	20.18857421	123.6778234
mmu-miR-365-3p	3.767377227	4.078886291	4.345759296	22.2038364	15.76801958	15.02551245	19.57784077	20.18857421	37.10334702
mmu-miR-30d-3p	3.640903729	2.175406022	1.272550306	44.40767279	9.460811746	36.06122988	19.57784077	0	0
mmu-miR-187-3p	3.449277217	10.87703011	14.63432852	13.66389932	12.61441566	24.04081992	19.57784077	20.18857421	24.73556468
mmu-miR-185-3p	3.613528513	8.546237942	1.33314794	3.578640298	9.911326591	6.296405218	10.25505945	0	90.6970705
mmu-miR-3474	3.449277217	16.31554516	5.090201225	0	12.61441566	0	14.68338058	0	0
mmu-miR-6979-3p	3.613528513	9.685736335	9.33203558	3.578640298	0	0	0	0	0
mmu-miR-153-5p	3.299308642	0	1.217222032	0	0	0	0	0	0
mmu-miR-744-3p	3.449277217	0	5.726476379	13.66389932	9.460811746	6.01020498	9.788920384	0	0
mmu-miR-7a-1-3p	3.449277217	1.087703011	3.181375766	6.83194966	3.153603915	6.01020498	0	0	24.73556468
mmu-miR-3108-3p	3.613528513	0	0	0	0	0	5.127529725	0	0
mmu-miR-465a-5p	3.299308642	0	1.217222032	0	0	0	0	19.31081011	0
mmu-miR-3094-3p	3.613528513	0	0.66657397	0	0	0	0	0	0
mmu-miR-1960	3.449277217	5.438515054	1.272550306	0	0	6.01020498	0	0	0
mmu-miR-141-3p	3.449277217	1.087703011	0	6.83194966	0	3.00510249	4.894460192	0	0
mmu-miR-19a-3p	2.932718793	6.242469453	4.260277113	32.67454185	15.08245351	17.24667516	79.58817877	395.8716073	366.7316329
mmu-miR-547-3p	3.212025345	3.418495177	5.33259176	0	0	0	10.25505945	0	0
mmu-miR-6948-3p	3.212025345	11.39498392	5.33259176	0	0	0	0	0	0
mmu-miR-3473g	3.372626612	1.196473312	0	0	0	0	0	22.20743163	0
mmu-miR-324-5p	2.932718793	2.080823151	0	9.802362556	6.032981403	0	32.77160302	19.31081011	0
mmu-miR-182-3p	3.212025345	3.418495177	3.99944382	0	0	0	5.127529725	0	0
mmu-miR-410-3p	3.212025345	9.115987138	1.33314794	0	3.30377553	25.18562087	5.127529725	21.14993489	0
mmu-miR-363-3p	3.066024193	6.526218065	1.90882546	153.7188674	132.4513644	288.4898391	83.20582326	423.9600584	742.0669405
mmu-miR-6966-3p	3.011273761	6.267241158	6.6657397	0	0	0	0	0	0
mmu-miR-3102-3p	2.566128944	3.121234727	5.477499145	42.47690441	33.18139772	57.4889172	74.9065212	38.62162023	23.66010535
mmu-miR-1231-5p	2.566128944	11.44452733	1.825833048	7.351771917	0	0	4.681657575	0	0
mmu-miR-196a-2-3p	2.682771169	5.438515054	0	3.41597483	6.307207831	6.01020498	4.894460192	80.75429683	0
mmu-miR-6948-5p	2.682771169	3.263109032	0	0	0	0	0	0	0
mmu-miR-7652-3p	2.810522177	1.139498392	1.33314794	0	0	0	15.38258917	0	0
mmu-miR-212-3p	2.682771169	0	5.090201225	6.83194966	6.307207831	0	73.41690288	20.18857421	74.20669405
mmu-miR-138-2-3p	2.810522177	0	3.99944382	0	0	0	0	0	0
mmu-miR-3097-3p	2.682771169	4.350812043	1.90882546	3.41597483	0	0	0	20.18857421	148.4133881
mmu-miR-3102-3p.2-3p	2.810522177	1.139498392	0.66657397	0	0	0	0	0	0
mmu-miR-6903-3p	2.951048286	0	3.380529889	0	0	0	0	0	0
mmu-miR-12181-3p	2.810522177	2.278996785	0	0	0	0	0	0	0
mmu-miR-431-5p	2.810522177	3.418495177	0.66657397	7.157280596	3.30377553	18.88921565	0	0	0
mmu-miR-124-3p	2.951048286	3.984256129	1.630773218	0	0	0	0	0	18.23011117
mmu-miR-504-5p	2.682771169	1.087703011	1.272550306	0	22.07522741	6.01020498	9.788920384	0	0
mmu-miR-29c-3p	2.425991643	2.534348015	5.516505578	0	0	6.01020498	29.36676115	0	0
mmu-miR-28c	2.668590807	0	2.44965934	7.515144626	10.40689292	13.22245096	13.45976553	0	0
mmu-miR-675-5p	2.299518145	0	4.453926072	0	0	0	0	0	0
mmu-miR-345-5p	2.299518145	0	5.090201225	10.24792449	15.76801958	24.04081992	110.1253543	40.37714842	123.6778234
mmu-miR-5132-5p	2.409019009	2.278996785	0	0	3.30377553	0	25.63764862	0	0
mmu-miR-344-3p	2.199539095	3.121234727	3.651666097	0	0	2.87444586	2.340828787	0	0
mmu-miR-344b-3p	2.299518145	0	5.090201225	0	0	0	0	0	0
mmu-miR-708-5p	2.199539095	1.560617363	1.825833048	19.60472511	18.09894421	17.24667516	23.40828787	0	0
mmu-miR-1191b-5p	2.299518145	2.175406022	10.8166776	6.83194966	3.153603915	0	9.788920384	0	0
mmu-miR-130b-3p	2.299518145	0	3.817650919	6.83194966	6.307207831	12.02040996	0	40.37714842	74.20669405
mmu-miR-7021-5p	2.299518145	0	4.772063649	0	0	0	0	0	0
mmu-miR-326-3p	2.409019009	0	0	7.157280596	0	6.296405218	48.71153238	21.14993489	25.91344872
mmu-miR-7075-3p	2.409019009	2.278996785	1.99972191	7.157280596	0	0	0	0	0
mmu-miR-676-3p	2.409019009	0	0	25.05048209	69.37928614	31.48202609	687.0889831	211.4993489	285.0479359
mmu-miR-3061-3p	2.299518145	1.087703011	2.545100613	6.83194966	0	6.01020498	9.788920384	0	24.73556468
mmu-miR-346-5p	2.199539095	0	0	0	0	0	0	0	0
mmu-miR-7091-5p	2.199539095	0	2.434444064	0	0	0	0	0	0
mmu-miR-5627-3p	2.107891633	0	0	0	0	0	0	0	0
mmu-miR-127-5p	2.299518145	14.68399065	8.907852145	6.83194966	18.92162349	6.01020498	14.68338058	0	0
mmu-miR-411-3p	2.299518145	0	0	5.123962245	3.153603915	0	0	0	0
mmu-miR-7117-5p	2.299518145	0	0	0	0	0	0	0	0
mmu-miR-33-3p	2.299518145	0	0	0	0	3.00510249	4.894460192	0	0
mmu-miR-21b	1.832949246	6.762675241	5.325346391	161.7389822	307.6820516	112.1033885	9.363315149	28.96621517	23.66010535
mmu-miR-193a-3p	1.91626512	1.087703011	2.545100613	34.1597483	19.96231278	6.01020498	27.75158929	20.18857421	57.63386571
mmu-miR-7083-5p	2.007515841	0	2.66629588	0	0	0	0	0	0
mmu-let-7i-3p	1.91626512	2.175406022	1.90882546	0	22.07522741	12.02040996	19.57784077	20.18857421	49.47112937
mmu-miR-195a-5p	2.007515841	6.836990354	3.99944382	35.78640298	23.12642871	37.77843131	15.38258917	0	0
mmu-miR-328-5p	1.91626512	4.350812043	2.545100613	0	0	0	14.68338058	0	0
mmu-miR-342-5p	1.91626512	2.175406022	3.181375766	44.40767279	34.68964307	6.01020498	156.6227261	90.84858394	49.47112937
mmu-miR-5129-3p	1.91626512	4.350812043	6.999026685	0	3.153603915	0	4.894460192	0	0
mmu-miR-7685-3p	2.007515841	1.139498392	0	0	0	0	0	0	0
mmu-miR-301a-5p	1.91626512	0	1.90882546	6.83194966	9.460811746	6.01020498	19.57784077	0	49.47112937
mmu-miR-26a-2-3p	1.91626512	0	1.272550306	37.57572313	0	18.03061494	19.57784077	141.3200195	173.1489528
mmu-miR-3084-5p	1.91626512	1.087703011	1.590687883	0	0	0	0	0	0
mmu-miR-150-5p	1.91626512	1.087703011	0	78.56742109	110.376137	126.2143046	14.68338058	60.56572263	24.73556468
mmu-miR-1956	1.91626512	0	0	0	0	0	0	0	0
mmu-miR-452-3p	1.91626512	0	0.636275153	10.24792449	0	0	0	0	0
mmu-miR-6940-3p	1.832949246	0	0	0	0	0	0	0	0
mmu-miR-7013-3p	1.75657636	0	2.916261119	0	0	0	0	0	0
mmu-miR-135a-2-3p	2.007515841	2.278996785	0	3.578640298	0	0	20.5101189	0	0
mmu-miR-666-5p	1.91626512	9.789327097	2.545100613	0	0	0	0	0	0
mmu-miR-376b-3p	2.007515841	0	0	0	0	0	5.127529725	0	0
mmu-miR-208a-3p	1.91626512	0	0	3.41597483	3.153603915	0	0	40.37714842	0
mmu-miR-12192-5p	2.007515841	4.557993569	0	0	0	0	0	0	0
mmu-miR-467c-5p	1.91626512	0	0	23.91182381	40.9968509	12.02040996	9.788920384	0	0
mmu-miR-7027-5p	1.832949246	0	0	0	0	0	0	0	0
mmu-miR-344c-3p	1.832949246	1.040411576	0	0	0	0	0	0	0
mmu-miR-542-5p	1.91626512	0	3.817650919	0	3.153603915	0	0	0	0
mmu-miR-676-5p	1.91626512	0	0.636275153	13.66389932	22.07522741	24.04081992	112.5725844	40.37714842	123.6778234
mmu-miR-23b-5p	1.606012672	22.78996785	1.99972191	14.31456119	3.30377553	0	5.127529725	21.14993489	25.91344872
mmu-miR-324-3p	1.686313306	0	2.099708006	0	6.937928614	6.611225478	43.07124969	22.20743163	81.62736345
mmu-miR-6538	1.775066638	5.453399411	0	13.17127979	70.58429479	17.39796179	89.71287928	0	0
mmu-miR-8114	1.606012672	0	5.99916573	0	13.21510212	0	10.25505945	0	0
mmu-miR-1941-5p	1.405261088	5.98236656	0.583252224	0	0	0	17.94635404	0	0
mmu-miR-8120	1.533012096	2.175406022	3.181375766	0	0	0	0	0	0
mmu-miR-505-3p	1.533012096	0	0.636275153	6.83194966	18.92162349	12.02040996	9.788920384	40.37714842	0
mmu-miR-3060-3p	1.533012096	0	3.817650919	0	0	0	0	0	0
mmu-miR-1934-5p	1.466359397	4.161646302	3.04305508	0	0	0	0	0	0
mmu-miR-6956-3p	1.686313306	8.375313183	4.89931868	0	0	13.22245096	0	0	0
mmu-miR-12194-3p	1.533012096	1.087703011	3.817650919	0	15.76801958	0	14.68338058	20.18857421	0
mmu-miR-1930-5p	1.533012096	0	0.636275153	0	0	0	4.894460192	0	24.73556468
mmu-miR-8105	1.533012096	3.263109032	1.90882546	0	3.153603915	0	0	0	0
mmu-miR-3473h-5p	1.686313306	1.196473312	0.930870549	2.51757345	5.20344646	2.181704408	0	0	0
mmu-miR-5123	1.405261088	0.498530547	0.583252224	0	0	0	0	0	0
mmu-miR-8097	1.533012096	0	0	0	0	0	0	0	0
mmu-miR-187-5p	1.533012096	6.526218065	0.636275153	0	0	0	4.894460192	0	0
mmu-miR-7065-3p	1.606012672	0	0.333286985	1.789320149	0	0	2.563764862	0	0
mmu-miR-383-5p	1.533012096	7.613921076	2.545100613	0	0	0	0	0	0
mmu-miR-181d-3p	1.606012672	1.139498392	0	0	0	0	5.127529725	0	0
mmu-miR-340-3p	1.533012096	1.087703011	2.545100613	42.11896966	31.53603915	54.09184482	19.57784077	40.37714842	49.47112937
mmu-miR-144-3p	1.686313306	1.196473312	0	0	31.22067876	19.83367644	59.22296832	199.8668847	653.0189076
mmu-miR-6539	1.405261088	0	0	0	0	0	4.486588509	18.50619302	0
mmu-miR-1a-1-5p	1.466359397	0	0.608611016	0	0	0	0	0	0
mmu-miR-200b-5p	1.533012096	0	0	0	0	0	0	0	0
mmu-miR-871-5p	1.466359397	0	0	0	0	0	0	0	0
mmu-miR-3970	1.26473498	1.196473312	1.399805337	22.54543388	34.68964307	13.22245096	21.53562484	0	54.4182423
mmu-miR-8112	1.26473498	1.196473312	2.099708006	22.54543388	13.87585723	0	0	0	0
mmu-miR-615-5p	1.149759072	4.350812043	0.636275153	34.1597483	53.61126656	36.06122988	141.9393456	100.942871	123.6778234
mmu-let-7j	1.053945816	0	2.333008895	23.48482696	36.13504486	33.05612739	67.29882764	18.50619302	0
mmu-miR-23a-5p	1.149759072	3.263109032	2.545100613	10.24792449	15.76801958	0	78.31136307	60.56572263	222.6200821
mmu-miR-1306-5p	1.099769547	0	4.260277113	0	0	0	9.363315149	0	0
mmu-miR-6952-5p	1.149759072	0	0.636275153	0	3.153603915	0	9.788920384	0	0
mmu-miR-455-3p	1.204509504	2.278996785	0	78.73008656	72.68306167	107.0388887	102.5505945	21.14993489	0
mmu-miR-704	1.204509504	9.115987138	7.665600655	0	3.30377553	0	0	0	0
mmu-miR-3062-5p	1.149759072	0	0	0	0	0	0	0	0
mmu-miR-467d-5p	1.149759072	0	0	0	0	6.01020498	0	0	24.73556468
mmu-miR-743a-5p	1.149759072	1.087703011	1.272550306	0	0	0	0	0	0
mmu-miR-7673-5p	1.149759072	0	0	0	0	0	0	0	0
mmu-miR-7008-3p	1.149759072	0	5.090201225	0	0	0	0	20.18857421	0
mmu-miR-20b-5p	1.099769547	0	0	52.27926697	21.11543491	57.4889172	28.08994545	0	47.3202107
mmu-miR-741-3p	1.099769547	4.161646302	0	0	0	0	0	0	0
mmu-miR-135b-3p	1.149759072	0	0	0	0	0	0	0	0
mmu-miR-6912-5p	1.149759072	0	0	3.41597483	0	0	0	0	0
mmu-miR-6919-3p	1.204509504	0	0	0	0	0	0	0	0
mmu-miR-6922-5p	1.099769547	0	0	0	0	0	0	0	0
mmu-miR-6922-3p	1.099769547	0	0	0	0	0	0	0	0
mmu-miR-380-5p	1.149759072	1.087703011	0.636275153	0	0	0	0	0	0
mmu-miR-323-3p	1.204509504	13.67398071	7.33231367	7.157280596	0	0	0	21.14993489	0
mmu-miR-494-3p	1.149759072	5.438515054	0.636275153	109.3111946	116.6833449	228.3877893	48.94460192	242.2628905	173.1489528
mmu-miR-376c-3p	1.204509504	0	0	0	0	0	0	0	0
mmu-miR-487b-3p	1.149759072	0	0.636275153	27.32779864	12.61441566	18.03061494	9.788920384	0	24.73556468
mmu-miR-369-5p	1.149759072	0	0.636275153	3.41597483	22.07522741	36.06122988	4.894460192	0	0
mmu-miR-6970-5p	1.011787984	0	0	0	0	5.288980383	1.076781242	0	0
mmu-miR-7b-5p	1.053945816	10.96767203	1.166504448	1.56565513	8.672410767	0	22.43294255	55.51857907	0
mmu-miR-1955-5p	1.011787984	0	0	0	5.550342891	0	12.92137491	0	0
mmu-miR-7063-5p	1.099769547	0	0	0	0	0	0	0	0
mmu-miR-1968-3p	1.204509504	0	0	0	0	0	0	0	0
mmu-miR-486b-5p	1.149759072	0	0	0	0	0	0	0	0
mmu-miR-7093-5p	1.149759072	0	0	0	0	0	0	0	0
mmu-miR-376b-5p	0.95813256	3.806960538	0.636275153	0	0	0	0	0	0
mmu-miR-124-5p	0.892979546	0.358941994	0	0	5.266518539	0	1.615171863	0	0
mmu-miR-5126	0.766506048	2.904167039	1.272550306	50.31730925	88.93163041	205.5490103	90.69434735	10.0942871	0
mmu-miR-6932-5p	0.766506048	0	0	0	0	0	2.447230096	0	0
mmu-miR-6928-3p	0.766506048	6.526218065	7.635301838	0	0	0	0	0	0
mmu-miR-3110-5p	0.803006336	2.278996785	1.99972191	3.578640298	4.955663296	0	20.5101189	0	0
mmu-miR-6946-3p	0.843156653	0	0.699902669	0	0	0	5.383906211	0	0
mmu-miR-7668-5p	0.702630544	0	0.583252224	0	0	0	0	0	0
mmu-miR-450b-5p	0.766506048	0	0	3.41597483	3.153603915	0	4.894460192	0	24.73556468
mmu-miR-7118-3p	0.766506048	2.175406022	0	0	0	0	0	0	0
mmu-miR-6900-3p	0.803006336	9.115987138	1.33314794	0	0	0	0	0	0
mmu-miR-6901-5p	0.843156653	0	0.699902669	0	0	0	5.383906211	0	0
mmu-miR-3082-3p	0.766506048	1.087703011	0	0	0	0	4.894460192	0	0
mmu-miR-3087-3p	0.803006336	1.139498392	1.33314794	0	0	0	5.127529725	0	0
mmu-miR-6911-5p	0.733179698	0	0	0	0	0	0	0	0
mmu-miR-12182-3p	0.766506048	0	0	0	0	0	0	0	0
mmu-miR-3086-5p	0.843156653	0	1.399805337	0	3.468964307	0	0	0	0
mmu-miR-130a-5p	0.766506048	0	0	20.49584898	31.53603915	0	0	20.18857421	0
mmu-miR-1668	0.803006336	0	0	0	0	0	0	0	0
mmu-miR-5119	0.887533319	1.259445591	0	1.977669638	10.95462413	15.10143083	14.16817424	46.75248764	38.09276961
mmu-miR-493-5p	0.887533319	2.518891183	0	221.4989995	164.3193619	173.9796179	34.00361817	187.0099506	343.6941619
mmu-miR-431-3p	0.766506048	7.613921076	0.636275153	0	0	0	0	0	0
mmu-miR-654-3p	0.766506048	0	0	6.83194966	9.460811746	18.03061494	0	0	24.73556468
mmu-miR-134-3p	0.843156653	0	0	0	0	0	0	0	0
mmu-miR-668-3p	0.702630544	0.997061093	0	0	0	0	0	0	0
mmu-miR-485-5p	0.766506048	1.087703011	0.636275153	0	6.307207831	0	4.894460192	0	98.94225873
mmu-miR-485-3p	0.766506048	2.175406022	1.272550306	0	0	0	0	20.18857421	74.20669405
mmu-miR-369-3p	0.803006336	7.976488746	1.33314794	32.20776268	6.607551061	50.37124174	46.14776752	211.4993489	259.1344872
mmu-miR-153-3p	0.766506048	3.263109032	2.545100613	0	0	0	0	0	0
mmu-miR-6943-3p	0.766506048	0	0	0	0	0	0	0	0
mmu-miR-1224-5p	0.803006336	0	0	3.578640298	0	6.296405218	0	21.14993489	0
mmu-miR-6540-3p	0.803006336	0	1.99972191	0	0	0	0	0	0
mmu-miR-3087-5p	0.803006336	0	0	0	0	0	0	0	0
mmu-miR-32-3p	0.803006336	0	0	17.89320149	0	0	0	0	0
mmu-miR-7018-3p	0.766506048	0	0	0	0	0	0	0	0
mmu-miR-8117	0.803006336	0	0	0	9.911326591	6.296405218	5.127529725	21.14993489	0
mmu-miR-7026-3p	0.733179698	1.040411576	0	0	0	0	4.681657575	0	0
mmu-miR-7043-3p	0.803006336	3.418495177	0.66657397	3.578640298	0	0	0	0	0
mmu-let-7a-2-3p	0.803006336	0	0	0	0	0	10.25505945	0	0
mmu-miR-138-5p	0.549884774	1.560617363	3.04305508	0	0	0	7.022486362	0	0
mmu-miR-703	0.602254752	0	0	5.367960447	4.129719413	3.148202609	2.563764862	10.57496744	0
mmu-miR-1191a	0.562104435	0.330454534	0.073323137	0	5.814644933	2.707454244	0.717854161	7.190977861	3.62788282
mmu-miR-6914-3p	0.492580992	2.518891183	0.736739651	0	0	0	0	0	0
mmu-miR-466d-3p	0.445668517	0	0.333286985	9.161319163	0	0	0	0	0
mmu-miR-296-5p	0.401503168	0	0	0	0	0	0	0	0
mmu-miR-7648-3p	0.401503168	4.557993569	1.99972191	3.578640298	0	0	5.127529725	21.14993489	0
mmu-miR-130b-5p	0.383253024	17.40324817	10.18040245	10.24792449	6.307207831	12.02040996	0	20.18857421	49.47112937
mmu-miR-1969	0.366589849	0	0	3.267454185	0	0	0	19.31081011	0
mmu-miR-2137	0.401503168	4.557993569	0	0	0	37.77843131	240.9938971	0	0
mmu-miR-3089-3p	0.366589849	0	2.434444064	0	9.049472105	0	0	0	0
mmu-miR-8103	0.401503168	12.53448232	0.66657397	0	6.607551061	6.296405218	0	0	0
mmu-miR-3066-5p	0.383253024	0	1.90882546	6.83194966	3.153603915	0	4.894460192	0	0
mmu-miR-6989-3p	0.383253024	3.263109032	0	0	0	0	0	0	0
mmu-miR-1953	0.383253024	0	0	0	12.61441566	0	14.68338058	0	0
mmu-miR-7030-3p	0.401503168	2.278996785	3.666156835	0	0	0	0	0	0
mmu-miR-677-3p	0.32429102	0	0	2.890440241	0	15.25667418	4.141466316	0	0
mmu-miR-3061-5p	0.383253024	1.087703011	1.90882546	3.41597483	9.460811746	0	9.788920384	0	0
mmu-miR-7653-5p	0.383253024	0	1.272550306	0	0	0	0	0	0
mmu-miR-301a-3p	0.366589849	3.121234727	1.217222032	0	0	0	9.363315149	0	23.66010535
mmu-miR-15a-5p	0.383253024	1.087703011	0	6.83194966	22.07522741	12.02040996	24.47230096	80.75429683	24.73556468
mmu-miR-3079-5p	0.366589849	0	0	13.06981674	3.016490702	22.99556688	14.04497272	0	0
mmu-miR-6955-5p	0.351315272	0	0	0	0	0	4.486588509	0	0
mmu-miR-3095-5p	0.383253024	0	0	0	0	0	0	0	0
mmu-miR-1199-3p	0.401503168	0	0	0	0	0	0	0	0
mmu-miR-17-3p	0.383253024	0	0	17.07987415	9.460811746	24.04081992	39.15568153	40.37714842	24.73556468
mmu-miR-6958-3p	0.366589849	6.242469453	2.434444064	0	0	0	0	0	0
mmu-miR-217-5p	0.366589849	3.121234727	0	6.534908371	3.016490702	0	4.681657575	0	118.3005267
mmu-miR-1943-3p	0.401503168	0	3.99944382	0	16.51887765	12.59281044	10.25505945	42.29986977	25.91344872
mmu-miR-12191-3p	0.401503168	4.557993569	0	0	0	12.59281044	0	0	0
mmu-miR-6995-5p	0.366589849	0	0	0	0	0	0	0	0
mmu-miR-3091-3p	0.383253024	0	0	0	0	0	0	0	0
mmu-miR-137-3p	0.366589849	1.040411576	1.825833048	0	0	0	0	0	0
mmu-miR-7226-3p	0.366589849	1.040411576	1.217222032	0	0	0	0	0	0
mmu-miR-34a-3p	0.401503168	0	1.33314794	0	0	0	0	0	0
mmu-miR-5710	0.383253024	0	0	0	0	0	0	0	0
mmu-miR-206-5p	0.366589849	0	2.434444064	0	0	0	0	0	0
mmu-miR-6899-3p	0.366589849	0	1.52152754	0	0	0	4.681657575	0	23.66010535
mmu-miR-205-3p	0.383253024	0	0.636275153	0	0	0	0	0	0
mmu-miR-7663-3p	0.383253024	0	0	0	0	0	0	0	0
mmu-miR-546	0.526972908	0	0	0	0	0	0	0	0
mmu-miR-6916-5p	0.401503168	4.557993569	0	0	0	0	0	0	0
mmu-miR-8102	0.383253024	0	0	0	0	0	0	0	0
mmu-miR-6935-3p	0.421578327	0	0	0	0	0	0	0	0
mmu-miR-379-3p	0.383253024	1.087703011	0	8.539937075	25.22883132	0	4.894460192	0	0
mmu-miR-380-3p	0.383253024	4.350812043	0.636275153	0	0	0	0	0	0
mmu-miR-329-5p	0.383253024	8.701624087	1.90882546	0	0	0	0	0	0
mmu-miR-667-5p	0.337262661	0	0	0	0	0	0	0	0
mmu-miR-154-5p	0.383253024	0	0	0	0	0	0	0	0
mmu-miR-377-5p	0.383253024	0	0	0	0	0	0	0	0
mmu-miR-1247-3p	0.401503168	0	0	10.73592089	3.30377553	0	46.14776752	63.44980466	25.91344872
mmu-miR-3074-1-3p	0.383253024	0	0	0	0	0	4.894460192	0	0
mmu-miR-12185-3p	0.383253024	0	0	0	0	0	0	0	0
mmu-miR-3078-5p	0.366589849	0	0	0	0	0	0	0	0
mmu-miR-7676-3p	0.383253024	0	0	0	0	0	0	0	0
mmu-miR-12189-3p	0.421578327	3.589419936	0	0	0	19.83367644	0	0	0
mmu-miR-1949	0.351315272	1.994122187	4.082765566	3.131310261	0	5.509354565	4.486588509	18.50619302	0
mmu-miR-194-2-3p	0.383253024	0	0	13.66389932	0	0	0	0	0
mmu-miR-669h-5p	0.351315272	0	0.583252224	21.91917183	0	5.509354565	4.486588509	0	0
mmu-miR-7669-5p	0.366589849	0	0	0	0	0	9.363315149	0	0
mmu-miR-12196-5p	0.366589849	1.040411576	0	0	0	0	0	0	0
mmu-miR-7036a-3p	0.366589849	0	1.217222032	0	0	0	0	0	0
mmu-miR-129-1-3p	0.383253024	0	0.636275153	0	0	0	2.447230096	20.18857421	12.36778234
mmu-miR-7059-5p	0.383253024	0	0	0	0	0	4.894460192	0	0
mmu-miR-7060-5p	0.383253024	0	0	0	0	0	0	0	0
mmu-miR-7067-3p	0.401503168	0	0	0	0	0	0	0	0
mmu-miR-7068-5p	0.401503168	0	0	0	0	0	5.127529725	0	0
mmu-miR-7650-5p	0.383253024	0	0	0	0	0	0	0	0
mmu-miR-18b-3p	0.383253024	0	0	0	0	0	0	0	0
mmu-miR-450a-2-3p	0.383253024	0	0	0	0	0	0	0	0
mmu-miR-743b-3p	0.383253024	1.087703011	1.90882546	0	0	0	0	0	0
mmu-miR-880-3p	0.383253024	0	0	0	0	0	0	0	0
mmu-miR-224-3p	0.383253024	0	0	0	0	0	0	0	0
mmu-miR-325-3p	0.383253024	0	0	0	0	0	0	0	0
mmu-miR-3475-3p	0.401503168	0	0	0	0	0	0	0	0
mmu-miR-466g	0.345292725	0	0.033328699	0	0.297339798	0	0.205101189	0.845997395	1.036537949
mmu-miR-101c	0.377201661	1.297228959	1.554520664	0.474640713	3.615025962	2.853265733	6.347342059	5.844060955	10.31082486
mmu-miR-466b-3p	0.260612056	0.065262181	0	2.288703136	0.409968509	0.420714349	1.321504252	0	0
mmu-miR-466e-3p	0.249281097	0.062424695	0	2.189194304	0.392143791	0.40242242	1.264047545	0	0
mmu-miR-466c-3p	0.260612056	0.065262181	0	2.288703136	0.409968509	0.420714349	1.321504252	0	0
mmu-miR-466p-3p	0.260612056	0.065262181	0	2.288703136	0.409968509	0.420714349	1.321504252	0	0
mmu-miR-466a-3p	0.249281097	0.062424695	0	2.189194304	0.392143791	0.40242242	1.264047545	0	0
mmu-miR-465c-3p	0.229951814	0.217540602	0	0	0	0	0	0	0
mmu-miR-465b-3p	0.229951814	0.217540602	0	0	0	0	0	0	0
mmu-miR-465a-3p	0.229951814	0.217540602	0	0	0	0	0	0	0
mmu-miR-21c	0.200751584	0	0	5.367960447	23.12642871	12.59281044	2.563764862	10.57496744	0
mmu-let-7k	0.22188333	0	0.368369826	0	0	0	34.00361817	0	0
mmu-miR-467a-5p	0.191626512	0.184909512	0.515382874	3.108537095	3.689716581	6.911735727	2.447230096	0	1.978845175
mmu-miR-467b-5p	0.200751584	0.193714727	0.539924916	3.256562671	3.865417371	7.240866	2.563764862	0	2.073075897
mmu-miR-3962	0.210789163	0.598236656	0.349951334	0	3.468964307	0	0	0	0
mmu-miR-376c-5p	0.191626512	0.543851505	0	0	0	12.02040996	0	0	24.73556468
mmu-miR-1258-5p	0.191626512	0	0	0	0	0	0	0	0
mmu-miR-1258-3p	0.191626512	0	0	0	0	0	0	0	0
mmu-miR-669a-3p	0.135638244	0.239294662	0.091291652	1.24163259	0.452473605	0.459911338	0.702248636	0	1.656207374
mmu-miR-669o-3p	0.135638244	0.239294662	0.091291652	1.24163259	0.452473605	0.459911338	0.702248636	0	1.656207374
mmu-miR-450a-1-3p	0.126473498	0	0.426304353	0	0	0	0	0	24.73556468
mmu-miR-297c-3p	0.095813256	0.217540602	0	1.366389932	0	1.202040996	0	0	0
mmu-miR-297b-5p	0.095813256	0	0	0	0	0	0	0	18.55167351
mmu-miR-297b-3p	0.095813256	0.217540602	0	1.366389932	0	1.202040996	0	0	0
mmu-miR-297a-3p	0.095813256	0.217540602	0	1.366389932	0	1.202040996	0	0	0
mmu-miR-3572-5p	0.065153014	0	0	6.83194966	0	0	0.832058233	0	0
mmu-miR-466o-5p	0.011497591	0	0	0.273277986	0	0	0.391556815	0	0
mmu-miR-466b-5p	0.011497591	0	0	0.273277986	0	0	0.391556815	0	0
mmu-miR-466p-5p	0.012045095	0	0	0	0	0	0	0	0
mmu-miR-93-3p	0	3.263109032	0	0	0	6.01020498	24.47230096	0	49.47112937
mmu-miR-700-5p	0	0	0	3.41597483	0	0	9.788920384	0	0
mmu-miR-6945-3p	0	2.278996785	0	0	0	0	0	0	0
mmu-miR-483-3p	0	0	3.33286985	0	0	0	0	0	0
mmu-miR-29b-1-5p	0	0	0	10.24792449	0	0	44.05014173	40.37714842	123.6778234
mmu-miR-6959-5p	0	0	0	0	0	0	0	0	0
mmu-miR-491-5p	0	0	0.636275153	3.41597483	0	0	0	0	0
mmu-miR-7052-3p	0	0	0	0	0	0	0	0	0
mmu-miR-210-5p	0	4.350812043	1.272550306	0	12.61441566	6.01020498	4.894460192	20.18857421	49.47112937
mmu-miR-743a-3p	0	0	0	0	0	0	0	0	0
mmu-miR-743b-5p	0	0	2.333008895	0	0	0	0	0	0
mmu-miR-7035-3p	0	0	0	0	0	0	0	0	0
mmu-miR-7240-5p	0	1.139498392	0	0	0	0	0	0	0
mmu-miR-7070-3p	0	1.196473312	0	0	0	0	0	0	0
mmu-miR-6935-5p	0	0	0	0	0	0	4.894460192	0	0
mmu-miR-1231-3p	0	0	0.608611016	0	0	0	0	0	0
mmu-miR-6933-5p	0	0	0.636275153	0	0	0	4.894460192	0	0
mmu-miR-18a-3p	0	0	0	20.49584898	9.460811746	24.04081992	53.83906211	201.8857421	74.20669405
mmu-miR-12193-5p	0	0	0	0	0	0	0	0	0
mmu-miR-3088-3p	0	0	0	0	0	0	0	0	0
mmu-miR-30c-1-3p	0	0	0	6.83194966	0	6.01020498	24.47230096	121.1314453	24.73556468
mmu-miR-25-5p	0	0	0	17.07987415	9.460811746	12.02040996	122.3615048	80.75429683	98.94225873
mmu-miR-7040-5p	0	0	0	0	0	0	0	0	0
mmu-miR-3100-5p	0	3.121234727	1.217222032	0	0	0	0	0	0
mmu-miR-1963	0	0	0	0	0	0	0	0	0
mmu-miR-8108	0	0	0	0	0	0	0	0	0
mmu-miR-1929-5p	0	0	0	0	6.032981403	0	0	0	0
mmu-miR-1982-5p	0	0	0	0	0	0	0	0	0
mmu-miR-6913-3p	0	0	0	0	0	0	4.681657575	0	0
mmu-miR-6919-5p	0	0	0	0	0	0	0	19.31081011	0
mmu-miR-7652-5p	0	0	0	0	0	0	0	0	0
mmu-miR-1934-3p	0	3.263109032	2.545100613	10.24792449	0	0	0	0	0
mmu-miR-6934-5p	0	0	0	0	0	0	0	0	0
mmu-miR-1938	0	0	0	0	0	0	0	0	0
mmu-miR-1936	0	0	0	3.267454185	0	0	0	0	0
mmu-miR-1247-5p	0	0	0	0	0	0	0	0	0
mmu-miR-874-3p	0	0	0	3.41597483	3.153603915	6.01020498	4.894460192	0	24.73556468
mmu-miR-719	0	0	0	0	3.153603915	0	0	0	0
mmu-miR-15a-3p	0	0	0	6.83194966	12.61441566	0	0	0	0
mmu-miR-18a-5p	0	0	0	6.534908371	3.016490702	17.24667516	65.54320605	154.4864809	70.98031605
mmu-miR-7117-3p	0	0	0	0	0	0	0	0	0
mmu-miR-6954-5p	0	0.815777258	0	0	0	0	0	0	0
mmu-miR-7118-5p	0	0	0	0	0	0	0	0	0
mmu-miR-193b-5p	0	1.087703011	1.90882546	13.66389932	6.307207831	0	9.788920384	20.18857421	24.73556468
mmu-miR-6976-3p	0	0	0	0	0	0	0	0	0
mmu-miR-694	0	0	0	7.910678554	0	0	5.667269696	0	0
mmu-miR-7219-3p	0	0	3.33286985	0	0	0	0	0	0
mmu-miR-6995-3p	0	0	0	0	0	0	0	0	0
mmu-miR-7655-3p	0	0	0	0	0	0	0	0	0
mmu-miR-7224-3p	0	1.139498392	0	0	3.30377553	6.296405218	20.5101189	0	0
mmu-miR-7227-3p	0	0	0	0	0	0	0	0	0
mmu-miR-7032-3p	0	0	0	0	0	0	0	0	0
mmu-miR-7052-5p	0	0	1.99972191	0	0	0	0	0	0
mmu-miR-7654-5p	0	0	0	0	0	0	0	0	0
mmu-miR-7237-5p	0	0	0	0	0	0	0	0	0
mmu-miR-190a-5p	0	0	0	0	0	0	0	0	0
mmu-miR-6236	0	0	0	3.955339277	3.651541376	0	0	0	0
mmu-miR-8107	0	0	0	0	0	0	0	0	0
mmu-miR-3473d	0	1.994122187	0.192473234	3.131310261	8.672410767	1.818087007	14.49168088	0	0
mmu-miR-128-1-5p	0	0	0	3.578640298	0	6.296405218	0	0	0
mmu-miR-6904-5p	0	0	0	0	0	0	4.894460192	0	0
mmu-miR-29b-2-5p	0	0	0	0	0	0	4.307124969	0	0
mmu-miR-6905-3p	0	0	0	0	0	0	0	0	0
mmu-miR-1982-3p	0	1.040411576	2.434444064	0	0	0	0	0	0
mmu-miR-3057-3p	0	0	0	0	0	0	0	0	0
mmu-miR-6915-5p	0	0	0	0	0	0	0	0	0
mmu-miR-5100	0	1.139498392	0	0	9.911326591	12.59281044	5.127529725	0	5.182689743
mmu-miR-7116-5p	0	0	0	0	0	0	0	0	0
mmu-miR-3066-3p	0	0	0	0	0	0	0	0	0
mmu-miR-3069-3p	0	0	2.545100613	0	0	0	0	0	0
mmu-miR-449a-5p	0	0	0	0	0	0	0	0	0
mmu-miR-6963-5p	0	0	0	0	0	11.01870913	0	0	0
mmu-miR-6965-3p	0	0	0	0	0	0	0	0	0
mmu-miR-6968-3p	0	0	0	0	0	0	0	0	0
mmu-miR-6975-3p	0	0	0	0	0	0	0	0	0
mmu-miR-3084-3p	0	0	0	3.578640298	0	0	0	0	0
mmu-miR-5623-5p	0	0	0	0	0	0	0	0	0
mmu-miR-3154	0	0	0	0	0	6.01020498	4.894460192	0	0
mmu-miR-8093	0	0	0	0	0	0	0	0	0
mmu-miR-147-5p	0	1.994122187	1.166504448	0	0	0	4.486588509	0	0
mmu-miR-7685-5p	0	0	0	0	0	0	0	0	0
mmu-miR-298-3p	0	0	1.749756671	0	0	0	0	0	0
mmu-miR-7009-5p	0	0	0.636275153	3.41597483	3.153603915	0	1.615171863	0	0
mmu-miR-186-3p	0	0	0	0	0	0	0	0	0
mmu-miR-7015-3p	0	1.139498392	0	0	0	0	0	0	0
mmu-miR-7658-5p	0	0	0	0	0	0	0	0	0
mmu-miR-1961	0	0	0	0	0	0	0	0	0
mmu-miR-7029-5p	0	2.080823151	0	0	0	0	0	0	0
mmu-miR-7031-5p	0	0	0	0	0	0	0	0	0
mmu-miR-7031-3p	0	0	0	0	0	0	0	0	0
mmu-miR-7647-3p	0	0	0	0	0	0	0	0	0
mmu-miR-7033-5p	0	0	0	0	0	0	9.363315149	0	0
mmu-miR-702-3p	0	0	0	0	0	6.01020498	0	0	24.73556468
mmu-miR-183-3p	0	0	0	6.83194966	0	0	4.894460192	0	0
mmu-miR-7040-3p	0	0	0	0	0	0	0	0	0
mmu-miR-7660-3p	0	0	0.608611016	0	0	0	0	0	0
mmu-miR-5620-5p	0	0.260102894	1.217222032	3.267454185	15.08245351	0	14.04497272	0	0
mmu-miR-3101-3p	0	0	0	0	0	0	0	0	0
mmu-miR-3569-5p	0	2.278996785	0	0	0	0	0	0	0
mmu-miR-3103-3p	0	0	1.272550306	0	0	0	4.894460192	0	0
mmu-miR-7065-5p	0	0	0	0	0	0	0	0	0
mmu-miR-6769b-5p	0	0	0	0	0	0	0	0	0
mmu-miR-7070-5p	0	0	0	0	0	0	0	0	0
mmu-miR-1966-5p	0	0	0	0	2.775171446	0	0	0	0
mmu-miR-1966-3p	0	0	0	0	0	0	0	0	0
mmu-miR-7084-5p	0	0	0	0	0	0	0	0	0
mmu-miR-3109-5p	0	0	0	0	0	0	6.729882764	0	0
mmu-miR-3109-3p	0	0	1.33314794	0	0	0	10.25505945	0	0
mmu-miR-1970c-5p	0	1.040411576	0	0	0	0	0	0	0
mmu-miR-7243-3p	0	0	0	0	0	0	0	0	0
mmu-let-7g-3p	0	1.087703011	0.636275153	0	15.76801958	0	0	0	0
mmu-miR-7090-3p	0	0	0	0	0	0	0	0	0
mmu-miR-500-5p	0	0	0	0	0	0	0	0	0
mmu-miR-1198-3p	0	0	0	0	0	0	0	0	0
mmu-miR-505-5p	0	0	0.608611016	0	0	5.74889172	14.04497272	0	47.3202107
mmu-miR-470-3p	0	0	0	0	0	0	0	0	0
mmu-miR-201-5p	0	0	0	0	0	0	0	0	0
mmu-miR-7091-3p	0	2.278996785	0	0	0	0	0	0	0
mmu-miR-6239	0	0	0	0	0	0	0	0	0
mmu-miR-6967-5p	0	0	0	0	3.30377553	0	5.127529725	0	0
mmu-miR-6967-3p	0	0	0	0	0	0	2.691953105	0	0
mmu-miR-5616-3p	0	0	0	0	0	0	9.788920384	0	0
mmu-miR-669f-3p	0	0	0	3.267454185	0	0	2.340828787	0	0
mmu-miR-682	0	0	0	0	0	2.707454244	0.717854161	0	0
mmu-miR-669a-5p	0	0.059823666	0	1.878786157	0.578160718	1.487525733	0.583256506	2.405805093	0
mmu-miR-669p-5p	0	0.059823666	0	1.878786157	0.578160718	1.487525733	0.583256506	2.405805093	0
mmu-miR-669p-3p	0	0	0	0	0	0	0	0	0
mmu-miR-6341	0	0	0	0	0	0	0	0	0
mmu-miR-6342	0	0	0	0	0	0	0	0	0
mmu-miR-6896-3p	0	0	0	0	0	0	0	0	0
mmu-miR-5103	0	0	0	0	0.277517145	0	0	0	0
mmu-miR-6897-5p	0	0	0	0	0	0	0	0	0
mmu-miR-6897-3p	0	0	0	0	0	0	0	0	0
mmu-miR-6898-5p	0	0	0	0	0	0	0	0	0
mmu-miR-6898-3p	0	0	0	0	0	0	0	0	0
mmu-miR-6349	0	0	0	0	0	0	0	0	0
mmu-miR-6350	0	0	0	0	0	0	0	0	0
mmu-miR-7681-5p	0	0	0	0	0	0	0	0	0
mmu-miR-7681-3p	0	2.175406022	0.636275153	0	0	0	0	0	0
mmu-miR-6899-5p	0	0	0	0	0	0	0	0	0
mmu-miR-6351	0	0	0	0	0	0	0	0	0
mmu-miR-1928	0	0	0	0	0	0	0	0	0
mmu-miR-26b-3p	0	0	0	3.41597483	0	0	0	0	0
mmu-miR-375-5p	0	0	0	0	0	0	0	0	0
mmu-miR-6343	0	0	0	0	0	0	0	0	0
mmu-miR-6352	0	0	0	0	0	0	0	0	0
mmu-miR-6344	0	0	0	0	0	0	0	0	0
mmu-miR-6353	0	0	0	0	0	0	0	0	0
mmu-miR-8096	0	0	0	0	0	0	0	0	0
mmu-miR-6900-5p	0	0	0	0	0	0	0	0	0
mmu-miR-149-3p	0	0	0	0	3.153603915	0	0	0	0
mmu-miR-6901-3p	0	0	0	0	0	0	0	0	0
mmu-miR-6902-5p	0	0	0	0	0	0	4.894460192	0	0
mmu-miR-6902-3p	0	0	0.66657397	0	0	0	0	0	0
mmu-miR-6345	0	0	0	0	0	0	0	0	0
mmu-miR-3473f	0	0	0	0.150302893	0	0	0	0	0
mmu-miR-6346	0	0	0	0	0	0	0	0	0
mmu-miR-6903-5p	0	0	0	0	0	0	0	0	0
mmu-miR-5104b-5p	0	0	0	0	0	0	0	0	0
mmu-miR-181b-1-3p	0	0	3.99944382	0	0	0	0	0	0
mmu-miR-7682-5p	0	0	0	0	0	0	0	0	0
mmu-miR-7682-3p	0	0	0	0	0	0	0	0	0
mmu-miR-488-5p	0	0	0	0	0	0	0	0	0
mmu-miR-488-3p	0	5.697491961	2.66629588	0	0	12.59281044	0	0	0
mmu-miR-1927	0	0	0	0	0	0	0	0	0
mmu-miR-12178-5p	0	0	0	0	0	0	0	0	0
mmu-miR-12178-3p	0	0	0	0	0	0	0	0	0
mmu-miR-6347	0	0	0	0	0	0	0	0	0
mmu-miR-6348	0	0	0	0	0	0	0	0	0
mmu-miR-6354	0	0	0	0	0	0	0	0	0
mmu-miR-6546-5p	0	0	0	0	0	0	0	0	0
mmu-miR-6546-3p	0	0	0	0	0	0	0	0	0
mmu-miR-7683-5p	0	0	0	0	0	0	0	0	0
mmu-miR-7683-3p	0	0	0	0	0	0	0	0	0
mmu-miR-12179-5p	0	0	0	0	0	0	0	0	0
mmu-miR-6904-3p	0	0	0	0	0	0	0	0	0
mmu-miR-194-1-3p	0	0	0	0	0	0	0	0	0
mmu-miR-215-3p	0	0	0	0	0	0	0	0	0
mmu-miR-3473c	0	0	0	0	0	0	0	0	0
mmu-miR-5104	0	0	0	0	0	0	0	0	0
mmu-miR-6413	0	0	0	0	0	0	0	0	0
mmu-miR-7663-5p	0	0	0	0	0	0	0	0	0
mmu-miR-6905-5p	0	0	0	0	0	0	0	0	0
mmu-miR-3473b	0	0	0	0	0	0	0	0	0
mmu-miR-1929-3p	0	0	0	0	0	0	0	0	0
mmu-miR-6906-5p	0	0	0	0	0	0	0	0	0
mmu-miR-6906-3p	0	1.139498392	0	0	0	0	0	0	0
mmu-miR-6408	0	0	0	0	0	0	0	0	0
mmu-miR-466j	0	0	0	0	0	0	0	0	0
mmu-miR-5108	0	0	0	15.82135711	10.95462413	0	8.500904544	11.68812191	28.64118016
mmu-miR-7662-5p	0	2.175406022	0.636275153	0	0	0	0	0	0
mmu-miR-7662-3p	0	0	0	0	0	0	0	0	0
mmu-miR-7215-5p	0	0	0	0	0	0	0	0	0
mmu-miR-7215-3p	0	0	0	0	0.150824535	0	0	0	0
mmu-miR-6409	0	0	0	0	0	0	0	0	0
mmu-miR-678	0	0	0	0	0	0	0	0	0
mmu-miR-1930-3p	0	0	0	0	0	0	9.788920384	0	24.73556468
mmu-miR-7659-5p	0	0	0	0	0	0	4.894460192	0	0
mmu-miR-7659-3p	0	0	0	0	0	0	0	0	0
mmu-miR-6907-5p	0	0	0	0	0	0	0	0	0
mmu-miR-6907-3p	0	0	0	0	0	0	0	0	0
mmu-miR-6410	0	0	0	0	0	0	0	0	0
mmu-miR-6908-5p	0	0	0	0	0	0	0	0	0
mmu-miR-6908-3p	0	0	0	0	0	0	0	0	0
mmu-miR-6909-5p	0	1.087703011	0	0	0	0	0	0	0
mmu-miR-6909-3p	0	0	0	0	0	0	0	0	0
mmu-miR-6910-5p	0	0	0	0	0	0	0	0	0
mmu-miR-6910-3p	0	0	0	0	0	0	0	0	0
mmu-miR-6912-3p	0	0	0	0	0	0	0	0	0
mmu-miR-5615-5p	0	0	0	0	0	0	0	0	0
mmu-miR-5615-3p	0	0	0	0	0	0	0	0	0
mmu-miR-6913-5p	0	0	0	0	0	0	0	0	0
mmu-miR-1191b-3p	0	0	0	0	0	0	0	0	0
mmu-miR-135a-5p	0	1.560617363	1.217222032	0	3.016490702	2.87444586	16.38580151	57.93243034	0
mmu-miR-1251-5p	0	0	0	0	0	6.296405218	0	0	0
mmu-miR-1251-3p	0	0	0	0	0	0	0	0	0
mmu-miR-1931	0	0	0	0	0	0	0	0	0
mmu-miR-7688-5p	0	0	0	0	3.016490702	0	0	0	23.66010535
mmu-miR-7688-3p	0	0	0	0	0	0	0	0	0
mmu-miR-7211-5p	0	0	0	0	0	0	0	0	0
mmu-miR-7211-3p	0	0	0	0	0	0	0	0	0
mmu-miR-3058-5p	0	0	0	0	0	0	0	0	0
mmu-miR-3058-3p	0	6.836990354	0	0	16.51887765	0	5.127529725	0	0
mmu-miR-3966	0	0	0	0	0	0	0	0	0
mmu-miR-3059-5p	0	1.087703011	1.590687883	0	0	0	0	0	0
mmu-miR-3059-3p	0	0	0	0	0	0	0	0	0
mmu-miR-6411	0	0	0	0	0	0	0	0	0
mmu-miR-12180-3p	0	0	0	0	0	0	0	0	0
mmu-miR-763	0	0	0	0	0	0	0	0	0
mmu-miR-6412	0	0	0	0	1.576801958	0	0	0	0
mmu-miR-8104	0	0	0	0	0	0	0	0	0
mmu-miR-6914-5p	0	0	0	0	0	0	0	0	0
mmu-miR-6915-3p	0	0	1.90882546	0	0	0	0	0	0
mmu-miR-6916-3p	0	0	0	0	0	0	0	0	0
mmu-miR-6917-5p	0	0	0	0	0	0	0	0	0
mmu-miR-6917-3p	0	0	0	0	0	0	0	0	0
mmu-miR-3060-5p	0	0	0	0	0	0	0	0	0
mmu-miR-6918-5p	0	0	0	0	0	0	0	0	0
mmu-miR-6918-3p	0	0	0	0	0	0	0	0	0
mmu-miR-7651-5p	0	0	0	0	0	0	0	0	0
mmu-miR-7651-3p	0	0	0	0	0	0	0	0	0
mmu-miR-1933-5p	0	0	0	0	0	0	0	0	0
mmu-miR-1933-3p	0	0	0	0	0	0	9.788920384	0	0
mmu-miR-6372	0	0	0	0	0	0	0	0	0
mmu-miR-216b-5p	0	0	0	0	0	0	0	0	0
mmu-miR-216b-3p	0	0	0	0	0	0	0	0	0
mmu-miR-216c-5p	0	0	0	0	0	0	0	0	0
mmu-miR-216c-3p	0	0	0	0	0	0	0	0	0
mmu-miR-216a-5p	0	0	0	0	0	0	0	0	0
mmu-miR-216a-3p	0	0	0	0	0	0	0	0	74.20669405
mmu-miR-217-3p	0	0	0	0	0	0	0	0	0
mmu-miR-218-2-3p	0	0	0	0	0	0	0	0	0
mmu-miR-103-1-5p	0	0	0	0	0	0	0	0	0
mmu-miR-146a-3p	0	0	0	0	0	0	0	0	0
mmu-miR-8100	0	0	0	0	0	0	0	0	0
mmu-miR-7239-5p	0	0	0	0	0	0	0	0	0
mmu-miR-7239-3p	0	0	0	0	0	0	0	0	0
mmu-miR-804	0	0	0	0	0	0	0	0	0
mmu-miR-6920-5p	0	0	0	0	0	0	0	0	0
mmu-miR-6920-3p	0	0	0	0	0	0	0	0	0
mmu-miR-7671-5p	0	0	0	0	0	0	0	0	0
mmu-miR-7671-3p	0	0	0	0	0	0	4.894460192	0	0
mmu-miR-6921-5p	0	0	0	0	0	0	0	0	0
mmu-miR-6921-3p	0	0	0	0	0	0	0	0	0
mmu-miR-6923-5p	0	3.988244373	0	0	0	0	0	0	0
mmu-miR-6923-3p	0	1.139498392	0	0	0	0	0	0	0
mmu-miR-6406	0	0	0	0	0	0	0	0	0
mmu-miR-3062-3p	0	0	0	0	0	0	0	0	0
mmu-miR-467f	0	0	0	0	0	0	0	0	0
mmu-miR-6924-5p	0	0	0	0	0	0	0	0	0
mmu-miR-6924-3p	0	0	0	0	0	0	0	0	0
mmu-miR-497b	0	0	0	0	0	0	0	0	0
mmu-miR-497a-5p	0	0	0	6.83194966	34.68964307	18.03061494	4.894460192	0	0
mmu-miR-497a-3p	0	0	0	0	0	0	0	0	0
mmu-miR-7115-5p	0	0	0	0	0	0	4.486588509	0	0
mmu-miR-7115-3p	0	0	0	0	0	0	0	0	0
mmu-miR-6925-5p	0	0	0	0	0	0	0	0	0
mmu-miR-6925-3p	0	0	0	0	0	0	0	0	0
mmu-miR-6338	0	0	0	0	0	0	0	0	0
mmu-miR-6926-5p	0	0	0	0	0	0	0	0	0
mmu-miR-6926-3p	0	0	0	0	0	0	0	0	0
mmu-miR-3971	0	0	0	0	0	0	0	0	0
mmu-miR-12181-5p	0	0	0.636275153	0	0	0	0	0	0
mmu-miR-144-5p	0	0	0	55.54672115	75.41226754	40.24224204	0	96.55405056	106.4704741
mmu-miR-451b	0	0.569749196	0	28.62912239	69.37928614	15.74101304	5.127529725	42.29986977	155.4806923
mmu-miR-7653-3p	0	0	0	0	0	0	0	0	0
mmu-miR-7679-5p	0	0	0	0	3.468964307	0	0	0	0
mmu-miR-7679-3p	0	0	0	0	0	0	0	0	0
mmu-miR-5110	0	0	0	0	0	0	0	0	0
mmu-miR-12182-5p	0	0	0	0	0	0	0	0	0
mmu-miR-142b	0	0	0	0	0	0	0	0	0
mmu-miR-142a-3p	0	0	0	0	0	0	0	0	0
mmu-miR-3063-5p	0	0	0	0	0	0	0	0	0
mmu-miR-3063-3p	0	0	0	0	0	0	0	0	0
mmu-miR-196a-1-3p	0	0	0	88.81534558	100.9153253	150.2551245	185.9894873	121.1314453	222.6200821
mmu-miR-7235-5p	0	0	0	0	0	0	0	0	0
mmu-miR-7235-3p	0	0	0	0	0	0	0	0	0
mmu-miR-6927-5p	0	0	0	0	0	0	0	0	0
mmu-miR-6927-3p	0	0	0	0	0	0	0	0	0
mmu-miR-7116-3p	0	0	1.90882546	0	0	0	0	0	0
mmu-miR-6928-5p	0	0	0	0	0	0	0	0	0
mmu-miR-6929-5p	0	0	0	0	0	0	0	0	0
mmu-miR-8101	0	0	0	0	0	0	0	0	0
mmu-miR-6930-5p	0	0	0	0	0	0	0	0	0
mmu-miR-6930-3p	0	0	0	0	0	0	0	0	0
mmu-miR-6931-5p	0	0	0	0	0	0	0	0	0
mmu-miR-6931-3p	0	0	0	0	0	0	0	0	0
mmu-miR-3064-3p	0	0	0	0	0	0	0	0	0
mmu-miR-6932-3p	0	0	0	7.157280596	0	0	0	0	0
mmu-miR-7223-5p	0	0	0	0	0	0	0	0	0
mmu-miR-7223-3p	0	0	0	0	0	0	0	0	0
mmu-miR-3968	0	0	0	0	0	0	0	0	0
mmu-miR-5621-5p	0	0	0	0	0	0	0	0	0
mmu-miR-5621-3p	0	0	0	0	0	0	0	0	0
mmu-miR-6933-3p	0	0	0	0	0	0	5.383906211	0	0
mmu-miR-6934-3p	0	0	0	0	0	0	0	0	0
mmu-miR-1932	0	0	1.272550306	0	0	0	0	0	0
mmu-miR-338-5p	0	0	0	0	0	0	0	0	0
mmu-miR-338-3p	0	0	0	0	0	0	0	0	0
mmu-miR-3065-5p	0	0	0	0	0	0	0	0	0
mmu-miR-3065-3p	0	0	0	0	0	0	0	0	0
mmu-miR-6936-5p	0	0	0	0	0	0	0	0	0
mmu-miR-6936-3p	0	0	0	0	0	0	0	0	0
mmu-miR-7236-5p	0	0	0	0	0	0	0	0	0
mmu-miR-7236-3p	0	0	0	0	0	0	0	0	0
mmu-miR-7675-5p	0	0	0	0	0	0	0	0	0
mmu-miR-7675-3p	0	0	0	0	0	0	0	0	0
mmu-miR-6387	0	0	0	0	0	0	0	0	0
mmu-miR-6937-5p	0	0	0.583252224	0	0	0	0	0	0
mmu-miR-6937-3p	0	0	0	0	0	0	0	0	0
mmu-miR-680	0	0	0	0	0	0	0	0	0
mmu-miR-5627-5p	0	0	0	0	0	0	0	0	0
mmu-miR-1892	0	0	0	0	0	0	0	0	0
mmu-miR-681	0	0	0	0	0	0	0	0	0
mmu-miR-9718	0	0	0	0	0	0	0	0	0
mmu-miR-5101	0	0	0	0	0	0	0	0	0
mmu-miR-5135	0	0	0	0	0	0	0	0	0
mmu-miR-3067-5p	0	0	0	0	0	0	0	0	0
mmu-miR-3067-3p	0	0	0	0	0	0	0	0	0
mmu-miR-6938-5p	0	0	0	0	0	0	0	0	0
mmu-miR-6938-3p	0	0	0	0	0	0	0	0	0
mmu-miR-8099	0	0	0	0	0	0	0	0	0
mmu-miR-1190	0	0	0	0	0	0	0	20.18857421	0
mmu-miR-12183-5p	0	0	0	0	0	0	0	0	0
mmu-miR-3069-5p	0	0	0	0	0	0	0	0	0
mmu-miR-1906	0	0	0	0	0	0	0	0	0
mmu-miR-770-5p	0	0	0	0	0	0	0	0	0
mmu-miR-770-3p	0	2.175406022	2.545100613	0	0	0	0	0	0
mmu-miR-673-5p	0	0	0	0	0	0	0	0	0
mmu-miR-673-3p	0	0	0	0	0	0	0	0	0
mmu-miR-493-3p	0	0	0	0	0	0	0	0	0
mmu-miR-337-5p	0	0	0	0	0	0	0	0	0
mmu-miR-337-3p	0	0	0	0	0	0	0	0	0
mmu-miR-3544-5p	0	0	0	0	0	0	0	0	0
mmu-miR-3544-3p	0	0	0	0	0	0	0	0	0
mmu-miR-540-5p	0	0	0	0	0	0	0	0	0
mmu-miR-665-5p	0	0	0	0	0	0	0	0	0
mmu-miR-665-3p	0	0	0	0	0	0	0	0	0
mmu-miR-3070-5p	0	0	0	0	0	0	0	0	0
mmu-miR-3070-3p	0	0	0	0	0	0	0	0	0
mmu-miR-3070-2-3p	0	0	0	0	0	0	0	0	0
mmu-miR-433-5p	0	0	0	0	0	0	0	0	0
mmu-miR-432	0	0	0	0	0	0	0	0	0
mmu-miR-3071-5p	0	0	0	0	0	0	0	0	0
mmu-miR-3071-3p	0	0	0	0	0	0	0	0	0
mmu-miR-136-5p	0	0	0	0	0	0	0	0	0
mmu-miR-136-3p	0	0	0	0	0	0	0	0	0
mmu-miR-341-5p	0	0	0	0	0	0	0	0	0
mmu-miR-1188-5p	0	0	0	0	0	0	0	0	0
mmu-miR-1188-3p	0	0	0	0	0	0	0	0	0
mmu-miR-370-5p	0	3.589419936	0.699902669	0	0	0	0	0	0
mmu-miR-882	0	0	0	0	0	0	0	0	0
mmu-miR-299a-5p	0	0	0	0	0	0	0	0	0
mmu-miR-299a-3p	0	0	0	0	0	0	0	0	0
mmu-miR-299b-5p	0	0	0	0	0	0	0	0	0
mmu-miR-299b-3p	0	0	0	0	0	0	0	0	0
mmu-miR-1197-5p	0	0	0	0	0	0	0	0	0
mmu-miR-1197-3p	0	0	0	10.73592089	3.30377553	0	0	0	0
mmu-miR-323-5p	0	0	0	0	0	0	0	0	0
mmu-miR-758-5p	0	0	0	0	0	0	0	0	0
mmu-miR-758-3p	0	1.259445591	0	3.955339277	3.651541376	0	0	23.37624382	0
mmu-miR-494-5p	0	0	0	0	0	0	0	0	0
mmu-miR-679-5p	0	0	0	0	0	0	0	0	0
mmu-miR-679-3p	0	0	0	0	0	0	0	0	0
mmu-miR-1193-5p	0	0	0	0	0	0	0	0	0
mmu-miR-1193-3p	0	0	0	0	0	0	0	0	0
mmu-miR-666-3p	0	0	0	0	0	0	0	0	0
mmu-miR-543-5p	0	0	0	0	0	0	0	0	0
mmu-miR-495-5p	0	0	0	0	0	0	0	0	0
mmu-miR-667-3p	0	0	0	0	0	0	0	0	0
mmu-miR-654-5p	0	0	0	0	0	0	0	0	0
mmu-miR-376a-5p	0	0	0.636275153	0	0	0	0	0	0
mmu-miR-376a-3p	0	0	0	0	0	0	0	0	0
mmu-miR-300-5p	0	0	0	0	0	0	0	0	0
mmu-miR-381-5p	0	0	0	0	0	0	0	0	0
mmu-miR-487b-5p	0	0	0	0	0	0	0	0	0
mmu-miR-539-5p	0	0	0	0	0	0	0	20.18857421	0
mmu-miR-539-3p	0	0	0	0	0	0	0	0	0
mmu-miR-544-5p	0	0	0	0	0	0	0	0	0
mmu-miR-544-3p	0	0	0	0	0	0	0	0	0
mmu-miR-668-5p	0	0	0	0	0	0	0	0	0
mmu-miR-453	0	0	0	0	0	0	0	0	0
mmu-miR-154-3p	0	0	2.545100613	0	3.153603915	6.01020498	0	0	0
mmu-miR-496a-5p	0	0	0	0	0	0	0	0	0
mmu-miR-496a-3p	0	0	0.636275153	0	0	6.01020498	0	0	24.73556468
mmu-miR-377-3p	0	0	0	0	0	0	0	0	0
mmu-miR-541-3p	0	0	0	0	0	0	0	0	0
mmu-miR-412-5p	0	2.080823151	0.608611016	0	0	0	0	19.31081011	0
mmu-miR-412-3p	0	0	0	0	0	0	0	0	27.20912115
mmu-miR-410-5p	0	0	0	0	0	0	0	0	0
mmu-miR-3072-5p	0	0	0	0	0	0	0	0	0
mmu-miR-3072-3p	0	0	0	0	0	0	0	0	0
mmu-miR-3073a-5p	0	0	0	0	0	0	0	0	0
mmu-miR-3073a-3p	0	0	0	0	0	0	0	0	0
mmu-miR-3073b-5p	0	0	0	0	0	0	0	0	0
mmu-miR-3073b-3p	0	0	0	0	0	0	0	0	0
mmu-miR-203-5p	0	0	0	0	0	0	0	0	0
mmu-miR-203-3p	0	0	0	0	0	0	0	0	0
mmu-miR-203b-5p	0	0	0	0	0	0	0	0	0
mmu-miR-203b-3p	0	0	0	0	0	0	0	0	0
mmu-miR-6939-5p	0	0	0	0	0	0	0	0	0
mmu-miR-6939-3p	0	0	0	0	0	0	0	0	0
mmu-miR-6940-5p	0	0	0	0	0	0	0	0	0
mmu-miR-6941-5p	0	0	0	0	0	0	0	0	0
mmu-miR-6941-3p	0	0	0	0	0	0	0	0	0
mmu-miR-7094-1-5p	0	0	0	0	0	0	0	0	0
mmu-miR-7094-3p	0	0	0	0	0	0	0	0	0
mmu-miR-7094b-2-5p	0	0	0	0	0	0	0	0	0
mmu-miR-6388	0	0	0	0	0	0	0	0	0
mmu-miR-466i-5p	0	0	0	0	0	0	0	0	0
mmu-miR-466i-3p	0	0	0	0	0	0	0	0	0
mmu-miR-6942-5p	0	0	0	0	0	0	0	0	0
mmu-miR-6942-3p	0	0	0	0	0	0	0	0	0
mmu-miR-1896	0	0	0	0	0	0	0	0	0
mmu-miR-12184-5p	0	1.087703011	0	0	0	0	0	0	0
mmu-miR-12184-3p	0	0	0	0	0	0	0	0	0
mmu-miR-6368	0	0	0	0	0	0	0	0	0
mmu-miR-5124a	0	0	0	0	0	0	0	0	0
mmu-miR-683	0	0	0	0	0	0	0	0	0
mmu-miR-1271-5p	0	0	0	0	0	0	0	0	0
mmu-miR-1271-3p	0	0	0	0	0	0	0	0	0
mmu-miR-6943-5p	0	0	0	0	0	0	0	0	0
mmu-miR-6944-5p	0	0	0	0	0	0	0	0	0
mmu-miR-6945-5p	0	0	0	1.947105653	0	0	0	0	0
mmu-miR-874-5p	0	0	0	0	0	0	0	0	0
mmu-miR-6369	0	0	0	0	0	0	0	0	0
mmu-miR-713	0	0	0	0	0	0	0	0	0
mmu-miR-3074-5p	0	0	0	0	0	0	0	0	0
mmu-miR-24-1-5p	0	0	0	0	0	0	0	0	0
mmu-miR-24-3p	0	0	0	0	0	0	0	0	0
mmu-miR-466f	0	0	0	0	0	0	0	0	0
mmu-miR-692	0	0	0	0	0	0	0	0	0
mmu-miR-3961	0	0	0	0	0	0	0	0	0
mmu-miR-9-5p	0	0	0	0	0	0	0	0	0
mmu-miR-9-3p	0	0	0	0	0	0	0	0	0
mmu-miR-9b-5p	0	0	0	0	0	0	0	0	0
mmu-miR-9b-3p	0	0	0	0	0	0	0	0	0
mmu-miR-5624-5p	0	0	0	0	0	0	0	0	0
mmu-miR-5624-3p	0	0	0	0	0	0	0	0	0
mmu-miR-582-5p	0	0	0	10.24792449	0	6.01020498	0	0	0
mmu-miR-1904	0	0	0	0	0	0	0	0	0
mmu-miR-449c-5p	0	0	0	0	0	0	0	0	0
mmu-miR-449c-3p	0	0	0	0	0	0	0	0	0
mmu-miR-449b	0	0	0	0	0	0	0	0	0
mmu-miR-449a-3p	0	0	0	0	0	0	0	0	0
mmu-miR-5124b	0	0	0	0	0	0	0	0	0
mmu-miR-6946-5p	0	0	0	0	0	0	0	0	0
mmu-miR-7210-5p	0	0	0	0	0	0	0	0	0
mmu-miR-7210-3p	0	0	0	0	0	0	0	0	0
mmu-miR-3075-5p	0	0	0	0	0	0	0	0	0
mmu-miR-3075-3p	0	0	0	0	0	0	0	0	0
mmu-miR-7672-5p	0	0	0	0	0	0	4.894460192	0	0
mmu-miR-7672-3p	0	0	0	0	0	0	0	0	0
mmu-miR-6947-5p	0	0	0	0	0	0	0	0	0
mmu-miR-6947-3p	0	0	0	0	0	0	0	0	0
mmu-miR-3076-5p	0	0	0	0	0	0	0	0	0
mmu-miR-3076-3p	0	0	0	3.267454185	3.016490702	0	4.681657575	0	0
mmu-miR-346-3p	0	0	0	0	0	0	0	0	0
mmu-miR-327	0	0	0	0	0	0	0	0	0
mmu-miR-5131	0	0	0	0	0	0	0	0	0
mmu-miR-686	0	0	0	0	0	0	4.894460192	0	0
mmu-miR-208a-5p	0	0	0	0	0	0	0	0	0
mmu-miR-208b-5p	0	0	0	0	0	0	0	0	0
mmu-miR-6949-5p	0	0	0	0	0	0	0	0	0
mmu-miR-6949-3p	0	0	0	0	0	0	0	0	0
mmu-miR-3077-5p	0	0	0	0	0	0	0	0	0
mmu-miR-3077-3p	0	4.350812043	0	0	0	0	0	0	0
mmu-miR-8098	0	0	0	0	0	0	0	0	0
mmu-miR-6541	0	0	0	0	0	0	0	0	0
mmu-miR-12185-5p	0	0	0	0	0	0	0	0	0
mmu-miR-598-5p	0	0	0	0	0	0	0	0	0
mmu-miR-3078-3p	0	0	0	0	0	0	0	0	0
mmu-miR-6950-5p	0	0	0	0	0	0	0	0	0
mmu-miR-6950-3p	0	0	0	0	0	0	0	0	0
mmu-miR-320-5p	0	0	0	0	3.153603915	30.0510249	0	20.18857421	0
mmu-miR-687	0	0	0	0	0	0	0	0	0
mmu-miR-1971	0	0	0	0	0	0	0	0	0
mmu-miR-759	0	0	0	0	0	0	0	0	0
mmu-miR-5130	0	0	0	0	0	0	0	0	0
mmu-miR-6390	0	0	0	0	0	0	0	0	0
mmu-miR-19a-5p	0	0	0	0	0	0	4.894460192	0	0
mmu-miR-20a-3p	0	0	1.272550306	0	6.307207831	18.03061494	9.788920384	0	0
mmu-miR-19b-1-5p	0	0	0	0	3.016490702	0	0	0	0
mmu-miR-92a-1-5p	0	0	0	3.267454185	0	0	37.4532606	38.62162023	165.6207374
mmu-miR-6241	0	0	0	0	0	0	0	0	0
mmu-miR-6391	0	0	0	0	0	0	0	0	0
mmu-miR-1898	0	0	0	0	0	0	0	0	0
mmu-miR-7212-5p	0	0	0	0	0	0	0	0	0
mmu-miR-7212-3p	0	0	0	0	0	0	0	0	0
mmu-miR-3964	0	1.196473312	0	0	0	0	0	0	0
mmu-miR-599	0	0	0	0	0	0	0	0	0
mmu-miR-875-5p	0	0	0	0	0	0	0	0	0
mmu-miR-875-3p	0	0	0	0	0	0	0	0	0
mmu-miR-6951-5p	0	0	0	0	0	0	0	0	0
mmu-miR-6951-3p	0	0	0	0	0	0	0	0	0
mmu-miR-1907	0	0	0	0	0	0	3.279288328	0	0
mmu-miR-1942	0	0	0	0	0	0	0	0	0
mmu-miR-6953-5p	0	0	0	0	0	0	0	0	0
mmu-miR-6953-3p	0	0	0	0	0	0	0	0	0
mmu-miR-3079-3p	0	0	0	0	0	0	0	0	0
mmu-miR-6954-3p	0	0	0	0	0	0	0	0	0
mmu-miR-7676-5p	0	0	0	0	0	0	7.022486362	9.655405056	0
mmu-miR-6955-3p	0	0	0	0	0	0	0	0	0
mmu-miR-6956-5p	0	0	0	0	0	0	0	0	0
mmu-miR-7213-5p	0	0	0	0	0	0	0	0	0
mmu-miR-7213-3p	0	0	0	0	0	0	0	0	0
mmu-miR-6957-5p	0	0	0	0	0	0	0	0	0
mmu-miR-6957-3p	0	0	0	0	0	0	0	0	0
mmu-miR-33-5p	0	0	0	0	0	0	10.25505945	0	0
mmu-miR-7684-5p	0	0	0	0	0	0	0	0	0
mmu-miR-7684-3p	0	0	0	0	0	0	0	0	0
mmu-miR-3080-5p	0	0	0	0	0	0	0	0	0
mmu-miR-3080-3p	0	0	0	0	0	0	0	0	0
mmu-miR-12186-5p	0	0	0	0	0	0	0	0	0
mmu-miR-12186-3p	0	0	0	0	0	0	0	0	0
mmu-miR-6392-5p	0	0	0	0	0	0	0	0	0
mmu-miR-6392-3p	0	0	0	0	0	0	0	0	0
mmu-miR-1249-5p	0	0	0	0	0	0	0	0	0
mmu-miR-6393	0	0	0	0	0	0	0	0	0
mmu-miR-6958-5p	0	0	0	0	0	0	0	0	0
mmu-miR-6959-3p	0	0	0	0	0	0	0	0	0
mmu-miR-7648-5p	0	0	0	0	0	0	0	0	0
mmu-miR-6960-5p	0	0	0.636275153	20.49584898	3.153603915	6.01020498	44.05014173	20.18857421	0
mmu-miR-6960-3p	0	0	0	0	0	0	0	0	0
mmu-miR-6961-5p	0	0	0	0	0	0	0	0	0
mmu-miR-6961-3p	0	0	0	0	0	0	0	0	0
mmu-miR-6962-5p	0	0	0	0	0	3.305612739	5.383906211	0	0
mmu-miR-6962-3p	0	0	0	0	0	0	0	0	0
mmu-miR-12187-5p	0	0	0	0	0	0	0	0	0
mmu-miR-12187-3p	0	0	0	0	0	0	0	0	0
mmu-miR-688	0	0	0	0	0	0	0	0	0
mmu-miR-6963-3p	0	0	0	0	0	0	0	0	0
mmu-miR-6364	0	0	0	0	0	0	0	0	0
mmu-miR-365-1-5p	0	0	0	26.13963348	30.16490702	22.99556688	14.04497272	0	47.3202107
mmu-miR-6365	0	0	0	0	0	0	0	0	0
mmu-miR-301b-5p	0	0	1.272550306	0	0	0	9.788920384	0	0
mmu-miR-301b-3p	0	3.121234727	0	0	0	0	0	0	0
mmu-miR-6366	0	0	0	0	0	0	0	0	0
mmu-miR-3618-5p	0	0	0	0	0	0	0	0	0
mmu-miR-3618-3p	0	0	0	0	0	0	0	0	0
mmu-miR-1224-3p	0	0	0	0	0	0	0	0	0
mmu-miR-8095	0	0	0	17.07987415	3.153603915	24.04081992	14.68338058	60.56572263	49.47112937
mmu-miR-6362	0	0	0	0	0	0	0	0	0
mmu-miR-690	0	0	0	0	0	0	0	0	0
mmu-miR-1946a	0	0	0	0	0	0	0	0	0
mmu-miR-1947-3p	0	0	0	0	0	0	0	0	0
mmu-miR-568	0	0	0	0	0	0	0	0	0
mmu-miR-3470b	0	0	0	0	0	0	0	0	0
mmu-miR-3081-5p	0	0	0	0	0	0	0	0	0
mmu-miR-6363	0	0	0	0	0	0	0	0	0
mmu-miR-5118	0	0	0	0	0	0	0	0	0
mmu-miR-1970b-5p	0	0	0	0	0	0	0	0	0
mmu-miR-691	0	0	0	0	0	0	0	0	0
mmu-miR-99a-3p	0	0	0	0	0	0	0	0	0
mmu-miR-155-3p	0	0	0	10.73592089	9.911326591	0	0	21.14993489	0
mmu-miR-6367	0	0	0	0	0	0	0	0	0
mmu-miR-802-5p	0	0	0	0	0	0	0	0	0
mmu-miR-802-3p	0	0	0	0	0	0	0	0	0
mmu-miR-6964-5p	0	0	0	0	0	0	0	0	0
mmu-miR-6964-3p	0	0	0	0	0	0	0	0	0
mmu-miR-5125	0	0	0	0	0	0	0	0	0
mmu-miR-5134-5p	0	0	0	0	0	0	0	0	0
mmu-miR-5134-3p	0	0	0	0	0	0	0	0	0
mmu-miR-6965-5p	0	0	0	0	0	0	0	0	0
mmu-miR-12188-5p	0	0	0	0	0	0	0	0	0
mmu-miR-12188-3p	0	0	0	0	0	0	0	0	0
mmu-miR-3547-5p	0	0	0	0	0	0	0	0	0
mmu-miR-3547-3p	0	0	0	0	0	0	0	21.14993489	0
mmu-miR-6966-5p	0	0	1.33314794	0	0	0	0	0	0
mmu-miR-3082-5p	0	0	0	0	0	0	0	0	0
mmu-miR-6968-5p	0	0	0	0	0	0	0	0	0
mmu-miR-3083-5p	0	0	0	0	0	0	0	0	0
mmu-miR-3083-3p	0	0	0	0	0	0	0	0	0
mmu-miR-3083b-5p	0	0	0	0	0	0	0	0	0
mmu-miR-3083b-3p	0	0	0	0	0	0	0	0	0
mmu-miR-7677-5p	0	0	0	0	0	0	0	0	0
mmu-miR-7677-3p	0	0	0.608611016	0	0	0	0	0	0
mmu-miR-7214-5p	0	0	0	0	0	0	0	0	0
mmu-miR-7214-3p	0	0	0	0	0	0	0	0	0
mmu-miR-7216-5p	0	0	0	0	0	0	0	0	0
mmu-miR-7216-3p	0	0	0	0	0	0	0	0	0
mmu-miR-7217-5p	0	0	0	0	0	0	5.383906211	0	0
mmu-miR-7217-3p	0	0	0	0	0	0	0	0	0
mmu-miR-7218-5p	0	0	0	0	0	0	0	0	0
mmu-miR-7218-3p	0	0	0	0	0	0	0	0	0
mmu-miR-6969-5p	0	0	0	0	0	0	0	0	0
mmu-miR-6969-3p	0	0	0	0	0	0	0	0	0
mmu-miR-7667-5p	0	0	0	0	0	0	0	0	0
mmu-miR-7667-3p	0	3.263109032	1.90882546	0	0	0	0	0	0
mmu-miR-219a-5p	0	0	0	0	0	0	0	0	0
mmu-miR-219a-1-3p	0	0	0	0	0	0	0	0	0
mmu-miR-219c-5p	0	0	0	0	0	0	0	0	0
mmu-miR-219c-3p	0	0	0	0	0	0	0	0	0
mmu-miR-6971-5p	0	0	0	0	0	0	0	0	0
mmu-miR-6971-3p	0	0	0	0	0	0	0	0	0
mmu-miR-6970-3p	0	0	0	0	0	0	0	0	0
mmu-miR-6972-5p	0	0	0	0	0	0	0	0	0
mmu-miR-6972-3p	0	0	0	0	0	0	0	0	0
mmu-miR-6973a-5p	0	0	0	0	0	0	0	0	0
mmu-miR-6973a-3p	0	0	0	0	0	0	0	0	0
mmu-miR-6974-5p	0	0	0	0	0	0	0	0	0
mmu-miR-6974-3p	0	0	0	0	0	0	0	0	0
mmu-miR-6975-5p	0	0	0	0	0	0	0	0	0
mmu-miR-1894-5p	0	0	0	0	0	0	0	0	0
mmu-miR-1894-3p	0	0	0	0	0	0	0	0	0
mmu-miR-693-5p	0	0	0	0	0	0	0	0	0
mmu-miR-693-3p	0	0	0	0	0	0	0	0	0
mmu-miR-6976-5p	0	0	0	0	0	0	0	0	0
mmu-miR-7b-3p	0	0	0	0	0	0	0	0	0
mmu-miR-6977-5p	0	0	1.11984427	3.00605785	0	0	0	0	0
mmu-miR-6977-3p	0	0	0.636275153	0	0	0	0	0	0
mmu-miR-6978-5p	0	0	0	0	0	0	2.340828787	0	0
mmu-miR-6978-3p	0	0	0	0	0	0	0	0	0
mmu-miR-6420	0	0	0	0	0	0	0	0	0
mmu-miR-5709-5p	0	4.350812043	0.636275153	3.41597483	0	0	0	0	0
mmu-miR-5709-3p	0	0	0	0	0	0	0	0	0
mmu-miR-1195	0	0	0	0	0	0	0	0	0
mmu-miR-12190-3p	0	0	0	0	0	0	0	0	0
mmu-miR-1893	0	0	0	0	0	0	0	0	0
mmu-miR-1b-5p	0	0	0	0	0	0	0	0	0
mmu-miR-1b-3p	0	0	0.608611016	0	0	0	0	0	0
mmu-miR-1a-2-5p	0	0	0	0	0	0	0	0	0
mmu-miR-1901	0	0	0	0	0	0	0	0	0
mmu-miR-1948-5p	0	0	0	7.157280596	3.30377553	0	5.127529725	0	0
mmu-miR-1948-3p	0	0	0	0	0	0	0	0	0
mmu-miR-6360	0	0	0	0	0	0	0	0	0
mmu-miR-6361	0	0	0	0	0	0	0	0	0
mmu-miR-12191-5p	0	0	0	0	0	0	0	0	0
mmu-miR-6979-5p	0	0	0	0	0	0	0	0	0
mmu-miR-6981-5p	0	0	0	0	0	0	0	0	0
mmu-miR-6981-3p	0	0	0	0	0	0	0	0	0
mmu-miR-6980-5p	0	0	0	0	0	0	0	0	0
mmu-miR-6980-3p	0	0	0	0	0	0	0	0	0
mmu-miR-6355	0	0	0	0	0	0	0	0	0
mmu-miR-5107-5p	0	0	0	0	0	0	0	0	0
mmu-miR-5107-3p	0	0	0	0	0	0	0	0	0
mmu-miR-7220-5p	0	0	0	0	0	0	0	0	0
mmu-miR-7220-3p	0	0	0	0	0	0	0	0	0
mmu-miR-6982-5p	0	0	0	0	0	0	0	0	0
mmu-miR-6982-3p	0	0	0	0	0	0	0	0	0
mmu-miR-6983-5p	0	0	0	0	0	0	0	0	0
mmu-miR-6983-3p	0	0	0	0	0	0	0	0	0
mmu-miR-122-5p	0	0	0	0	0	0	0	0	0
mmu-miR-122-3p	0	0	0	0	0	0	0	0	0
mmu-miR-122b-5p	0	0	0	0	0	0	0	0	0
mmu-miR-122b-3p	0	0	0	0	0	0	0	0	0
mmu-miR-7219-5p	0	0	0	0	0	0	0	0	0
mmu-miR-6356	0	0	0	0	0	0	0	0	0
mmu-miR-145b	0	0	0	0	0	0	0	0	0
mmu-miR-6357	0	0	0	0	0	0	0	0	0
mmu-miR-6358	0	0	0	0	0	0	0	0	0
mmu-miR-5127	0	0	0	0	0	0	0	0	0
mmu-miR-5112	0	0	0	3.955339277	0.511215793	0	5.667269696	0	0
mmu-miR-6359	0	0	0	0	0	0	0	0	0
mmu-miR-6984-5p	0	0	0	0	0	0	0	0	0
mmu-miR-6984-3p	0	0	0	0	0	0	0	0	0
mmu-miR-6985-5p	0	0	0	0	0	0	0	0	0
mmu-miR-6985-3p	0	0	0	0	0	0	10.25505945	0	0
mmu-miR-6986-5p	0	0	0	0	0	0	0	0	0
mmu-miR-6986-3p	0	0	0	0	0	0	0	0	0
mmu-miR-6987-5p	0	0	0	0	0	0	0	0	0
mmu-miR-6987-3p	0	0	0	0	0	0	0	0	0
mmu-miR-6988-5p	0	0	0	0	0	0	0	0	0
mmu-miR-12193-3p	0	0	0	0	0	0	0	0	0
mmu-miR-192-3p	0	0	0	0	0	0	0	0	0
mmu-miR-6989-5p	0	0	0	0	0	0	0	0	0
mmu-miR-5046	0	0	0	0	0	0	0	0	0
mmu-miR-6990-5p	0	0	0	0	0	0	0	0	0
mmu-miR-6990-3p	0	0	0	0	0	0	0	0	0
mmu-miR-6991-5p	0	0	3.181375766	0	0	0	9.788920384	0	0
mmu-miR-6991-3p	0	0	0	0	0	0	0	0	0
mmu-miR-6992-5p	0	0	0	0	0	0	0	0	0
mmu-miR-6992-3p	0	0	0	0	0	0	0	0	0
mmu-miR-5136	0	0	0	0	0	0	0	0	0
mmu-miR-6993-5p	0	0	0	0	0	0	0	0	0
mmu-miR-6993-3p	0	0	0	0	0	0	0	0	0
mmu-miR-6994-5p	0	0	0	0	0	0	0	0	0
mmu-miR-6994-3p	0	0	1.99972191	0	0	0	0	0	0
mmu-miR-496b	0	0	0	0	0	0	0	0	0
mmu-miR-204-3p	0	0	0	0	7.433494943	12.59281044	5.127529725	63.44980466	0
mmu-miR-1192	0	0	0	0	0	0	0	0	0
mmu-miR-101b-5p	0	0	0	0	0	7.646025988	0	0	0
mmu-miR-107-5p	0	0	0	0	0	0	0	0	0
mmu-miR-1950	0	0	0	0	0	0	0	0	0
mmu-miR-8092	0	0	0.66657397	0	0	0	0	0	0
mmu-miR-8091	0	0	0	0	0	0	0	0	0
mmu-miR-3085-5p	0	0	0	0	0	0	0	0	0
mmu-miR-3085-3p	0	0	0	0	0	0	0	0	0
mmu-miR-6405	0	0	0	0	0	0	0	0	0
mmu-miR-146b-3p	0	0	0.636275153	3.41597483	0	0	14.68338058	0	0
mmu-miR-8090	0	0	0	0	0	0	0	0	0
mmu-miR-6407	0	0	0	0	0	0	0	0	0
mmu-miR-6715-5p	0	0	0	0	0	0	0	0	0
mmu-miR-6715-3p	0	0	0	0	0	0	0	0	0
mmu-miR-5623-3p	0	0	0	0	0	0	0	0	0
mmu-miR-3086-3p	0	0	0	0	0	0	0	0	0
mmu-miR-466m-5p	0	0	0	0	0	0	0	0	0
mmu-miR-466m-3p	0	0	0	0	0	0	0.832058233	0	0
mmu-miR-466f-5p	0	0	0	0	0	0	0	0	0
mmu-miR-466f-3p	0	0	0	0	0	0	0	0	0
mmu-miR-669f-5p	0	0	0	0	0	0	0	0	0
mmu-miR-669e-5p	0	0	0	0	0	0	4.894460192	0	0
mmu-miR-669e-3p	0	0	0	0	0	0	0	0	0
mmu-miR-669b-5p	0	0	0	0	0	0	1.223615048	0	0
mmu-miR-669b-3p	0	0	0	0	0	0	0	0	0
mmu-miR-669d-5p	0	0	0	0	1.576801958	0	2.447230096	0	0
mmu-miR-669d-3p	0	0	0	0	0	0	0	0	0
mmu-miR-669l-5p	0	0	0	3.41597483	0	0	9.788920384	0	0
mmu-miR-669l-3p	0	0	0	0	0	0	0	0	0
mmu-miR-669d-2-3p	0	0	0	0	0	0	0	0	0
mmu-miR-297a-5p	0	0	0	0	0.157680196	0	0	0	0
mmu-miR-466o-3p	0	0	0	0	0	0	0	0	0
mmu-miR-467c-3p	0	0	0	0	0	0	0	0	0
mmu-miR-669a-3-3p	0	0	0	0	0	0	0	0	0
mmu-miR-669k-5p	0	0	0	0	0	0	0	0	0
mmu-miR-669k-3p	0	0	0	0	0	0	0	0	0
mmu-miR-467a-3p	0	0	0.095441273	0.853993708	0.473040587	0	0	0	0
mmu-miR-669g	0	0	0	0	0	0	0	0	0
mmu-miR-669j	0	0	0	0	0	0	0	0	0
mmu-miR-466e-5p	0	0	0	0.273277986	0	0	0.391556815	0	0
mmu-miR-467b-3p	0	0	0	0	0	0	0	0	0
mmu-miR-466c-5p	0	0	0	0	0	0	1.480574208	0	7.482508316
mmu-miR-467e-5p	0	0	0	6.83194966	9.460811746	3.00510249	0	20.18857421	0
mmu-miR-467e-3p	0	0	0	0	0	0	0	0	0
mmu-miR-467d-3p	0	0	0.095441273	0.853993708	0.473040587	0	0	0	0
mmu-miR-466a-5p	0	0	0	0	0	0	0	0	0
mmu-miR-297c-5p	0	0	0	0	0	0	0	0	0
mmu-miR-669c-3p	0	0	0	0	0	0	0	0	0
mmu-miR-466d-5p	0	0	0	0	0	0	0	0	0
mmu-miR-669m-5p	0	0	0	0	0	0	1.170414394	0	0
mmu-miR-669m-3p	0	0	0	0	0	0	0	0	0
mmu-miR-466n-5p	0	0	0	0	0	0	0	0	0
mmu-miR-466n-3p	0	0	0	0	0	0	0	0	0
mmu-miR-669o-5p	0	0	0	9.802362556	1.508245351	0	7.022486362	0	0
mmu-miR-466h-5p	0	0	0	0.580715721	0.788400979	0	3.670845144	0	0
mmu-miR-466h-3p	0	0	0.795678823	0	0	0	0.226690788	0	0
mmu-miR-466l-5p	0	0	0	0	0	0	0	0	0
mmu-miR-466l-3p	0	0	0	0	0	0	0	0	0
mmu-miR-669i	0	0	0	0	0	0	0	0	0
mmu-miR-669h-3p	0	0	0	0	0	0	0	0	0
mmu-miR-511-5p	0	0	0	0	0	0	0	0	0
mmu-miR-511-3p	0	0	0.636275153	0	0	0	0	0	0
mmu-miR-6419	0	0	0	0	0	0	0	0	0
mmu-miR-7655-5p	0	0	0	0	0	0	4.894460192	0	0
mmu-miR-3967	0	0	0	0	0	0	0	0	0
mmu-miR-7664-5p	0	0	0	0	0	0	0	0	0
mmu-miR-7664-3p	0	0	0	0	0	0	0	0	0
mmu-miR-6996-5p	0	0	0	0	0	0	0	0	0
mmu-miR-6996-3p	0	0	0	0	0	0	0	0	0
mmu-miR-126a-5p	0	0	0	0	0	0	0	0	0
mmu-miR-126a-3p	0	0	0	0	0	0	0	0	0
mmu-miR-126b-5p	0	0	0	0	0	0	0	0	0
mmu-miR-126b-3p	0	0	0	0	0	0	0	0	0
mmu-miR-7578	0	0	0	0	0	0	0	0	0
mmu-miR-3088-5p	0	0	0	0	0	0	0	0	0
mmu-miR-133c	0	0	0	0	0	0	0	0	0
mmu-miR-219a-2-3p	0	0	0	0	0	0	0	0	0
mmu-miR-219b-5p	0	1.087703011	0	0	0	0	0	0	0
mmu-miR-219b-3p	0	0	0	0	0	0	0	0	0
mmu-miR-6997-3p	0	0	0	0	0	0	0	0	0
mmu-miR-3089-5p	0	0	0	0	0	0	0	0	0
mmu-miR-6998-5p	0	0	0	0	0	0	0	0	0
mmu-miR-6998-3p	0	0	0	0	0	0	0	0	0
mmu-miR-7674-5p	0	0	0	0	0	0	0	0	0
mmu-miR-7674-3p	0	0	0	0	0	0	0	0	0
mmu-miR-1954	0	0	0	0	0	0	0	0	0
mmu-miR-2861	0	0	0	0	0	0	0	0	0
mmu-miR-3960	0	0	0	0	0	0	0	0	0
mmu-miR-5128	0	0.145657621	0	0	3.227645051	0	0.65543206	0	0
mmu-miR-181b-2-3p	0	0	0	0	0	6.01020498	0	0	0
mmu-miR-6336	0	0	0	0	0	0	0	0	0
mmu-miR-5129-5p	0	0	0	0	0	0	0	0	0
mmu-miR-195b	0	0	0	0	0	0	0	0	0
mmu-miR-6337	0	0	0	0	0	0	0	0	0
mmu-miR-7224-5p	0	0	0	0	0	0	0	0	0
mmu-miR-6335	0	0	0	0	0	0	0	0	0
mmu-miR-10b-3p	0	0	0	0	9.460811746	0	9.788920384	20.18857421	24.73556468
mmu-miR-684	0	0	0	0	0	0	0	0	0
mmu-miR-6999-5p	0	0	0	0	0	0	0	0	0
mmu-miR-6999-3p	0	0	0	0	0	0	0	0	0
mmu-miR-1955-3p	0	0	0	3.578640298	0	0	5.127529725	0	0
mmu-miR-7000-5p	0	0	0	0	0	0	0	0	0
mmu-miR-7000-3p	0	0	0	0	0	0	0	0	0
mmu-miR-7221-5p	0	0	0	0	0	0	0	0	0
mmu-miR-7221-3p	0	0	0	0	0	0	1.692084809	0	0
mmu-miR-7222-5p	0	0	0	0	0	0	0	0	0
mmu-miR-7222-3p	0	0	0	0	0	0	0	0	0
mmu-miR-7001-5p	0	0	0	0	0	0	0	0	0
mmu-miR-7001-3p	0	0	0	0	0	0	0	0	0
mmu-miR-129-5p	0	0	0	0	0	0	0	0	0
mmu-miR-129-2-3p	0	0	0	0	0	0	0	0	0
mmu-miR-129b-5p	0	0	0	0	0	0	0	0	0
mmu-miR-129b-3p	0	0	0	19.60472511	36.19788842	45.99113376	28.08994545	19.31081011	0
mmu-miR-670-5p	0	0	0	0	0	0	0	0	0
mmu-miR-670-3p	0	0	0	0	0	0	0	0	0
mmu-miR-1902	0	0	0	0	3.153603915	0	0	0	0
mmu-miR-7002-5p	0	0	0	0	0	0	0	0	0
mmu-miR-7002-3p	0	0	0	0	0	0	0	0	0
mmu-miR-1951	0	0	0	0	0	0	0	0	0
mmu-miR-7665-5p	0	0	0	0	0	0	0	0	0
mmu-miR-7665-3p	0	0	0	0	0	0	0	0	0
mmu-miR-6339	0	0	0	0	0	0	0	0	0
mmu-miR-6973b-5p	0	0	0	0	0	0	0	0	0
mmu-miR-6973b-3p	0	0	0	0	0	0	0	0	0
mmu-miR-103-2-5p	0	0	0	0	0	0	0	0	0
mmu-miR-3090-5p	0	0	0	0	0	0	0	0	0
mmu-miR-3090-3p	0	0	0	0	0	0	0	0	0
mmu-miR-1952	0	0	0	0	0	0	0	0	0
mmu-miR-5622-5p	0	0	0	0	0	0	0	0	0
mmu-miR-5622-3p	0	0	0	0	0	0	0	0	0
mmu-miR-695	0	0	0	0	0	0	0	0	0
mmu-miR-499-3p	0	0	0	0	0	0	0	0	0
mmu-miR-7003-5p	0	0	0	0	0	0	0	0	0
mmu-miR-7003-3p	0	0	0	0	0	0	0	0	0
mmu-miR-7678-5p	0	0	0	0	0	0	0	0	0
mmu-miR-7678-3p	0	0	0	0	0	0	0	0	0
mmu-miR-7004-5p	0	0	0	0	0	0	0	0	0
mmu-miR-7004-3p	0	0	0	0	0	0	0	0	0
mmu-miR-6340	0	0	0	0	3.016490702	5.74889172	0	0	0
mmu-miR-7005-5p	0	0	1.272550306	0	0	0	0	0	0
mmu-miR-7005-3p	0	0	0	0	0	0	0	0	0
mmu-miR-3091-5p	0	0	0	0	0	0	0	0	0
mmu-miR-7006-5p	0	0	0	0	0	0	0	0	0
mmu-miR-7006-3p	0	0	0	0	0	0	0	0	0
mmu-miR-124b-3p	0	0	0	0	0	0	0	0	0
mmu-miR-7007-5p	0	0	0	0	0	0	0	0	0
mmu-miR-7007-3p	0	0	0	0	0	0	0	0	0
mmu-miR-3092-5p	0	0	0	0	0	0	0	0	0
mmu-miR-3092-3p	0	0	0	0	0	0	0	0	0
mmu-miR-466q	0	0	0	0	0	0	0	0	0
mmu-miR-551b-5p	0	0	0	0	0	0	0	0	0
mmu-miR-551b-3p	0	0	0	0	0	0	0	0	0
mmu-miR-7008-5p	0	0	0	0	0	0	0	0	0
mmu-miR-1897-5p	0	0	0	0	0	0	0	0	0
mmu-miR-1897-3p	0	0	0	0	0	0	0	0	0
mmu-miR-6378	0	0	0	0	0	0	0	0	0
mmu-miR-7009-3p	0	0	0	0	0	0	0	0	0
mmu-miR-6379	0	0	0	0	0	0	0	0	0
mmu-miR-12195-5p	0	0	0	0	0	0	0	0	0
mmu-miR-12195-3p	0	0	0	0	0	0	0	0	0
mmu-miR-6377	0	0	0	0	0	0	0	0	0
mmu-miR-16-2-3p	0	0	0	0	0	12.02040996	19.57784077	20.18857421	0
mmu-miR-7010-5p	0	0	0	0	0	0	0	0	0
mmu-miR-7010-3p	0	0	0	0	0	0	0	0	0
mmu-miR-466k	0	0	0	0	0	0	0	0	0
mmu-miR-3093-5p	0	0	0	0	0	0	0	0	0
mmu-miR-3093-3p	0	0	0	0	0	0	0	0	0
mmu-miR-7011-5p	0	0	0	0	0	0	0	0	0
mmu-miR-7011-3p	0	0	0	0	0	0	0	0	0
mmu-miR-1905	0	0	0	0	0	0	0	0	0
mmu-miR-92b-5p	0	0	0	9.393930783	2.890803589	22.03741826	4.486588509	0	0
mmu-miR-7669-3p	0	0	0	0.098023626	0	0	0	0	0
mmu-miR-190b-3p	0	0	0	0	0	0	0	0	0
mmu-miR-7012-5p	0	0	0	0	0	0	0	0	0
mmu-miR-7012-3p	0	0	0	0	0	0	0	0	0
mmu-miR-7013-5p	0	0	0	0	0	0	0	0	0
mmu-miR-7014-5p	0	0	0	0	0	0	0	0	0
mmu-miR-7014-3p	0	0	0	0	0	0	0	0	0
mmu-miR-7225-5p	0	0	1.399805337	0	0	0	0	0	0
mmu-miR-7225-3p	0	0	0	0	0	0	0	0	0
mmu-miR-6481	0	0	0	0	0	0	0	0	0
mmu-miR-669n	0	0	0	0	0	0	0	0	0
mmu-miR-137-5p	0	0	0	0	0	0	0	0	0
mmu-miR-760-5p	0	0	0	0	0	0	0	0	0
mmu-miR-7657-5p	0	0	0	0	0	0	0	0	0
mmu-miR-7657-3p	0	0	0	0	0	0	0	0	0
mmu-miR-302b-5p	0	0	0	0	0	0	0	0	0
mmu-miR-302b-3p	0	0	0	650.7788501	539.9518356	1497.011404	4.681657575	0	0
mmu-miR-302c-5p	0	0	0	0	0	0	0	0	0
mmu-miR-302c-3p	0	0	0	70.60819974	59.91847439	156.6860438	0	0	0
mmu-miR-302a-5p	0	0	0	0	0	0	0	0	0
mmu-miR-302a-3p	0	0	0	132.3318945	92.0029664	386.4979904	0	0	0
mmu-miR-302d-5p	0	0	0	0	0	11.49778344	0	0	0
mmu-miR-302d-3p	0	0	0	80.60809475	76.92051289	361.6052892	0	0	0
mmu-miR-367-5p	0	0	0	0	0	0	0	0	0
mmu-miR-367-3p	0	0	0	0	0	12.02040996	0	0	0
mmu-miR-1895	0	0	0	0	0	0	0.195778408	0	0
mmu-miR-6380	0	0	0	0	0	0	0	0	0
mmu-miR-6381	0	0	0	0	0	0	0	0	0
mmu-miR-3963	0	0.251889118	0	0	0.730308275	0	0	0	0
mmu-miR-3471	0	0	0	0	0	0	0	0	0
mmu-miR-6400	0	0	0	0	0	0	0	0	0
mmu-miR-8118	0	0	0	0	0	0	0	0	0
mmu-miR-876-5p	0	0	0	0	0	0	0	0	0
mmu-miR-876-3p	0	0	0	0	0	0	0	0	0
mmu-miR-873b	0	0	0	0	0	0	0	0	0
mmu-miR-873a-5p	0	0	0	0	0	0	0	0	0
mmu-miR-873a-3p	0	0	0	0	0	0	0	0	0
mmu-miR-207	0	0	0	0	0	0	0	0	0
mmu-miR-3094-5p	0	0	0	0	0	0	0	0	0
mmu-miR-5106	0	0	0.608611016	2.189194304	2.775171446	0	1.170414394	0	0
mmu-miR-5120	0	0	0	0	0	0	4.681657575	0	0
mmu-miR-1958	0	0	0	1.707987415	0	0	0	0	0
mmu-miR-491-3p	0	0	0	0	0	0	0	0	0
mmu-miR-6402	0	0	0	0	0	0	0	0	0
mmu-miR-101a-5p	0	0	0	0	3.153603915	0	0	0	0
mmu-miR-6397	0	0	0	0	0	0	0	0	0
mmu-miR-761	0	0	0	0	0	0	0	0	0
mmu-miR-7226-5p	0	0	0	0	0	0	0	0	0
mmu-miR-30f	0	0	0	0	0	0	0	0	0
mmu-miR-30e-3p	0	0	0	0	0	0	0	0	0
mmu-miR-7015-5p	0	0	0	0	0	0	0	0	0
mmu-miR-6398	0	0	0	0	0	0	0	0	0
mmu-miR-697	0	0	0	0	0	0	0	0	0
mmu-miR-698-3p	0	0	0	0	0	0	0	0	0
mmu-miR-698-5p	0	0	0	0	0	0	0	0	0
mmu-miR-7119-5p	0	0	0	0	0	0	0	0	0
mmu-miR-7119-3p	0	0	0	0	0	0	0	0	0
mmu-miR-8119	0	0	0	0	0	0	0	0	0
mmu-miR-7016-5p	0	0	0	0	0	0	0	0	0
mmu-miR-7016-3p	0	0	0	0	0	0	0	0	0
mmu-miR-7017-5p	0	0	0	0	0	0	0	0	0
mmu-miR-7017-3p	0	0	0	0	0	0	0	0	0
mmu-miR-5122	0	0	0	0	0	0	0	0	0
mmu-miR-7227-5p	0	0	0	0	0	0	0	0	0
mmu-miR-6403	0	0	0	0	0	0	0	0	0
mmu-miR-7018-5p	0	0	0	0	0	0	0	0	0
mmu-miR-6399	0	0	0	0	0	0	0	0	0
mmu-miR-7019-5p	0	0	0	0	0	0	0	0	0
mmu-miR-7019-3p	0	0	0	0	0	0	0	0	0
mmu-miR-7020-5p	0	0	0	0	0	0	0	0	0
mmu-miR-7020-3p	0	0	0	0	0	0	0	0	0
mmu-miR-2139	0	0	0	0	0	0	0	0	0
mmu-miR-7021-3p	0	0	0	0	0	0	0	0	0
mmu-miR-7022-5p	0	0	0	0	0	0	0	0	0
mmu-miR-7022-3p	0	0	0	0	0	0	0	0	0
mmu-miR-5616-5p	0	0	0	0	0	0	0	0	0
mmu-miR-7023-5p	0	0	0	0	0	0	0	0	0
mmu-miR-7023-3p	0	0	0	0	0	0	0	0	0
mmu-miR-12196-3p	0	1.087703011	0.636275153	0	0	0	4.894460192	0	0
mmu-miR-429-5p	0	0	0	0	0	0	0	0	0
mmu-miR-7658-3p	0	0	0	0	0	0	0	0	0
mmu-miR-879-5p	0	0	0	0	0	0	0	0	0
mmu-miR-879-3p	0	0	0	0	0	0	0	0	0
mmu-miR-12197-3p	0	0	0	0	0	0	0	0	0
mmu-miR-5625-5p	0	0	0	0	0	0	0	0	0
mmu-miR-5625-3p	0	0	0	0	0	0	0	0	0
mmu-miR-3473e	0	0	0	0	0	0	0	0	0
mmu-miR-12198-3p	0	0	0	0	0	0	0	0	0
mmu-miR-7024-5p	0	0	0	0	0	0	0	0	0
mmu-miR-7024-3p	0	0	0	0	0	0	0	0	0
mmu-miR-7036b-5p	0	0	0	0	0	0	9.788920384	0	0
mmu-miR-7036b-3p	0	0	0	0	0	0	0	0	0
mmu-miR-467g	0	0	0	0	0	0	0	0	0
mmu-miR-3097-5p	0	0	0	0	0	0	0	0	0
mmu-miR-7689-5p	0	0	0	0	0	0	0	0	0
mmu-miR-6414	0	0	0	0	0	0	0	0	0
mmu-miR-218-1-3p	0	0	0	10.24792449	0	0	19.57784077	0	24.73556468
mmu-miR-6417	0	0	0	0	0	0	0	0	0
mmu-miR-574-5p	0	0	0	0	0	0	0	0	0
mmu-miR-7025-5p	0	0	0	0	0	0	4.486588509	0	0
mmu-miR-7025-3p	0	0	0	0	0	0	0	0	0
mmu-miR-12199-3p	0	0	0	0	0	0	0	0	0
mmu-miR-5098	0	0	0	0	0	0	0	0	0
mmu-miR-1187	0	0	0	0	0	0	0	0	0
mmu-miR-3969	0	0	0	0	0	0	0	0	0
mmu-miR-6415	0	0	0	0	0	0	0	0	0
mmu-miR-5619-5p	0	0	0	0	0	0	0	0	0
mmu-miR-5619-3p	0	0	0	0	0	0	0	0	0
mmu-miR-7026-5p	0	0	0	0	0	0	0	0	0
mmu-miR-701-5p	0	0	0	0	0	0	5.127529725	0	0
mmu-miR-701-3p	0	0	0	0	0	0	0	0	0
mmu-miR-7229-5p	0	0	0	0	0	0	0	0	0
mmu-miR-7229-3p	0	0	0	0	0	0	0	0	0
mmu-miR-7230-5p	0	0	0	0	0	0	0	0	0
mmu-miR-7230-3p	0	0	0	0	0	0	0	0	0
mmu-miR-7027-3p	0	0	0	0	0	0	0	0	0
mmu-miR-7028-5p	0	0	0	0	0	0	0	0	0
mmu-miR-7028-3p	0	0	0	0	0	0	0	0	0
mmu-miR-7029-3p	0	0	0	0	3.153603915	0	0	0	0
mmu-miR-7030-5p	0	0	0	0	0	0	0	0	0
mmu-miR-8115	0	0	0	0	0	0	0	0	0
mmu-miR-7647-5p	0	0	0	0	0	0	0	0	0
mmu-miR-7032-5p	0	0	0	0	0	0	0	0	0
mmu-miR-12200-5p	0	0	0	0	0	0	0	0	0
mmu-miR-12200-3p	0	0	0	0	0	0	0	0	0
mmu-miR-3965	0	0	0	0	0	0	0	0	0
mmu-miR-7033-3p	0	0	0	0	0	0	0	0	0
mmu-miR-7034-5p	0	0	0	0	0	0	0	0	0
mmu-miR-7034-3p	0	0	0	0	0	0	0	0	0
mmu-miR-7035-5p	0	0	0	0	0	0	0	0	0
mmu-miR-721	0	0	0	0	0	0	0	0	0
mmu-miR-702-5p	0	0	0	0	0	0	0	0	25.91344872
mmu-miR-8116	0	0	0	0	0	0	0	0	0
mmu-miR-7036a-5p	0	0	0	0	0	0	0	0	0
mmu-miR-6418-5p	0	0	0	0	0	0	0	0	0
mmu-miR-6418-3p	0	1.087703011	0	0	0	0	0	0	0
mmu-miR-7037-5p	0	0	0	0	0	0	0	0	0
mmu-miR-7037-3p	0	0	0	0	0	0	0	0	0
mmu-miR-7038-5p	0	2.175406022	0	0	0	0	0	0	0
mmu-miR-7038-3p	0	0	0	0	0	0	0	0	0
mmu-miR-7039-5p	0	0	0	0	0	0	0	0	0
mmu-miR-7039-3p	0	0	0	0	0	0	0	0	0
mmu-miR-653-5p	0	0	0	0	0	0	0	0	0
mmu-miR-653-3p	0	0	0	0	0	0	0	0	0
mmu-miR-489-3p	0	0	0	0	0	0	0	0	0
mmu-miR-489-5p	0	0	0	0	0	0	0	0	0
mmu-miR-6370	0	0	0	0	0	0	0	0	0
mmu-miR-592-5p	0	1.040411576	0	9.802362556	0	0	0	0	0
mmu-miR-592-3p	0	0	0	0	0	0	0	0	0
mmu-miR-96-3p	0	3.263109032	0	0	0	0	0	0	0
mmu-miR-490-5p	0	1.196473312	0	3.757572313	0	0	0	0	0
mmu-miR-490-3p	0	0	0	0	0	6.01020498	0	0	0
mmu-miR-7670-5p	0	0	0	0	0	0	0	0	0
mmu-miR-7670-3p	0	0	0	0	0	0	0	0	0
mmu-miR-6371	0	0	0	0	0	0	0	0	0
mmu-miR-196b-3p	0	0	0	0	0	0	0	0	0
mmu-miR-7232-5p	0	0	0	0	0	0	0	0	0
mmu-miR-7232-3p	0	0	0	0	0	0	0	0	0
mmu-miR-468-3p	0	0	0	0	0	0	0	0	0
mmu-miR-468-5p	0	0	0	0	0	0	0	0	0
mmu-miR-3470a	0	0	0	0	0	0	0	0	0
mmu-miR-6374	0	0	0	0	0	0	0	0	0
mmu-miR-705	0	0	0	0	0	0	0	0	0
mmu-miR-6375	0	0	0	0	0	0	0	0	0
mmu-miR-6376	0	0	0	0	0	0	0	0	0
mmu-miR-7041-5p	0	0	0	0	0	0	0	0	0
mmu-miR-7041-3p	0	0	0	0	0	0	0	0	0
mmu-miR-12201-5p	0	0	0	0	0	0	0	0	0
mmu-miR-12201-3p	0	0	0	0	0	0	0	0	0
mmu-miR-6373	0	0	0	0	0	0	0	0	0
mmu-miR-7661-5p	0	0	0	0	0	0	0	0	0
mmu-miR-7661-3p	0	0	0	0	3.153603915	0	0	0	0
mmu-miR-7042-5p	0	0	0.66657397	0	0	0	0	0	0
mmu-miR-7042-3p	0	0	0	0	0	0	0	0	0
mmu-miR-7660-5p	0	0	0.636275153	0	0	0	0	0	0
mmu-miR-7043-5p	0	0	0	0	0	0	0	0	0
mmu-miR-7044-5p	0	0	0	0	0	0	0	0	0
mmu-miR-7044-3p	0	0	0	0	0	0	0	0	0
mmu-miR-706	0	0	0	0	0	0	0	0	0
mmu-miR-7231-5p	0	0	0	0	0	0	0	0	0
mmu-miR-7231-3p	0	0	0	0	0	0	0	0	0
mmu-miR-141-5p	0	0	0	0	0	0	0	0	0
mmu-miR-200c-5p	0	0	0	0	0	0	0	0	0
mmu-miR-7045-5p	0	0	0	0	0	0	0	0	0
mmu-miR-7045-3p	0	0	0	0	0	0	0	0	0
mmu-miR-3098-5p	0	0	0	0	0	0	0	0	0
mmu-miR-3098-3p	0	1.139498392	0	0	0	0	0	0	0
mmu-miR-8113	0	0	0	0	0	0	0	0	0
mmu-miR-7233-5p	0	0	0	0	0	0	0	0	0
mmu-miR-7233-3p	0	0	0	0	0	0	0	0	0
mmu-miR-7649-5p	0	0	0	0	0	0	0	0	0
mmu-miR-7649-3p	0	0	0	0	0	0	0	0	0
mmu-miR-290a-5p	0	0	0	0	0	0	0	0	0
mmu-miR-290a-3p	0	0	0	0	0	0	0	0	0
mmu-miR-290b-5p	0	0	0	0	0	0	0	0	0
mmu-miR-290b-3p	0	0	0	0	0	0	0	0	0
mmu-miR-291a-5p	0	0	0	0	0	0	0	0	0
mmu-miR-291a-3p	0	0	0	0	0	0	9.788920384	0	0
mmu-miR-292a-5p	0	0	0	0	0	0	0	0	0
mmu-miR-292a-3p	0	0	0	0	0	0	0	0	0
mmu-miR-292b-5p	0	0	0	0	0	0	0	0	0
mmu-miR-292b-3p	0	0	0	0	0	0	0	0	0
mmu-miR-291b-5p	0	0	0	0	0	0	0	0	0
mmu-miR-291b-3p	0	0	0	0	0	0	0	0	0
mmu-miR-293-5p	0	0	0	0	0	0	0	0	0
mmu-miR-293-3p	0	2.175406022	0	0	0	0	0	0	0
mmu-miR-294-5p	0	0	0	0	0	0	0	0	0
mmu-miR-294-3p	0	0	0	0	0	0	0	0	0
mmu-miR-295-5p	0	0	0	0	0	0	0	0	0
mmu-miR-295-3p	0	0	0	0	0	0	0	0	0
mmu-miR-935	0	0	0	3.131310261	0	0	0	0	0
mmu-miR-3572-3p	0	0	0	0	0	0	0	0	0
mmu-miR-12202-5p	0	0	0	0	0	0	0	0	0
mmu-miR-12202-3p	0	0	0	0	0	0	0	0	0
mmu-miR-3099-5p	0	0	0	0	0	0	0	0	0
mmu-miR-5620-3p	0	0	0	0.143145612	0	0.251856209	0	0	0
mmu-miR-3100-3p	0	0	0.66657397	0	0	0	0	0	0
mmu-miR-343	0	0	0	0	0	0	0	0	0
mmu-miR-7046-5p	0	0	0	0	0	0	0	0	0
mmu-miR-7046-3p	0	0	0	0	0	0	0	0	0
mmu-miR-7047-5p	0	0	0	0	0	0	0	0	0
mmu-miR-7047-3p	0	0	0	0	0	0	0	0	0
mmu-miR-6537-5p	0	0	0	0	0	0	0	0	0
mmu-miR-6537-3p	0	0	0	0	0	0	0	0	0
mmu-miR-7048-5p	0	0	0	0	0	0	0	0	0
mmu-miR-7048-3p	0	0	0.66657397	0	0	0	0	0	0
mmu-miR-3101-5p	0	0	0	0	0	0	0	0	0
mmu-miR-7049-5p	0	0	1.825833048	0	3.016490702	0	0	0	0
mmu-miR-7049-3p	0	0	0	0	0	0	0	0	0
mmu-miR-1964-5p	0	0	0	0	0	0	0	0	0
mmu-miR-7668-3p	0	1.087703011	0	0	0	0	0	0	0
mmu-miR-9769-5p	0	0	0	0	0	0	0	0	0
mmu-miR-9769-3p	0	0	1.90882546	0	0	0	0	0	0
mmu-miR-3569-3p	0	1.087703011	1.272550306	0	0	0	0	0	0
mmu-miR-7050-5p	0	0	0	0	0	0	0	0	0
mmu-miR-7050-3p	0	0	0	0	0	0	0	0	0
mmu-miR-7051-5p	0	0	0	0	0	0	0	0	0
mmu-miR-7051-3p	0	0	0	0	0	0	0	0	0
mmu-miR-7053-5p	0	0	0	0	0	0	0	0	0
mmu-miR-7053-3p	0	0	0	0	0	0	0	0	0
mmu-miR-707	0	0	0	0	0	0	0	0	0
mmu-miR-7054-5p	0	0	0	0	0	0	0	0	0
mmu-miR-7054-3p	0	0	0	0	0	0	0	0	0
mmu-miR-150-3p	0	0	0	0	0	0	0	0	0
mmu-miR-7055-5p	0	0	0	0	0	0	0	0	0
mmu-miR-7055-3p	0	0	0	0	0	0	0	0	0
mmu-miR-7056-5p	0	0	0	0	0	0	0	0	0
mmu-miR-7056-3p	0	0	0	0	0	0	0	0	0
mmu-miR-6238	0	0	0	0	0	0	0	0	0
mmu-miR-6389	0	0	0	0	0	0	0	0	0
mmu-miR-344d-1-5p	0	0	0	0	0	0	0	0	0
mmu-miR-344d-2-5p	0	0	0	0	0	0	0	0	0
mmu-miR-344d-3-5p	0	0	0	0	0	0	0	0	0
mmu-miR-344e-5p	0	0	0	0	0	0	0	0	0
mmu-miR-344e-3p	0	0	0	0	0	0	0	0	0
mmu-miR-344h-5p	0	0	0	0	0	0	0	0	0
mmu-miR-344h-3p	0	0	0	0	0	0	0	0	0
mmu-miR-344b-5p	0	0	0	0	0	0	0	0	0
mmu-miR-344c-5p	0	0	0	0	0	0	0	0	0
mmu-miR-344-5p	0	0	0	0	0	0	0	0	0
mmu-miR-344g-5p	0	0	0	0	0	0	0	0	0
mmu-miR-344g-3p	0	0	0	0	0	0	0	0	0
mmu-miR-344f-5p	0	0	0	0	0	0	0	0	0
mmu-miR-344f-3p	0	1.139498392	0	0	0	0	0	0	0
mmu-miR-344i	0	0	0	0	0	0	0	0	0
mmu-miR-211-5p	0	0	0	0	0	0	0	0	0
mmu-miR-211-3p	0	0	0	0	0	0	0	0	0
mmu-miR-6416-5p	0	0	0	0	0	0	0	0	0
mmu-miR-6416-3p	0	0	0	0	0	0	0	0	0
mmu-miR-7057-5p	0	0	0	4.175080348	3.854404785	22.03741826	0	0	0
mmu-miR-7057-3p	0	0	0	0	0	0	0	0	0
mmu-miR-7234-5p	0	0	0	0	0	0	0	0	0
mmu-miR-7234-3p	0	0	0	0	0	0	0	0	0
mmu-miR-7a-2-3p	0	0	0	0	0	0	0	0	0
mmu-miR-12203-5p	0	0	0	0	0	0	0	0	0
mmu-miR-12203-3p	0	0	0	0	0	0	0	0	0
mmu-miR-6394	0	0	0	0	0	0	0	0	0
mmu-miR-326-5p	0	0	0	0	0	0	0	0	0
mmu-miR-3102-5p	0	0	0	0	0	0	4.894460192	0	0
mmu-miR-7058-5p	0	0	0	0	0	0	0	0	0
mmu-miR-7058-3p	0	0	0	0	0	0	0	0	0
mmu-miR-7059-3p	0	0	0	0	0	0	0	0	0
mmu-miR-7060-3p	0	0	1.33314794	0	0	0	5.127529725	0	0
mmu-miR-762	0	0	0	0	0	0	0	0	0
mmu-miR-3103-5p	0	0	0	0	0	0	0	0	0
mmu-miR-7061-5p	0	0	0.636275153	0	0	6.01020498	0	0	0
mmu-miR-7061-3p	0	0	0	0	0	0	0	0	0
mmu-miR-1962	0	0	0	0	0	0	0	0	0
mmu-miR-6401	0	0	0	0	0	0	0	0	0
mmu-miR-7686-5p	0	0	0	0	0	0	1.42135124	0	0
mmu-miR-7686-3p	0	0	0	0	0	0	0	0	0
mmu-miR-202-3p	0	0	0	0	0	0	0	0	0
mmu-miR-7062-5p	0	0	0	0	0	0	0	0	0
mmu-miR-7062-3p	0	0	0	0	0	0	0	0	0
mmu-miR-7063-3p	0	0	0	0	0	0	0	0	0
mmu-miR-3104-5p	0	0	0	0	0	0	0	0	0
mmu-miR-3104-3p	0	0	0	0	0	0	0	0	0
mmu-miR-7064-5p	0	0	0	0	0	0	0	0	0
mmu-miR-7064-3p	0	0	0	0	0	0	5.127529725	0	0
mmu-miR-6404	0	0	0	0	0	0	0	0	0
mmu-miR-3105-5p	0	0	0	0	0	0	0	0	0
mmu-miR-3105-3p	0	0	0	0	0	0	0	0	0
mmu-miR-7654-3p	0	0	0	0	0	0	0	0	0
mmu-miR-9768-5p	0	0	0	0	0	0	0	0	0
mmu-miR-9768-3p	0	0	0	0	0	0	0	0	0
mmu-miR-3106-5p	0	0	0	0	0	0	0	0	0
mmu-miR-3106-3p	0	0	0	0	0	0	0	0	0
mmu-miR-486a-5p	0	0	0	0	0	0	0	0	0
mmu-miR-486a-3p	0	0	0	0	0	0	0	0	0
mmu-miR-486b-3p	0	0	0	0	0	0	0	0	0
mmu-miR-6395	0	0	0	0	0	0	0	0	0
mmu-miR-383-3p	0	0	0	0	0	0	0	0	0
mmu-miR-7666-5p	0	0	0	0	0	0	0	0	0
mmu-miR-710	0	0	0	0	0	0	0	0	0
mmu-miR-7066-5p	0	0	0	0	0	0	0	0	0
mmu-miR-7066-3p	0	0	0	0	0	0	0	0	0
mmu-miR-7240-3p	0	0	0	0	0	0	0	0	0
mmu-miR-7067-5p	0	0	0	0	0	0	0	0	0
mmu-miR-6769b-3p	0	0	0	0	0	0	0	0	0
mmu-miR-28b	0	0	0	0	0	0	0	0	0
mmu-miR-8111	0	0	0.66657397	0	0	0	0	0	0
mmu-miR-709	0	0	0	0	0	0	0	0	0
mmu-miR-24-2-5p	0	0	0	0	0	0	0	0	0
mmu-miR-3074-2-3p	0	0	0	0	0	0	0	0	0
mmu-miR-7069-5p	0	0	0	0	0	0	4.681657575	0	0
mmu-miR-7069-3p	0	0	0	0	0	0	0	0	0
mmu-miR-8109	0	0	0.66657397	0	0	0	0	0	0
mmu-miR-7071-5p	0	0	0	0	0	0	0	0	0
mmu-miR-7071-3p	0	0	0	0	0	0	0	0	0
mmu-miR-8110	0	0	0	0	0	0	0	0	0
mmu-miR-7072-5p	0	0	0	0	0	0	0	0	0
mmu-miR-7072-3p	0	0	0	0	0	0	0	0	0
mmu-miR-7073-5p	0	0	0	0	0	0	0	0	0
mmu-miR-7073-3p	0	0	0	0	0	0	0	0	0
mmu-miR-7074-5p	0	0	0	0	0	0	0	0	0
mmu-miR-7074-3p	0	0	0	0	0	0	0	0	0
mmu-miR-7075-5p	0	0	0	0	0	0	0	0	0
mmu-miR-3108-5p	0	0	0	0	0	0	0	0	0
mmu-miR-7076-5p	0	0	0	0	0	0	0	0	0
mmu-miR-7076-3p	0	0	0	0	0	0	0	0	0
mmu-miR-7077-5p	0	0	0	0	0	0	0	0	0
mmu-miR-7077-3p	0	0	0	0	0	0	0	0	0
mmu-miR-7078-5p	0	0	0	0	0	0	0	0	0
mmu-miR-7078-3p	0	0	0	0	0	0	0	0	0
mmu-miR-7687-5p	0	0	0	0	0	5.288980383	0	0	0
mmu-miR-7687-3p	0	0	0	0	0	0	0	0	0
mmu-miR-7237-3p	0	0	0	0	0	0	4.894460192	0	0
mmu-miR-6396	0	0	0	0	0	0	0	0	0
mmu-miR-7079-5p	0	0	0	0	0	0	0	0	0
mmu-miR-7079-3p	0	0	0	0	0	0	0	0	0
mmu-miR-7080-5p	0	0	0	0	0	0	0	0	0
mmu-miR-7080-3p	0	0	0	0	0	0	0	0	0
mmu-miR-1967	0	0	0	0	0	0	0	0	0
mmu-miR-1903	0	0	0	0	0	6.01020498	0	0	0
mmu-miR-5618-5p	0	0	0	0	0	0	0	0	0
mmu-miR-5618-3p	0	0	0	0	0	0	0	0	0
mmu-miR-1899	0	0	0	0	0	0	0	0	0
mmu-miR-6237	0	0	0	0	0	0	0	0	0
mmu-miR-12204-5p	0	0	0	0	0	0	0	0	0
mmu-miR-7650-3p	0	0	0	0	0	0	0	0	0
mmu-miR-7081-5p	0	0	0	0	0	0	0	0	0
mmu-miR-7081-3p	0	0	0	0	0	0	0	0	0
mmu-miR-1900	0	0.543851505	0.318137577	0	0	0	0	0	0
mmu-miR-7082-5p	0	0	0	0	0	0	0	0	0
mmu-miR-7082-3p	0	0	0	0	0	0	0	0	0
mmu-miR-1946b	0	0	0	0	0	0	0	0	0
mmu-miR-7083-3p	0	0	0	0	0	0	0	0	0
mmu-miR-7084-3p	0	0	0	0	0	0	0	0	0
mmu-miR-100-3p	0	0	0	3.41597483	3.153603915	0	0	20.18857421	0
mmu-miR-7085-5p	0	0	0	0	0	0	0	0	0
mmu-miR-7085-3p	0	0	0	0	0	0	0	0	0
mmu-miR-7086-5p	0	0	0	0	0	0	0	0	0
mmu-miR-7086-3p	0	0	0	3.578640298	0	0	0	0	0
mmu-miR-7087-5p	0	0	0	0	0	0	0	0	0
mmu-miR-7087-3p	0	0	0	0	0	0	0	0	0
mmu-miR-6244	0	0	0	0	0	0	0	0	0
mmu-miR-130c	0	0	0	0	0	0	0	0	0
mmu-miR-6385	0	0	0	0	0	0	0	0	0
mmu-miR-5133	0	0	0	0	1.651887765	0	0	0	0
mmu-miR-190a-3p	0	0	0	0	0	0	0	0	0
mmu-miR-7241-5p	0	0	0	0	0	0	0	0	0
mmu-miR-7241-3p	0	0	0	0	0	0	0	0	0
mmu-miR-7242-5p	0	0	0	0	0	0	0	0	0
mmu-miR-7242-3p	0	0	0	0	0	0	0	0	0
mmu-miR-5626-5p	0	0	0	0	0	0	0	0	0
mmu-miR-5626-3p	0	0	1.272550306	0	0	0	0	0	0
mmu-miR-1970c-3p	0	0	0	0	0	0	0	0	0
mmu-miR-12205-5p	0	0	0	0	0	0	0	0	0
mmu-miR-12205-3p	0	0	0	0	0	0	0	0	0
mmu-miR-184-5p	0	0	0	0	0	0	0	0	0
mmu-miR-6386	0	0	0	0	0	0	0	0	0
mmu-miR-7656-5p	0	0	0	0	0	0	0	0	0
mmu-miR-7656-3p	0	0	0	0	0	0	0	0	0
mmu-miR-7243-5p	0	0	0	0	0	0	0	0	0
mmu-miR-2136	0	0	0	0	0	0	0	0	0
mmu-miR-135a-1-3p	0	0	0	0	0	0	0	0	0
mmu-miR-7088-5p	0	0	0	0	0	0	0	0	0
mmu-miR-7088-3p	0	0	0	0	0	0	0	0	0
mmu-miR-12206-5p	0	0	0	0	0	0	0	0	0
mmu-miR-711	0	0	0	0	0	0	0	0	0
mmu-miR-7089-5p	0	0	0	0	0	0	0	0	0
mmu-miR-7089-3p	0	0	0	0	0	0	0	0	0
mmu-miR-467h	0	0	0	0	0	0	0	0	0
mmu-miR-26a-1-3p	0	0	0	3.41597483	0	0	0	20.18857421	0
mmu-miR-7090-5p	0	0	0	0	0	0	0	0	0
mmu-miR-8106	0	0	0	0	0	0	0	0	0
mmu-miR-138-1-3p	0	0	0	0	0	0	0	0	0
mmu-miR-188-3p	0	0	0	7.157280596	0	0	0	0	0
mmu-miR-5617-5p	0	0	0	0	0	0	0	0	0
mmu-miR-5617-3p	0	0	3.99944382	0	0	0	0	0	0
mmu-miR-3110-3p	0	0	0	0	0	0	4.894460192	0	0
mmu-miR-6384	0	0	0	0	0	0	0	0	0
mmu-miR-717	0	0	0	0	0	0	0	0	0
mmu-miR-363-5p	0	0	0	0	0	0	0	0	0
mmu-miR-92a-2-5p	0	0	0	0	0	0	0	0	0
mmu-miR-19b-2-5p	0	0	0	0	0	0	0	0	0
mmu-miR-20b-3p	0	0	0	0	0	0	0	0	0
mmu-miR-18b-5p	0	0	0	0	0	0	0	0	0
mmu-miR-106a-5p	0	0	0	0	0	0	0	0	0
mmu-miR-106a-3p	0	0	0	0	0	0	0	0	0
mmu-miR-5116	0	0	0	0	0	0	0	0	0
mmu-miR-504-3p	0	0	0	0	0	0	0	0	0
mmu-miR-742-5p	0	0	0	0	0	0	0	0	0
mmu-miR-742-3p	0	0	0	0	0	0	0	0	0
mmu-miR-883a-5p	0	0	0	0	0	0	0	0	0
mmu-miR-883a-3p	0	0	0	0	0	0	19.57784077	0	0
mmu-miR-883b-5p	0	0	0	0	0	0	0	0	0
mmu-miR-883b-3p	0	0	0	0	0	0	0	0	0
mmu-miR-471-5p	0	0	0	0	0	0	0	0	0
mmu-miR-471-3p	0	0	0	0	0	0	0	0	0
mmu-miR-741-5p	0	0	0	0	0	0	0	0	0
mmu-miR-463-5p	0	0	0	0	0	0	0	0	0
mmu-miR-463-3p	0	0	0	0	0	0	0	0	0
mmu-miR-880-5p	0	0	0	0	0	0	0	0	0
mmu-miR-878-3p	0	0	0	0	0	0	0	0	0
mmu-miR-881-5p	0	0	0	0	0	0	0	0	0
mmu-miR-465d-5p	0	0	0	0	0	0	0	0	0
mmu-miR-465d-3p	0	0	0	0	0	0	0	0	0
mmu-miR-465b-5p	0	0	0	0	0	0	0	0	0
mmu-miR-201-3p	0	0	0	0	0	0	0	0	0
mmu-miR-547-5p	0	0	0	0	0	0	0	0	0
mmu-miR-509-5p	0	0	0	0	0	0	0	0	0
mmu-miR-509-3p	0	0	0	0	0	0	0	0	0
mmu-miR-767	0	0	0	7.157280596	0	0	0	0	0
mmu-miR-105	0	0	0	0	0	0	0	0	0
mmu-miR-5132-3p	0	0	0	0	0	0	0	0	0
mmu-miR-718	0	0	0	0	0	0	0	0	0
mmu-miR-7092-5p	0	0	0	0	0	0	0	0	0
mmu-miR-7092-3p	0	0	0	0	0	0	0	0	0
mmu-miR-7673-3p	0	0	0	0	0	0	0	0	0
mmu-miR-421-5p	0	0	0	0	0	0	0	0	0
mmu-miR-374b-5p	0	0	0	0	0	0	0	0	0
mmu-miR-374b-3p	0	0	0	0	0	0	0	0	0
mmu-miR-374c-5p	0	0	0	0	0	0	0	0	0
mmu-miR-374c-3p	0	0	0	0	0	0	0	0	0
mmu-miR-672-5p	0	3.121234727	0	0	0	0	0	0	0
mmu-miR-672-3p	0	0	0	0	0	0	0	0	0
mmu-miR-384-5p	0	1.040411576	0	0	0	0	0	0	0
mmu-miR-384-3p	0	0	0	0	0	0	0	0	0
mmu-miR-325-5p	0	0	0	0	0	0	0	0	0
mmu-miR-6382	0	0	0	0	0	0	0	0	0
mmu-miR-3112-5p	0	0	0	0	0	0	5.127529725	0	0
mmu-miR-3112-3p	0	0	0	0	0	0	0	0	0
mmu-miR-7646-5p	0	0	0	0	0	0	0	0	0
mmu-miR-7646-3p	0	0	0	0	0	0	0	0	0
mmu-miR-1970	0	0	0	0	0	0	0	0	0
mmu-miR-6383	0	0	0	0	0	0	0	0	0
mmu-miR-3475-5p	0	0	0	0	0	0	0	0	0
mmu-miR-652-5p	0	0	0	0	0	0	0	0	0
mmu-miR-3472	0	0	0	0	0	0	0	0	0
mmu-miR-3552	0	0	0	0	0	0	0	0	0
mmu-miR-764-5p	0	0	0	0	0	0	0	0	0
mmu-miR-764-3p	0	0	0	0	0	0	0	0	0
mmu-miR-1912-5p	0	0	0	0	0	0	0	0	0
mmu-miR-1912-3p	0	0	0	0	0	0	0	0	0
mmu-miR-1264-5p	0	0	0	0	0	0	0	0	0
mmu-miR-1264-3p	0	0	0	0	0	0	0	0	0
mmu-miR-1298-3p	0	0	1.272550306	0	0	0	0	0	0
mmu-miR-1911-5p	0	0	0	0	0	0	0	0	0
mmu-miR-1911-3p	0	0	0	0	0	0	0	0	0
mmu-miR-448-5p	0	0	0	0	0	0	0	0	0
mmu-miR-448-3p	0	0	0.636275153	0	0	0	0	0	0
mmu-miR-3620-5p	0	0	0	0	0	0	0	0	0
mmu-miR-3620-3p	0	0	0	0	0	0	0	0	0
mmu-miR-3113-5p	0	0	0	0	0	0	0	0	0
mmu-miR-3113-3p	0	0	0	0	0	0	0	0	0
mmu-miR-3473a	0	0	0	0	0	0	0	0	0
