# Supplementary material for: Functional properties of skeletal myotube-derived extracellular vesicles based on microRNA profiles: a comparative analysis with mesenchymal stem cell-derived extracellular vesicles
Source: Sci Rep. 2026 Feb 5;16:7436. doi: 10.1038/s41598-026-38076-8 (PMC12929730; doi:10.1038/s41598-026-38076-8)
Supplement: Supplementary file 3 — Supplementary Material 3 [file 41598_2026_38076_MOESM3_ESM.csv]

miRNA differential statistics provided by DESeq2 (SkM-EVs vs MSC1-EVs)
MIMAT	miRNA_name	baseMean	log2FoldChange	lfcSE	stat	pvalue	padj
MIMAT0000121	mmu-let-7g-5p	3984.712815	-0.545358329	0.354314557	-1.539192555	0.123757295	0.162997413
MIMAT0000122	mmu-let-7i-5p	39115.30473	-2.950403457	0.289984417	-10.17435172	2.58E-24	5.58E-23
MIMAT0000124	mmu-miR-15b-5p	15.56755846	-3.732122406	0.762222053	-4.896371592	9.76E-07	3.48E-06
MIMAT0000125	mmu-miR-23b-3p	401.7504358	-1.368895291	0.313111586	-4.37190877	1.23E-05	3.60E-05
MIMAT0000126	mmu-miR-27b-3p	7419.802468	1.877621461	0.299680202	6.265417102	3.72E-10	2.11E-09
MIMAT0000127	mmu-miR-29b-3p	11.93305893	-0.205650315	0.73734005	-0.278908375	0.780315141	0.807738357
MIMAT0000128	mmu-miR-30a-5p	8198.688692	2.744380629	0.299189842	9.172706555	4.61E-20	6.23E-19
MIMAT0000129	mmu-miR-30a-3p	611.7624125	0.91109018	0.372072163	2.448692139	0.014337594	0.022120859
MIMAT0000130	mmu-miR-30b-5p	115.8795964	0.821776759	0.427062552	1.924253847	0.054322773	0.075864562
MIMAT0000131	mmu-miR-99a-5p	14037.27176	1.936429283	0.32769149	5.90930599	3.44E-09	1.61E-08
MIMAT0000132	mmu-miR-99b-5p	2756.46191	0.491257927	0.312942401	1.569803024	0.116460944	0.15464486
MIMAT0000133	mmu-miR-101a-3p	242.8675664	-0.264866895	0.353683062	-0.748882046	0.453928303	0.512448676
MIMAT0000135	mmu-miR-125a-5p	389.1613176	1.367599228	0.381462284	3.585149265	0.000336885	0.000737506
MIMAT0000136	mmu-miR-125b-5p	415.8845198	-0.710314947	0.333295571	-2.131186279	0.033073799	0.047838888
MIMAT0000139	mmu-miR-127-3p	256.1885836	0.249010312	0.453655791	0.548897021	0.583076123	0.629722213
MIMAT0000140	mmu-miR-128-3p	10346.48254	6.303154417	0.32596731	19.3367685	2.63E-83	2.13E-81
MIMAT0000141	mmu-miR-130a-3p	51.99513208	-0.005244189	0.474778444	-0.011045551	0.991187105	0.994255796
MIMAT0000144	mmu-miR-132-3p	106.8354437	0.501075124	0.388164645	1.290882954	0.196744267	0.244234263
MIMAT0000145	mmu-miR-133a-3p	230.8313593	4.005539943	0.546856944	7.324657725	2.40E-13	2.04E-12
MIMAT0000151	mmu-miR-140-5p	151.9936216	-1.490458777	0.453479377	-3.286717879	0.001013623	0.001978397
MIMAT0000152	mmu-miR-140-3p	10818.00539	1.946847997	0.350866914	5.548679346	2.88E-08	1.16E-07
MIMAT0000154	mmu-miR-142a-5p	48.42907526	-3.406813993	0.572275924	-5.953096833	2.63E-09	1.25E-08
MIMAT0000157	mmu-miR-145a-5p	157.4951251	-2.065091676	0.341640748	-6.044629302	1.50E-09	7.68E-09
MIMAT0000158	mmu-miR-146a-5p	3194.441391	-6.988151741	0.321732551	-21.72037528	1.32E-104	1.42E-102
MIMAT0000159	mmu-miR-149-5p	1220.090975	5.24273672	0.379968148	13.79783212	2.63E-43	1.06E-41
MIMAT0000160	mmu-miR-150-5p	20.50759192	-5.210444556	0.82736377	-6.29764651	3.02E-10	1.78E-09
MIMAT0000161	mmu-miR-151-3p	3474.125874	-0.516246944	0.354870211	-1.454748604	0.145738872	0.187378549
MIMAT0000162	mmu-miR-152-3p	2110.452322	0.413928956	0.384578753	1.076317798	0.281785151	0.338142182
MIMAT0000165	mmu-miR-155-5p	60.85448828	-1.457302635	0.466833677	-3.12167418	0.001798258	0.003387417
MIMAT0000208	mmu-miR-10b-5p	244.2237389	-1.335215976	0.432261803	-3.088905764	0.002008952	0.003740806
MIMAT0000210	mmu-miR-181a-5p	240.0450406	2.095133303	0.360680309	5.808837495	6.29E-09	2.87E-08
MIMAT0000211	mmu-miR-182-5p	2489.79616	3.612717651	0.342918572	10.53520557	5.95E-26	1.38E-24
MIMAT0000212	mmu-miR-183-5p	1427.140433	3.756983018	0.405172194	9.272558863	1.82E-20	2.94E-19
MIMAT0000213	mmu-miR-184-3p	143.8819826	4.525993264	1.110289628	4.076407767	4.57E-05	0.000117609
MIMAT0000214	mmu-miR-185-5p	452.5047919	1.177928425	0.305001358	3.862043219	0.000112443	0.000275468
MIMAT0000215	mmu-miR-186-5p	311.0458046	-1.759506324	0.364787543	-4.823372834	1.41E-06	4.87E-06
MIMAT0000216	mmu-miR-187-3p	7.955345606	0.593541005	0.877353153	0.676513219	0.498714856	0.553600329
MIMAT0000217	mmu-miR-188-5p	13.77862186	2.733171543	0.810782432	3.371029557	0.000748878	0.001497756
MIMAT0000221	mmu-miR-191-5p	1864.236016	1.834462814	0.326827313	5.612942197	1.99E-08	8.37E-08
MIMAT0000223	mmu-miR-193a-3p	4.7640717	-2.098824223	1.06816005	-1.964896762	0.049426188	0.069626456
MIMAT0000224	mmu-miR-194-5p	71.23428433	-1.631047638	0.451689585	-3.610992356	0.000305028	0.000676911
MIMAT0000225	mmu-miR-195a-5p	7.908411716	-1.637985469	0.837772771	-1.955166753	0.050563391	0.070920081
MIMAT0000229	mmu-miR-199a-5p	402.2781733	0.373104882	0.433366575	0.860945221	0.389268214	0.450438933
MIMAT0000230	mmu-miR-199a-3p	1123.867998	-0.84442462	0.385095156	-2.192768742	0.028324045	0.041904067
MIMAT0000233	mmu-miR-200b-3p	60.58416774	-1.034986084	0.64575742	-1.60274749	0.108990414	0.14592105
MIMAT0000237	mmu-miR-204-5p	8.559136812	0.506655271	0.929058335	0.545342797	0.585517775	0.630258336
MIMAT0000239	mmu-miR-206-3p	179966.5604	9.257983337	0.319911205	28.93922813	3.83E-184	1.24E-181
MIMAT0000247	mmu-miR-143-3p	23577.69122	-1.919724748	0.317077316	-6.054437363	1.41E-09	7.36E-09
MIMAT0000248	mmu-miR-30e-5p	427.8614628	1.035093129	0.314311567	3.293207237	0.000990514	0.00194501
MIMAT0000376	mmu-miR-298-5p	282.7547109	10.96285513	1.223786418	8.958144139	3.30E-19	4.11E-18
MIMAT0000378	mmu-miR-300-3p	8.716679305	2.707843164	1.09676088	2.468945795	0.013551174	0.021007562
MIMAT0000380	mmu-miR-302a-3p	39.69714764	-9.406253042	1.310599294	-7.177062498	7.12E-13	5.63E-12
MIMAT0000381	mmu-miR-34c-5p	299.9626291	-1.857917715	0.378490997	-4.90875009	9.17E-07	3.30E-06
MIMAT0000382	mmu-miR-34b-5p	32.19956168	-2.560138947	0.535505284	-4.780791196	1.75E-06	5.83E-06
MIMAT0000383	mmu-let-7d-5p	998.1038249	-0.450291497	0.307431558	-1.464688595	0.143005898	0.184597255
MIMAT0000384	mmu-let-7d-3p	985.2611528	3.577328607	0.365774104	9.7801582	1.37E-22	2.61E-21
MIMAT0000386	mmu-miR-106b-5p	28.92570774	-0.986732019	0.521410223	-1.892429368	0.058433796	0.081255579
MIMAT0000513	mmu-miR-19b-3p	12.17012865	-3.139631425	0.788701936	-3.98075785	6.87E-05	0.000171211
MIMAT0000514	mmu-miR-30c-5p	468.3581335	2.152788279	0.388038069	5.547879066	2.89E-08	1.16E-07
MIMAT0000515	mmu-miR-30d-5p	21983.5296	4.398382819	0.292803902	15.02159904	5.30E-51	2.86E-49
MIMAT0000516	mmu-miR-148a-3p	40533.8505	-1.780933299	0.298762595	-5.961031703	2.51E-09	1.21E-08
MIMAT0000517	mmu-miR-192-5p	1839.321379	0.288757745	0.413153014	0.698912353	0.484606807	0.545182658
MIMAT0000518	mmu-miR-196a-5p	651.7455341	-0.491579985	0.338468154	-1.452367024	0.14639958	0.187484047
MIMAT0000519	mmu-miR-200a-3p	87.42626344	-2.765227735	0.489877739	-5.644730342	1.65E-08	7.15E-08
MIMAT0000521	mmu-let-7a-5p	2022.004939	0.207421062	0.306973027	0.675698007	0.499232401	0.553600329
MIMAT0000522	mmu-let-7b-5p	7510.187431	-1.0459476	0.289046115	-3.618618439	0.00029618	0.000661809
MIMAT0000523	mmu-let-7c-5p	9814.191034	-0.565165451	0.283630499	-1.992611702	0.046303983	0.065513059
MIMAT0000524	mmu-let-7e-5p	636.6362228	-0.851894872	0.334286195	-2.548399798	0.010821837	0.017187624
MIMAT0000525	mmu-let-7f-5p	8480.331992	-0.407856234	0.366737066	-1.112121659	0.266085845	0.321685873
MIMAT0000527	mmu-miR-16-5p	56.90874356	-1.244056734	0.419230074	-2.967479698	0.003002521	0.005374679
MIMAT0000529	mmu-miR-20a-5p	179.9496685	-2.106681499	0.470706617	-4.475572301	7.62E-06	2.27E-05
MIMAT0000530	mmu-miR-21a-5p	48880.51392	-1.199487596	0.365346537	-3.283150313	0.001026539	0.001991609
MIMAT0000531	mmu-miR-22-3p	4473.792949	1.721320212	0.275619121	6.245285897	4.23E-10	2.36E-09
MIMAT0000532	mmu-miR-23a-3p	1572.242627	0.888727215	0.408798063	2.174000552	0.029705094	0.04335338
MIMAT0000533	mmu-miR-26a-5p	4634.255875	-1.490493866	0.326118647	-4.570403681	4.87E-06	1.52E-05
MIMAT0000534	mmu-miR-26b-5p	559.8701522	-1.719408337	0.363504389	-4.73008962	2.24E-06	7.28E-06
MIMAT0000535	mmu-miR-29a-3p	2307.07398	1.754275559	0.326694454	5.369774534	7.88E-08	3.01E-07
MIMAT0000537	mmu-miR-27a-3p	6607.87982	2.176222115	0.308197837	7.061120673	1.65E-12	1.24E-11
MIMAT0000538	mmu-miR-31-5p	99.82800602	0.929536407	0.356252318	2.609208028	0.009075205	0.01455627
MIMAT0000539	mmu-miR-92a-3p	627.129848	-1.251722578	0.364841891	-3.430863097	0.000601664	0.001226033
MIMAT0000540	mmu-miR-93-5p	149.8513578	-0.630056851	0.443287355	-1.421328273	0.155221348	0.197998885
MIMAT0000541	mmu-miR-96-5p	34.92849024	-1.08507269	0.491661441	-2.206950964	0.027317485	0.040600299
MIMAT0000542	mmu-miR-34a-5p	6.608497511	2.854586402	1.151767012	2.478440842	0.013195799	0.020654294
MIMAT0000545	mmu-miR-98-5p	251.5310256	-1.316169824	0.328318219	-4.008823601	6.10E-05	0.000153264
MIMAT0000546	mmu-miR-103-3p	208.9924362	-0.931474683	0.383576217	-2.428395302	0.015165803	0.023287774
MIMAT0000548	mmu-miR-322-5p	5.033148137	0.564165821	0.983729677	0.573496799	0.566308366	0.615717821
MIMAT0000549	mmu-miR-322-3p	892.7001311	6.233169234	0.410172264	15.19646692	3.73E-52	2.42E-50
MIMAT0000565	mmu-miR-328-3p	385.5092877	1.202081641	0.419370433	2.866395781	0.004151748	0.007232078
MIMAT0000569	mmu-miR-330-3p	32.28227052	6.850642853	1.275453308	5.371143586	7.82E-08	3.01E-07
MIMAT0000571	mmu-miR-331-3p	6.727639134	-0.354999518	0.881211393	-0.402853982	0.687055646	0.720407862
MIMAT0000580	mmu-miR-148b-3p	313.2707092	-0.96528566	0.377957804	-2.553950862	0.010650829	0.016999352
MIMAT0000584	mmu-miR-339-5p	28.39528962	-0.527770093	0.569043145	-0.927469379	0.353682883	0.41975551
MIMAT0000586	mmu-miR-340-3p	8.896860061	-3.213546878	0.860866327	-3.732922032	0.000189271	0.000439517
MIMAT0000588	mmu-miR-341-3p	3.987003111	4.783416718	1.573519422	3.03994768	0.002366192	0.004355945
MIMAT0000590	mmu-miR-342-3p	50.38064467	0.224653182	0.420866707	0.533787013	0.5934889	0.636723191
MIMAT0000595	mmu-miR-345-5p	4.365472438	-1.29392478	1.117974404	-1.157383188	0.24711584	0.303278531
MIMAT0000605	mmu-miR-350-3p	4.956642556	-0.479085229	0.972801493	-0.492479948	0.622380094	0.661151313
MIMAT0000609	mmu-miR-351-5p	155.6979453	3.646680437	0.409162791	8.912541694	4.99E-19	5.77E-18
MIMAT0000616	mmu-miR-101b-3p	277.3222309	-0.922944888	0.332716544	-2.773967522	0.005537721	0.00939383
MIMAT0000647	mmu-miR-107-3p	22.04160888	-0.14767952	0.524365848	-0.281634513	0.778223773	0.807738357
MIMAT0000648	mmu-miR-10a-5p	1629.616666	-3.998187767	0.408329119	-9.7915813	1.22E-22	2.48E-21
MIMAT0000649	mmu-miR-17-5p	110.7583475	-2.501426203	0.391925637	-6.382400043	1.74E-10	1.05E-09
MIMAT0000651	mmu-miR-19a-3p	6.691141194	-1.001603581	0.872141327	-1.148441829	0.250786214	0.306621636
MIMAT0000652	mmu-miR-25-3p	2773.89505	0.576972064	0.351961001	1.639306803	0.10114938	0.136551663
MIMAT0000653	mmu-miR-28a-5p	62.30896496	-2.966256175	0.533559942	-5.559368197	2.71E-08	1.11E-07
MIMAT0000655	mmu-miR-100-5p	2649.227101	-0.623171068	0.420413548	-1.482281127	0.138265508	0.179192098
MIMAT0000656	mmu-miR-139-5p	710.0581559	3.212081316	0.359701312	8.929857107	4.27E-19	5.12E-18
MIMAT0000657	mmu-miR-200c-3p	16.38646196	0.939993486	0.774253801	1.214063767	0.224723375	0.277902189
MIMAT0000658	mmu-miR-210-3p	99.27642634	-1.529064343	0.404761934	-3.777688108	0.000158291	0.000377105
MIMAT0000661	mmu-miR-214-3p	607.4444081	2.362816491	0.347818276	6.793249965	1.10E-11	7.56E-11
MIMAT0000663	mmu-miR-218-5p	999.2320207	-2.877405434	0.306292149	-9.394316635	5.76E-21	9.82E-20
MIMAT0000665	mmu-miR-223-3p	12.32149658	-1.723090018	0.723163501	-2.38271154	0.017185655	0.026019403
MIMAT0000666	mmu-miR-320-3p	3407.06534	0.674696629	0.418685081	1.611465658	0.107078266	0.143955844
MIMAT0000669	mmu-miR-221-3p	3554.305187	1.909020918	0.381640264	5.002147569	5.67E-07	2.09E-06
MIMAT0000670	mmu-miR-222-3p	1657.34456	2.520368253	0.336273329	7.494998964	6.63E-14	5.81E-13
MIMAT0000671	mmu-miR-224-5p	362.2401023	1.21549996	0.325690815	3.732067057	0.000189915	0.000439517
MIMAT0000672	mmu-miR-199b-5p	75.80397179	-1.620776123	0.465701976	-3.480286123	0.000500879	0.001053796
MIMAT0000673	mmu-miR-181b-5p	184.6903411	3.044400983	0.366434856	8.308164294	9.72E-17	9.84E-16
MIMAT0000677	mmu-miR-7a-5p	917.5410451	-2.872631056	0.378031189	-7.598926064	2.99E-14	2.69E-13
MIMAT0000704	mmu-miR-361-5p	58.95212084	-1.057380243	0.426091335	-2.481581194	0.013080091	0.02057257
MIMAT0000706	mmu-miR-362-5p	30.31843677	-0.369230444	0.720924784	-0.512162229	0.608537476	0.65071334
MIMAT0000708	mmu-miR-363-3p	38.20815786	-4.392071672	0.601489142	-7.30199661	2.84E-13	2.36E-12
MIMAT0000711	mmu-miR-365-3p	5.174587696	-0.630677328	0.936420519	-0.67349798	0.500630533	0.553600329
MIMAT0000739	mmu-miR-375-3p	12.35183797	-1.13880804	0.742576337	-1.533590534	0.125130419	0.163897717
MIMAT0000742	mmu-miR-378a-5p	9.747368865	2.034032596	0.846570491	2.402673632	0.016275706	0.024757412
MIMAT0000743	mmu-miR-379-5p	76.1052257	-1.823062838	0.494405084	-3.687386914	0.000226569	0.00050978
MIMAT0000746	mmu-miR-381-3p	225.5252177	-0.278225019	0.450954765	-0.616968797	0.537255307	0.588076755
MIMAT0000747	mmu-miR-382-5p	15.92574183	-3.591186396	0.766711575	-4.683881807	2.81E-06	9.03E-06
MIMAT0000766	mmu-miR-335-5p	22.65370639	6.342544961	1.284039395	4.93952521	7.83E-07	2.85E-06
MIMAT0000769	mmu-miR-133b-3p	112.5922158	7.191726873	0.939874739	7.651792922	1.98E-14	1.83E-13
MIMAT0000904	mmu-miR-215-5p	10.33462933	0.283377018	0.724443656	0.391165021	0.695675262	0.727092854
MIMAT0001081	mmu-miR-196b-5p	227.17162	-2.7506293	0.346011005	-7.949542813	1.87E-15	1.78E-14
MIMAT0001090	mmu-miR-409-3p	32.25903854	-2.496231406	0.603776948	-4.134360236	3.56E-05	9.45E-05
MIMAT0001095	mmu-miR-370-3p	36.06632545	-0.703324027	0.533567963	-1.318152655	0.187452551	0.234496628
MIMAT0001342	mmu-miR-425-3p	16.19174516	-0.174127878	0.685476507	-0.254024574	0.799476573	0.819716487
MIMAT0001421	mmu-miR-434-5p	64.5573323	6.394390616	0.968250575	6.604065911	4.00E-11	2.59E-10
MIMAT0001422	mmu-miR-434-3p	8.214897122	5.837210198	1.413365825	4.130006609	3.63E-05	9.56E-05
MIMAT0001537	mmu-miR-429-3p	7.088705466	-1.189563226	1.069539601	-1.112219898	0.266043614	0.321685873
MIMAT0001546	mmu-miR-450a-5p	11.9995931	-0.841087199	0.710574939	-1.183671352	0.236543184	0.291406812
MIMAT0001632	mmu-miR-451a	1364.730123	-3.392569879	0.396338402	-8.559780881	1.13E-17	1.18E-16
MIMAT0001637	mmu-miR-452-5p	32.15508228	-0.495952694	0.477160571	-1.039383227	0.298626542	0.357029518
MIMAT0002111	mmu-miR-470-5p	5.236597135	5.208295932	1.50036148	3.471360737	0.000517828	0.001075489
MIMAT0002889	mmu-miR-532-5p	8276.162478	4.020098557	0.351250758	11.44509576	2.49E-30	7.33E-29
MIMAT0003127	mmu-miR-484	213.4338832	2.06826892	0.363693101	5.686852231	1.29E-08	5.67E-08
MIMAT0003151	mmu-miR-378a-3p	122360.3419	7.072216748	0.302941897	23.34512597	1.54E-120	2.50E-118
MIMAT0003170	mmu-miR-541-5p	12.23254885	3.151619904	0.886184482	3.556392565	0.000375982	0.000806743
MIMAT0003172	mmu-miR-542-3p	62.6315353	3.145341999	0.539942092	5.825332094	5.70E-09	2.64E-08
MIMAT0003182	mmu-miR-494-3p	29.88468472	-4.888570142	0.720610661	-6.783927034	1.17E-11	7.89E-11
MIMAT0003186	mmu-miR-369-3p	6.974309347	-1.882768852	1.047380213	-1.797598264	0.072240694	0.099177901
MIMAT0003187	mmu-miR-20b-5p	8.901166519	-5.066643137	1.181297138	-4.289050549	1.79E-05	5.01E-05
MIMAT0003188	mmu-miR-503-5p	38.55720756	2.574086192	0.608486967	4.230306202	2.33E-05	6.46E-05
MIMAT0003374	mmu-miR-302b-3p	176.7312983	-11.57462883	1.25884026	-9.194676402	3.76E-20	5.30E-19
MIMAT0003376	mmu-miR-302c-3p	18.14705801	-8.272096957	1.325544159	-6.240529144	4.36E-10	2.39E-09
MIMAT0003377	mmu-miR-302d-3p	34.00762356	-9.179751946	1.334131458	-6.88069522	5.96E-12	4.39E-11
MIMAT0003451	mmu-miR-677-5p	11.03700631	-0.625512311	0.800295646	-0.781601542	0.434448781	0.493899666
MIMAT0003454	mmu-miR-423-3p	786.1721953	1.142964381	0.386753446	2.955279112	0.003123863	0.005561163
MIMAT0003456	mmu-miR-495-3p	33.73188468	-3.48542301	0.560134673	-6.222473231	4.89E-10	2.64E-09
MIMAT0003473	mmu-miR-133a-5p	38.79673457	8.102110416	1.257560975	6.442717751	1.17E-10	7.31E-10
MIMAT0003475	mmu-miR-146b-5p	927.8556224	-3.753758026	0.41172458	-9.117157934	7.71E-20	9.99E-19
MIMAT0003479	mmu-miR-669c-5p	25.59482438	-2.251367422	0.56882316	-3.95793909	7.56E-05	0.000186978
MIMAT0003482	mmu-miR-499-5p	186.5350212	2.790742718	0.50595523	5.515789837	3.47E-08	1.37E-07
MIMAT0003485	mmu-miR-455-5p	320.0737616	-3.115968598	0.358729331	-8.686127194	3.75E-18	4.19E-17
MIMAT0003490	mmu-miR-700-3p	14.52296569	4.246607758	1.024087173	4.146724879	3.37E-05	9.03E-05
MIMAT0003498	mmu-miR-708-3p	47.24265682	0.981551131	0.465064508	2.110569854	0.034809301	0.050125394
MIMAT0003507	mmu-miR-500-3p	24.38995667	3.469787086	0.743942168	4.66405486	3.10E-06	9.85E-06
MIMAT0003508	mmu-miR-501-5p	4.090604494	-0.675634021	1.202640204	-0.561792312	0.574257531	0.622272374
MIMAT0003509	mmu-miR-501-3p	2017.467997	5.318538879	0.358411814	14.83918408	8.17E-50	3.78E-48
MIMAT0003512	mmu-miR-450b-3p	11.91493866	2.901422403	0.946400738	3.06574402	0.002171291	0.004019991
MIMAT0003711	mmu-miR-652-3p	53.46263039	-2.674734015	0.439927635	-6.079940892	1.20E-09	6.39E-09
MIMAT0003726	mmu-miR-675-3p	3.476105532	4.616647119	1.578158767	2.925337561	0.003440828	0.006091957
MIMAT0003731	mmu-miR-671-5p	9.663548197	-0.492017128	0.732600097	-0.671603963	0.501835855	0.553600329
MIMAT0003740	mmu-miR-674-5p	10.38462332	0.020399539	0.703188455	0.029010059	0.976856568	0.982924
MIMAT0003741	mmu-miR-674-3p	759.3500193	4.559285136	0.411204649	11.08763033	1.44E-28	3.59E-27
MIMAT0003742	mmu-miR-455-3p	16.23554223	-5.017177214	0.877397758	-5.718247136	1.08E-08	4.78E-08
MIMAT0003782	mmu-miR-676-3p	8.050580074	-4.033236491	1.086847652	-3.710949261	0.000206483	0.000471131
MIMAT0003783	mmu-miR-615-3p	583.3715274	2.787522571	0.444300325	6.273960235	3.52E-10	2.04E-09
MIMAT0003898	mmu-miR-760-3p	18.58883878	0.578006804	0.632801515	0.913409324	0.361027303	0.42381466
MIMAT0004187	mmu-miR-744-5p	313.9201814	1.535906157	0.342568818	4.483496669	7.34E-06	2.20E-05
MIMAT0004324	mmu-miR-181d-5p	271.953	4.431465939	0.459406395	9.646069331	5.11E-22	9.19E-21
MIMAT0004521	mmu-miR-15b-3p	16.08690176	-2.286462237	0.65292736	-3.501863115	0.000462017	0.000978389
MIMAT0004522	mmu-miR-27b-5p	19.37553731	-0.518246582	0.638562335	-0.811583386	0.417030728	0.47576745
MIMAT0004524	mmu-miR-30b-3p	12.78108185	-2.195739722	0.676577174	-3.245364766	0.001173003	0.002248833
MIMAT0004525	mmu-miR-99b-3p	678.4532732	1.223649662	0.294223994	4.158905079	3.20E-05	8.63E-05
MIMAT0004528	mmu-miR-125a-3p	200.1950679	0.761455632	0.351343022	2.167271254	0.030214177	0.043898625
MIMAT0004529	mmu-miR-125b-2-3p	49.48315504	1.869291564	0.505251005	3.699728544	0.00021583	0.000489014
MIMAT0004530	mmu-miR-127-5p	6.40299414	0.986482313	1.019128701	0.967966374	0.333061163	0.396734621
MIMAT0004534	mmu-miR-145a-3p	308.8211912	-0.402709117	0.311630532	-1.29226464	0.196265513	0.244234263
MIMAT0004536	mmu-miR-151-5p	7.67400955	-1.320103533	0.935333885	-1.411371441	0.158135119	0.20091701
MIMAT0004542	mmu-miR-191-3p	10.08911678	2.387761232	0.87656834	2.723987535	0.006449894	0.010767336
MIMAT0004544	mmu-miR-193a-5p	18.26463557	-0.333513201	0.567899269	-0.587275278	0.557018842	0.607656918
MIMAT0004546	mmu-miR-202-5p	10.09955798	0.851304357	0.94226666	0.903464373	0.366279489	0.426886886
MIMAT0004576	mmu-miR-296-3p	23.00096321	5.415362681	1.12667458	4.806501165	1.54E-06	5.24E-06
MIMAT0004580	mmu-miR-34c-3p	106.5990194	2.345268859	0.445116447	5.268888348	1.37E-07	5.17E-07
MIMAT0004581	mmu-miR-34b-3p	146.9401741	2.035020068	0.363035834	5.605562527	2.08E-08	8.62E-08
MIMAT0004582	mmu-miR-106b-3p	219.7243797	-2.665521862	0.331745207	-8.034846642	9.37E-16	9.20E-15
MIMAT0004617	mmu-miR-148a-5p	22.77909024	-2.119091832	0.623426775	-3.399103019	0.000676072	0.001369047
MIMAT0004620	mmu-let-7a-1-3p	111.0984828	0.840986045	0.411316389	2.044620801	0.040892257	0.05811005
MIMAT0004621	mmu-let-7b-3p	17.05058278	1.048750465	0.625975113	1.675386837	0.093858358	0.127773562
MIMAT0004622	mmu-let-7c-1-3p	3.882581654	4.782819514	1.544492549	3.096693161	0.001956923	0.003664989
MIMAT0004623	mmu-let-7f-1-3p	34.6550597	0.548199698	0.505819115	1.083786044	0.278459674	0.335393808
MIMAT0004625	mmu-miR-16-1-3p	11.75032957	-2.298986446	0.849418739	-2.706540766	0.006798823	0.011181821
MIMAT0004628	mmu-miR-21a-3p	11.12182668	-1.744424983	0.802050569	-2.174956357	0.029633387	0.04335338
MIMAT0004629	mmu-miR-22-5p	828.8727942	2.23545134	0.347313238	6.436412707	1.22E-10	7.48E-10
MIMAT0004631	mmu-miR-29a-5p	4.663502078	1.053334363	1.151701457	0.914589764	0.360407035	0.42381466
MIMAT0004632	mmu-miR-29c-5p	6.280929163	0.722816158	0.934494367	0.773483697	0.439236174	0.497596225
MIMAT0004633	mmu-miR-27a-5p	83.68048605	-1.740214428	0.417470963	-4.16846819	3.07E-05	8.42E-05
MIMAT0004634	mmu-miR-31-3p	4.820016411	0.079749814	1.230460227	0.064812996	0.948322894	0.96017693
MIMAT0004642	mmu-miR-330-5p	20.15219657	1.917704734	0.641677208	2.988581659	0.002802756	0.005130469
MIMAT0004643	mmu-miR-331-5p	62.16495892	0.6350107	0.418183708	1.518496986	0.128889159	0.167711195
MIMAT0004649	mmu-miR-339-3p	25.20594796	3.38948857	0.708563915	4.783603141	1.72E-06	5.81E-06
MIMAT0004651	mmu-miR-340-5p	51.68522197	-1.714140599	0.495219294	-3.46137685	0.00053742	0.00110907
MIMAT0004653	mmu-miR-342-5p	6.748883333	-2.285643815	0.949083189	-2.408264989	0.016028542	0.024496451
MIMAT0004656	mmu-miR-345-3p	159.9292318	1.836863048	0.351794106	5.221415078	1.78E-07	6.61E-07
MIMAT0004659	mmu-miR-10a-3p	23.03057781	-4.072159873	0.75755249	-5.375416131	7.64E-08	2.98E-07
MIMAT0004661	mmu-miR-28a-3p	249.7507313	1.122029897	0.322647115	3.4775761	0.000505969	0.001057639
MIMAT0004662	mmu-miR-139-3p	2.949425081	2.406897373	1.521295579	1.582136572	0.113618396	0.151491195
MIMAT0004664	mmu-miR-214-5p	141.4237587	-1.015565743	0.371947816	-2.730398458	0.006325782	0.010619447
MIMAT0004667	mmu-miR-199b-3p	1119.703605	-0.841629574	0.384163162	-2.190812804	0.028465342	0.041921685
MIMAT0004669	mmu-miR-125b-1-3p	1291.293073	-2.96935032	0.32195589	-9.222848266	2.89E-20	4.26E-19
MIMAT0004684	mmu-miR-362-3p	268.4181118	5.032362698	0.543591837	9.257612703	2.09E-20	3.23E-19
MIMAT0004691	mmu-miR-382-3p	6.76528034	-0.221339961	0.851932988	-0.259809121	0.795011015	0.817725615
MIMAT0004704	mmu-miR-335-3p	11.48915428	1.38101756	0.769798525	1.793998709	0.072813375	0.099542335
MIMAT0004747	mmu-miR-411-5p	60.19321407	-2.649524701	0.578509961	-4.579911981	4.65E-06	1.46E-05
MIMAT0004750	mmu-miR-425-5p	153.4471346	-1.603555559	0.369065261	-4.344910586	1.39E-05	4.00E-05
MIMAT0004781	mmu-miR-532-3p	13.88997918	1.986567645	0.757239003	2.62343545	0.008704794	0.014031608
MIMAT0004782	mmu-miR-483-5p	9.05953209	6.006497258	1.367900432	4.391033966	1.13E-05	3.32E-05
MIMAT0004790	mmu-miR-503-3p	335.5177458	5.12054908	0.457049365	11.20349238	3.92E-29	1.06E-27
MIMAT0004821	mmu-miR-671-3p	33.46634954	3.322022273	0.765160809	4.341600137	1.41E-05	4.02E-05
MIMAT0004825	mmu-miR-423-5p	580.5025558	-0.961251233	0.359016414	-2.677457618	0.007418324	0.012078075
MIMAT0004828	mmu-miR-708-5p	4.720218882	-1.834108383	1.000322057	-1.833517886	0.066725591	0.09238928
MIMAT0004837	mmu-miR-615-5p	8.932655848	-3.212011305	0.900177469	-3.568197844	0.000359445	0.000776401
MIMAT0004846	mmu-miR-881-3p	4.938175944	4.103666004	1.497323117	2.740668302	0.006131437	0.0103468
MIMAT0004857	mmu-miR-147-3p	12.78365589	-2.04694223	0.775888629	-2.638190784	0.008334968	0.013502647
MIMAT0004859	mmu-miR-193b-3p	7.575471053	-1.353313959	0.883200957	-1.532283166	0.125452573	0.163897717
MIMAT0004861	mmu-miR-877-5p	11.97701139	0.679749368	0.761374632	0.892792247	0.371968439	0.431963348
MIMAT0004862	mmu-miR-877-3p	3.711554232	1.125948469	1.337391964	0.841898635	0.399844694	0.459396032
MIMAT0004869	mmu-miR-421-3p	28.42738991	-0.148485229	0.50925765	-0.291571916	0.770613951	0.80282611
MIMAT0004873	mmu-miR-465c-5p	5.477944117	5.280530483	1.466269084	3.60133794	0.000316584	0.000697776
MIMAT0004885	mmu-miR-467c-5p	5.267663082	-3.693706206	1.237034406	-2.985936518	0.002827113	0.005145981
MIMAT0004894	mmu-miR-574-3p	100.1792708	2.813256955	0.417219378	6.742872215	1.55E-11	1.03E-10
MIMAT0004899	mmu-miR-92b-3p	14.60116598	-1.850218451	0.632854818	-2.923606484	0.003460019	0.006092641
MIMAT0004934	mmu-miR-872-5p	177.3485085	1.931234957	0.428814263	4.503663062	6.68E-06	2.02E-05
MIMAT0004935	mmu-miR-872-3p	7.084038583	-0.105072748	0.997743418	-0.10531039	0.916129519	0.930488916
MIMAT0004939	mmu-miR-208b-3p	3.731377491	4.693069318	1.576905899	2.976125159	0.002919157	0.005254483
MIMAT0004942	mmu-miR-598-3p	30.56703097	0.660441023	0.592941638	1.11383816	0.265348623	0.321685873
MIMAT0005292	mmu-miR-582-3p	7.136857042	0.599393819	0.900401042	0.665696496	0.505605114	0.555308667
MIMAT0005438	mmu-miR-30c-2-3p	26.65776545	-2.19634125	0.591508755	-3.713117058	0.000204722	0.000470425
MIMAT0005439	mmu-let-7c-2-3p	111.1472379	0.839513349	0.409718368	2.049001006	0.040462017	0.057751953
MIMAT0005443	mmu-miR-181a-2-3p	4.884477127	0.431654827	1.00632242	0.42894287	0.667964801	0.70495308
MIMAT0005859	mmu-miR-1198-5p	477.4340926	2.76828674	0.391343567	7.073801565	1.51E-12	1.16E-11
MIMAT0005860	mmu-miR-1199-5p	3.280149316	4.515407413	1.603303699	2.816314474	0.004857809	0.008327673
MIMAT0009408	mmu-miR-1943-5p	47.19036189	-2.053141554	0.469872872	-4.369568188	1.24E-05	3.60E-05
MIMAT0009410	mmu-miR-1945	16.90344584	0.003408333	0.637164725	0.005349218	0.995731962	0.995731962
MIMAT0009411	mmu-miR-1306-3p	10.62672228	-1.052928212	0.761470451	-1.382756496	0.166739543	0.210208606
MIMAT0009437	mmu-miR-1964-3p	236.0060985	3.184183198	0.529419462	6.014480813	1.80E-09	9.00E-09
MIMAT0009441	mmu-miR-1968-5p	54.78873523	8.593927418	1.249959664	6.875363794	6.18E-12	4.45E-11
MIMAT0009455	mmu-miR-1983	20.67937663	0.383040435	0.571011097	0.670810842	0.50234104	0.553600329
MIMAT0009456	mmu-miR-1839-5p	671.5413773	1.888451256	0.396479948	4.763043537	1.91E-06	6.30E-06
MIMAT0009457	mmu-miR-1839-3p	11.30188827	0.684680369	0.822196225	0.832745698	0.404988166	0.463661363
MIMAT0009458	mmu-miR-1981-5p	333.1219792	1.353922133	0.336628503	4.022006817	5.77E-05	0.000146064
MIMAT0012774	mmu-miR-664-3p	5.365152189	4.240134972	1.473454212	2.877683567	0.004006068	0.007016032
MIMAT0014805	mmu-miR-1843a-5p	172.3498681	1.270371992	0.355087616	3.577629672	0.000346724	0.000753951
MIMAT0014808	mmu-miR-344d-3p	10.16812501	4.321287278	1.218798648	3.545530089	0.000391824	0.000835204
MIMAT0014809	mmu-miR-1298-5p	8.887270534	4.0947529	1.226400339	3.338838689	0.000841294	0.001672265
MIMAT0014816	mmu-miR-3099-3p	4.303062468	4.897137686	1.55923848	3.140723981	0.001685308	0.003211998
MIMAT0014822	mmu-miR-3057-5p	36.69319736	2.56477604	0.529502789	4.84374416	1.27E-06	4.44E-06
MIMAT0014842	mmu-miR-3068-5p	6.634063304	-0.101264997	0.916638319	-0.110474322	0.912033213	0.929241387
MIMAT0014843	mmu-miR-3068-3p	21.52254797	2.760269651	0.714972227	3.860666955	0.000113078	0.000275468
MIMAT0014871	mmu-miR-3081-3p	29.35771585	-2.248716178	0.519232256	-4.330848387	1.49E-05	4.18E-05
MIMAT0014912	mmu-miR-3095-3p	10.4975445	0.69016239	0.763098369	0.904421262	0.365772068	0.426886886
MIMAT0014934	mmu-miR-3102-5p.2-5p	16.39419113	-0.092267195	0.627272892	-0.147092591	0.883058938	0.902558662
MIMAT0014936	mmu-miR-3102-3p	10.76162724	-2.210742852	0.741872965	-2.979947991	0.002882973	0.005218343
MIMAT0015646	mmu-miR-3474	4.904859054	2.118843816	1.288128661	1.644900762	0.099990278	0.135551674
MIMAT0016984	mmu-miR-132-5p	31.44198285	0.025119888	0.621630947	0.040409648	0.967766539	0.976811086
MIMAT0016988	mmu-miR-144-5p	11.50946464	-7.656868887	1.35980969	-5.630838596	1.79E-08	7.65E-08
MIMAT0016991	mmu-miR-152-5p	30.35431524	1.3596417	0.500726343	2.715338867	0.006620799	0.010944585
MIMAT0017000	mmu-miR-195a-3p	10.40752018	-0.663968104	0.720955073	-0.920956283	0.357073252	0.422232604
MIMAT0017006	mmu-miR-143-5p	44.65410137	-2.721442784	0.450383612	-6.042499579	1.52E-09	7.68E-09
MIMAT0017011	mmu-miR-30d-3p	6.936197314	-2.223742494	0.946352118	-2.349804531	0.018783272	0.028305954
MIMAT0017013	mmu-miR-196a-1-3p	21.56153415	-8.533473729	1.295322115	-6.587916343	4.46E-11	2.83E-10
MIMAT0017016	mmu-let-7e-3p	8.265176424	1.540359767	0.855468203	1.800604349	0.071765263	0.098944448
MIMAT0017023	mmu-miR-98-3p	11.14050548	0.644712423	0.934556111	0.689859512	0.490282539	0.549659317
MIMAT0017036	mmu-miR-148b-5p	16.0511543	1.456641868	0.708838566	2.054969832	0.039881919	0.057175848
MIMAT0017040	mmu-miR-350-5p	7.992251915	0.790235032	0.936704368	0.843633337	0.398874329	0.459396032
MIMAT0017042	mmu-miR-351-3p	25.68230493	7.486204174	1.30891432	5.719399701	1.07E-08	4.78E-08
MIMAT0017053	mmu-miR-212-5p	14.96114003	-0.304919961	0.643006654	-0.474209651	0.635350412	0.672723965
MIMAT0017056	mmu-miR-223-5p	11.12373126	-3.397759176	0.891555444	-3.81104641	0.00013838	0.00033459
MIMAT0017060	mmu-miR-221-5p	28.88224278	-2.793350691	0.619378073	-4.509928287	6.48E-06	1.98E-05
MIMAT0017061	mmu-miR-222-5p	9.873697359	-0.378629885	0.750342641	-0.504609314	0.613833267	0.654217034
MIMAT0017069	mmu-miR-128-2-5p	4.754644304	5.047384692	1.517070994	3.327058992	0.000877678	0.001733949
MIMAT0017075	mmu-miR-361-3p	556.4339588	-1.281443907	0.316854222	-4.044269634	5.25E-05	0.000133903
MIMAT0017179	mmu-miR-365-2-5p	27.06758193	3.45700619	0.712265256	4.853537586	1.21E-06	4.27E-06
MIMAT0017276	mmu-miR-493-5p	31.51330156	-6.319183939	0.868764002	-7.27376356	3.50E-13	2.83E-12
MIMAT0017353	mmu-miR-664-5p	54.47606955	1.934009426	0.559214936	3.458436644	0.00054332	0.00111415
MIMAT0019345	mmu-miR-1843b-5p	144.2416789	1.446001824	0.38134818	3.791815192	0.00014955	0.00035892
MIMAT0019346	mmu-miR-1843b-3p	7.468978914	3.167626259	1.114673281	2.841753107	0.004486622	0.007732264
MIMAT0019348	mmu-miR-378b	451.8185104	5.904602946	0.481903864	12.25265739	1.63E-34	5.27E-33
MIMAT0020606	mmu-miR-5099	82.77774092	-1.086392941	0.428331841	-2.536334768	0.011201959	0.01770456
MIMAT0020622	mmu-miR-5114	12.55568966	3.522373122	0.940943613	3.743447614	0.000181512	0.00042927
MIMAT0020629	mmu-miR-5121	15.25749243	2.314973545	0.7121767	3.250560633	0.001151777	0.002221284
MIMAT0020637	mmu-miR-5126	22.40791964	-4.850697753	0.811278875	-5.979075633	2.24E-09	1.10E-08
MIMAT0024861	mmu-miR-6240	33.55537575	0.191880791	0.463960535	0.413571363	0.67918805	0.714470546
MIMAT0025121	mmu-miR-21b	41.75449802	-4.210955275	0.613138657	-6.867867861	6.52E-12	4.59E-11
MIMAT0025123	mmu-let-7j	7.055351749	-3.307189679	0.978608096	-3.379483259	0.000726222	0.001461466
MIMAT0025138	mmu-miR-378c	1147.57086	4.648271939	0.378065496	12.29488537	9.65E-35	3.47E-33
MIMAT0025167	mmu-miR-378d	103.8139462	6.1036917	0.706165319	8.643431692	5.45E-18	5.89E-17
MIMAT0025585	mmu-miR-6540-5p	9.932153738	6.134922187	1.354681627	4.528681916	5.94E-06	1.83E-05
MIMAT0027343	mmu-miR-6516-5p	5.873937927	1.580172375	1.014477959	1.557621198	0.119323071	0.157798673
MIMAT0027723	mmu-miR-6911-3p	6.079178745	5.419720114	1.451375558	3.734195525	0.000188316	0.000439517
MIMAT0027759	mmu-miR-6929-3p	4.077568201	4.828430091	1.539544545	3.136271768	0.001711106	0.003242095
MIMAT0027789	mmu-miR-6944-3p	16.17597565	1.900112262	0.697946692	2.722431791	0.006480341	0.010767336
MIMAT0027797	mmu-miR-6948-3p	3.129298814	4.429120994	1.652110439	2.680886756	0.007342736	0.012015386
MIMAT0027805	mmu-miR-6952-3p	3.219920915	4.486838175	1.611953582	2.783478523	0.005377942	0.009170807
MIMAT0027835	mmu-miR-6966-3p	2.618047574	4.189056127	1.695156062	2.471192017	0.013466349	0.020976428
MIMAT0027861	mmu-miR-6979-3p	3.688182849	3.626196785	1.565402199	2.316463326	0.020532985	0.030799477
MIMAT0027896	mmu-miR-6997-5p	3.568136718	3.591164336	1.557125824	2.306277554	0.021095129	0.031496874
MIMAT0028043	mmu-miR-7068-3p	6.807828448	3.586335277	1.258744375	2.849137083	0.004383799	0.007595459
MIMAT0028093	mmu-miR-7093-3p	4.358834579	1.6798298	1.191968313	1.409290651	0.158749242	0.20091701
MIMAT0029839	mmu-miR-7666-3p	12.91773063	5.511737706	1.33602458	4.125476273	3.70E-05	9.67E-05
MIMAT0029863	mmu-miR-129b-3p	6.729324461	-6.850685931	1.448388459	-4.729867798	2.25E-06	7.28E-06
MIMAT0029874	mmu-miR-7680-5p	7.84025205	5.794261351	1.392235665	4.161839475	3.16E-05	8.60E-05
MIMAT0029875	mmu-miR-7680-3p	7.599338445	5.747039037	1.398721314	4.108780628	3.98E-05	0.000103098
MIMAT0031397	mmu-miR-1291	7.405073802	0.243438596	0.902752867	0.269662502	0.787419911	0.812496979
MIMAT0031410	mmu-miR-3535	29.826978	-0.684173558	0.505857754	-1.352501871	0.176214821	0.22129303
