# Supplementary material for: Functional properties of skeletal myotube-derived extracellular vesicles based on microRNA profiles: a comparative analysis with mesenchymal stem cell-derived extracellular vesicles
Source: Sci Rep. 2026 Feb 5;16:7436. doi: 10.1038/s41598-026-38076-8 (PMC12929730; doi:10.1038/s41598-026-38076-8)
Supplement: Supplementary file 4 — Supplementary Material 4 [file 41598_2026_38076_MOESM4_ESM.csv]

Pathways with higher predicted repression potential in SkM-EV vs MSC-EV miRNA profiles (relative evaluation)
GS	converged	loss	gene.tested	coef	std.err	t.value	p.value	adj.p.val
ABC transporters	Y	0.019537809	41	0.003015811	0.001849574	1.63054342	0.103008713	0.209208997
AGE-RAGE signaling pathway in diabetic complications	Y	0.038591969	92	-0.002575949	0.000872779	-2.951433246	0.003168162	0.015237349
AMPK signaling pathway	Y	0.045896948	113	-0.002083437	0.000817396	-2.5488718	0.010817553	0.040250361
Acute myeloid leukemia	Y	0.028485789	64	-0.002502161	0.001049594	-2.383931658	0.017141745	0.054673145
Adherens junction	Y	0.029712264	69	-0.004712322	0.000891263	-5.287238652	1.26E-07	1.27E-05
Adipocytokine signaling pathway	Y	0.027499402	61	0.001155267	0.001368634	0.844102275	0.398626373	0.534441553
Adrenergic signaling in cardiomyocytes	Y	0.049974259	125	-0.001666678	0.000798777	-2.086538142	0.03694757	0.091763227
African trypanosomiasis	Y	0.016542386	34	0.00477824	0.002260019	2.114248213	0.034511329	0.086420931
Alanine, aspartate and glutamate metabolism	Y	0.016308009	33	-0.00043559	0.001676527	-0.259816597	0.795008988	0.841022381
Alcoholism	Y	0.056293163	144	0.000454226	0.000854043	0.531853364	0.594835819	0.698586253
Aldosterone synthesis and secretion	Y	0.034927972	81	-0.000649375	0.001057209	-0.614235524	0.539069471	0.654486415
Aldosterone-regulated sodium reabsorption	Y	0.013418701	27	-0.004581076	0.001423756	-3.21759914	0.001295562	0.008533813
Allograft rejection	Y	0.018437871	39	0.006659998	0.002149711	3.098090452	0.001951493	0.011156651
Alzheimer disease	Y	0.06042205	157	0.00044519	0.000817869	0.544329369	0.586223325	0.691150457
Amino sugar and nucleotide sugar metabolism	Y	0.020761673	44	0.002832349	0.001789124	1.583092515	0.113422487	0.219807889
Aminoacyl-tRNA biosynthesis	Y	0.020450943	43	0.00060195	0.001573366	0.382587476	0.702031342	0.783324306
Amoebiasis	Y	0.035224469	82	-0.001522116	0.000990802	-1.536246443	0.124500067	0.238756458
Amphetamine addiction	Y	0.024433858	53	-0.000433003	0.001324097	-0.327017657	0.743659315	0.810535153
Amyotrophic lateral sclerosis (ALS)	Y	0.020796523	44	0.002230604	0.001712243	1.302738032	0.192685185	0.333620635
Antigen processing and presentation	Y	0.028565212	64	0.002294936	0.001429669	1.605221588	0.108467124	0.214807441
Apelin signaling pathway	Y	0.048176006	120	-0.002316095	0.000780382	-2.967898672	0.003003397	0.014695599
Apoptosis	Y	0.052380736	132	0.000930832	0.000919135	1.012725727	0.311208315	0.445844031
Arachidonic acid metabolism	Y	0.024838837	55	0.005387525	0.001756487	3.067216627	0.002164657	0.011925294
Arginine and proline metabolism	Y	0.018753132	39	0.002426205	0.001848956	1.312202602	0.18947284	0.331851276
Arginine biosynthesis	Y	0.00965974	18	-0.000129706	0.002315272	-0.056021814	0.955325212	0.961672888
Arrhythmogenic right ventricular cardiomyopathy (ARVC)	Y	0.028295703	64	-0.003446722	0.000987464	-3.49047748	0.000483611	0.004186688
Ascorbate and aldarate metabolism	Y	0.010475751	20	0.004715254	0.002910882	1.619871438	0.105281941	0.211261113
Asthma	Y	0.007573252	14	0.008004633	0.00365602	2.189439011	0.028581046	0.074017581
Autoimmune thyroid disease	Y	0.018011679	38	0.006900782	0.002199123	3.13797015	0.001704677	0.010127785
Autophagy	Y	0.048885698	123	-0.003143221	0.000730072	-4.305355437	1.68E-05	0.000363227
Axon guidance	Y	0.062772926	166	-0.002542942	0.000653564	-3.890887413	0.000100331	0.001216009
B cell receptor signaling pathway	Y	0.03013771	68	-0.001046543	0.001122938	-0.931968858	0.351368349	0.490972948
Bacterial invasion of epithelial cells	Y	0.030984306	71	-0.003006174	0.000965116	-3.114830275	0.001844145	0.010745691
Basal cell carcinoma	Y	0.022825867	49	-0.001363305	0.001295361	-1.052451331	0.292610307	0.43039283
Basal transcription factors	Y	0.018401035	38	0.000647059	0.001677071	0.385826831	0.699630661	0.783324306
Base excision repair	Y	0.015412016	31	0.002227838	0.002038425	1.092920886	0.274446943	0.415787119
Bile secretion	Y	0.025953787	57	0.001450191	0.001443858	1.004385819	0.315209673	0.448396858
Biosynthesis of unsaturated fatty acids	Y	0.014550463	29	0.002300405	0.002129003	1.080508012	0.279934238	0.417832878
Bladder cancer	Y	0.017295034	36	-0.003908371	0.001296173	-3.015315897	0.002571621	0.013434505
Breast cancer	Y	0.047002132	117	-0.002898481	0.000765519	-3.786297582	0.000153534	0.001722988
Butanoate metabolism	Y	0.010999532	21	0.002708487	0.002558303	1.05870458	0.289752219	0.428267914
C-type lectin receptor signaling pathway	Y	0.038154699	90	-0.000330805	0.001024448	-0.322910856	0.746767474	0.811005537
Caffeine metabolism	Y	0.003123463	5	0.002284018	0.005073006	0.45022967	0.652551668	0.746125115
Calcium signaling pathway	Y	0.056621441	145	0.000214013	0.000838032	0.255375648	0.798436649	0.841022381
Carbohydrate digestion and absorption	Y	0.01457555	29	-0.001311592	0.001687318	-0.777323736	0.43698065	0.564211418
Cardiac muscle contraction	Y	0.02941591	66	0.000264852	0.001243006	0.213073457	0.831272704	0.868536653
Cell adhesion molecules (CAMs)	Y	0.049102493	123	0.003239592	0.001087107	2.980012387	0.002887212	0.014695599
Cell cycle	Y	0.047977669	120	-0.002944109	0.000748876	-3.931371051	8.49E-05	0.001117948
Cellular senescence	Y	0.058999817	153	-0.001652945	0.000723148	-2.285763338	0.022282665	0.061378613
Central carbon metabolism in cancer	Y	0.027333862	61	-0.00264075	0.001069913	-2.468191672	0.013591367	0.045757603
Chagas disease (American trypanosomiasis)	Y	0.039731661	95	-0.002138423	0.000884964	-2.416394652	0.015687499	0.051110883
Chemical carcinogenesis	Y	0.027722138	63	0.006310416	0.001683145	3.749180761	0.000178112	0.001927426
Chemokine signaling pathway	Y	0.059152043	153	-0.000569549	0.000775416	-0.734507175	0.462651729	0.584097808
Cholesterol metabolism	Y	0.022044845	47	0.001196356	0.001565327	0.764285006	0.444710026	0.566164445
Choline metabolism in cancer	Y	0.03727396	88	-0.002151361	0.000917419	-2.345016016	0.019039857	0.057163184
Cholinergic synapse	Y	0.038408781	91	-0.001659539	0.000932992	-1.778728637	0.075305495	0.15956339
Chronic myeloid leukemia	Y	0.032120179	75	-0.004076409	0.000886083	-4.600483422	4.25E-06	0.000139395
Circadian entrainment	Y	0.034071538	79	-0.002072782	0.000972408	-2.131597745	0.033056923	0.083468732
Circadian rhythm	Y	0.014909477	30	-0.002914049	0.001481656	-1.966752053	0.049231104	0.116539255
Citrate cycle (TCA cycle)	Y	0.015021676	30	0.000774011	0.001904331	0.406448006	0.684419533	0.773839057
Cocaine addiction	Y	0.018383769	38	-0.001224441	0.001483043	-0.825627703	0.409029085	0.543578126
Collecting duct acid secretion	Y	0.010117412	19	0.001084135	0.002435298	0.445175623	0.656199578	0.74747546
Colorectal cancer	Y	0.035665939	84	-0.003014593	0.000891505	-3.381466172	0.000722931	0.005342638
Complement and coagulation cascades	Y	0.032533683	77	0.007697757	0.001568867	4.906569839	9.37E-07	4.06E-05
Cortisol synthesis and secretion	Y	0.024815652	54	-0.000772787	0.00128247	-0.602576851	0.546799776	0.65806808
Cushing syndrome	Y	0.051139554	129	-0.002298467	0.000757333	-3.034950749	0.002410072	0.012811436
Cysteine and methionine metabolism	Y	0.021603068	46	0.002149888	0.001669644	1.287632314	0.197894817	0.340693919
Cytokine-cytokine receptor interaction	Y	0.069088001	187	0.003442506	0.000894075	3.85035523	0.00011846	0.001380518
Cytosolic DNA-sensing pathway	Y	0.02192981	47	0.003263933	0.001751518	1.863488819	0.062414	0.139054722
DNA replication	Y	0.016732605	34	-0.000275149	0.001669249	-0.164833855	0.869077085	0.892645277
Dilated cardiomyopathy (DCM)	Y	0.034663952	81	-0.002744352	0.000922037	-2.976402236	0.002921401	0.014695599
Dopaminergic synapse	Y	0.044665873	109	-0.00138455	0.000869005	-1.593260325	0.111123898	0.217229298
Drug metabolism	Y	0.038555304	92	0.003549669	0.001268441	2.798450475	0.005141714	0.022910874
ECM-receptor interaction	Y	0.029912838	68	-0.002852038	0.00099522	-2.865737858	0.004166452	0.018848802
Endocrine and other factor-regulated calcium reabsorption	Y	0.01760892	37	-0.004414637	0.001223378	-3.608562418	0.000308949	0.002836713
Endocytosis	Y	0.084653521	239	-0.001681037	0.000579993	-2.898372706	0.003756744	0.017512205
Endometrial cancer	Y	0.024847537	56	-0.004948402	0.000982866	-5.034665564	4.85E-07	2.94E-05
Epstein-Barr virus infection	Y	0.06877174	184	-8.56E-05	0.000730615	-0.117168007	0.906728564	0.918858712
ErbB signaling pathway	Y	0.033631418	78	-0.002526487	0.000948217	-2.664461157	0.007719826	0.032042567
Estrogen signaling pathway	Y	0.040918011	98	-0.001106255	0.000933205	-1.185436722	0.235864513	0.376141828
Ether lipid metabolism	Y	0.017142345	35	0.001042101	0.001792264	0.581443627	0.560950663	0.666541377
Fanconi anemia pathway	Y	0.023452852	51	0.003873194	0.001723316	2.247523415	0.024621771	0.066021209
Fat digestion and absorption	Y	0.012364853	24	0.002114181	0.002320211	0.91120203	0.36220429	0.49885409
Fatty acid biosynthesis	Y	0.006278898	11	0.000941319	0.003173939	0.296577518	0.766793383	0.823895018
Fatty acid degradation	Y	0.020654428	44	0.004301459	0.001925887	2.233494782	0.025531734	0.067860662
Fatty acid elongation	Y	0.013256774	26	0.00186615	0.002187628	0.853047449	0.393647276	0.532478234
Fc epsilon RI signaling pathway	Y	0.026702047	59	-0.00156222	0.001162939	-1.343337455	0.17918404	0.317501545
Fc gamma R-mediated phagocytosis	Y	0.035488456	83	-0.002198022	0.000943978	-2.328467567	0.019901153	0.057429042
Ferroptosis	Y	0.017985241	37	0.000685586	0.00170347	0.402464538	0.687348195	0.774224919
Fluid shear stress and atherosclerosis	Y	0.050397096	126	0.001109803	0.000951834	1.165963322	0.243648716	0.384508129
Focal adhesion	Y	0.067256424	181	-0.002730157	0.000622108	-4.388556144	1.15E-05	0.000269016
Folate biosynthesis	Y	0.011436156	22	0.003190865	0.002534265	1.259088855	0.208018786	0.349389913
FoxO signaling pathway	Y	0.047553253	120	-0.003882912	0.000713454	-5.44241738	5.34E-08	8.09E-06
Fructose and mannose metabolism	Y	0.016617862	34	0.003569066	0.00210003	1.699530748	0.089240969	0.186482852
GABAergic synapse	Y	0.030497651	69	-0.001240885	0.001099508	-1.12858221	0.259093047	0.399067753
Galactose metabolism	Y	0.013660822	27	0.002885052	0.002275172	1.268058636	0.204797651	0.346668649
Gap junction	Y	0.033645199	78	-0.002454648	0.000952551	-2.576919166	0.009978452	0.03878965
Gastric acid secretion	Y	0.025881421	57	-0.002118562	0.001141108	-1.856582932	0.06339106	0.140200665
Gastric cancer	Y	0.047797966	119	-0.002483709	0.000776834	-3.197221312	0.001390603	0.008778181
Glioma	Y	0.029371419	67	-0.003581638	0.000968895	-3.696620837	0.000219304	0.002291353
Glucagon signaling pathway	Y	0.036981632	87	-0.00175806	0.000952214	-1.84628669	0.064871236	0.142434669
Glutamatergic synapse	Y	0.039014418	93	-0.002239647	0.000886587	-2.526143212	0.011542946	0.041092921
Glutathione metabolism	Y	0.025530477	56	0.002112474	0.001509716	1.399252749	0.161758888	0.291743708
Glycerolipid metabolism	Y	0.022802542	49	-0.001716768	0.001262063	-1.360287113	0.173760521	0.309702575
Glycerophospholipid metabolism	Y	0.035279047	82	-0.000848905	0.001036098	-0.819328924	0.412612425	0.545945698
Glycine, serine and threonine metabolism	Y	0.017952144	37	0.001860519	0.001833083	1.014966888	0.310138779	0.445844031
Glycolysis / Gluconeogenesis	Y	0.025546909	56	0.001844782	0.001493017	1.235606872	0.216625021	0.358674216
Glycosaminoglycan biosynthesis	Y	0.02203979	47	-0.001196702	0.001334279	-0.896890941	0.369792209	0.502453091
Glycosaminoglycan degradation	Y	0.008699445	16	0.001979545	0.002794598	0.708346976	0.478741355	0.592076043
Glycosphingolipid biosynthesis	Y	0.017446051	36	0.003657323	0.002046287	1.787296663	0.073910719	0.1577109
Glycosylphosphatidylinositol (GPI)-anchor biosynthesis	Y	0.012837789	25	0.000706121	0.002075624	0.340197003	0.733713171	0.802581555
Glyoxylate and dicarboxylate metabolism	Y	0.01496374	30	0.002739472	0.002179073	1.257173161	0.208711466	0.349389913
GnRH signaling pathway	Y	0.033028025	76	-0.001739754	0.001014531	-1.714834889	0.086397163	0.18179403
Graft-versus-host disease	Y	0.018515785	39	0.005804821	0.00210353	2.759561337	0.005795265	0.025448772
HIF-1 signaling pathway	Y	0.039365561	94	-0.002229072	0.000884782	-2.519346932	0.01176808	0.041092921
Hedgehog signaling pathway	Y	0.018747918	39	-0.002073543	0.001374096	-1.509024095	0.131314712	0.248677236
Hematopoietic cell lineage	Y	0.030324951	69	0.003396051	0.001448375	2.344731309	0.019054395	0.057163184
Hepatitis B	Y	0.054597841	140	-0.002593346	0.00071075	-3.648745167	0.000264462	0.002584899
Hepatitis C	Y	0.04990769	125	-0.001990144	0.000781536	-2.546450991	0.010892837	0.040250361
Hepatocellular carcinoma	Y	0.058154604	151	-0.002407111	0.000695836	-3.459307589	0.000543144	0.004525635
Herpes simplex virus 1 infection	Y	0.111041158	335	0.000336495	0.00055913	0.601819029	0.547304145	0.65806808
Hippo signaling pathway	Y	0.053219946	135	-0.001777493	0.000762261	-2.331868896	0.019721397	0.057429042
Histidine metabolism	Y	0.009607052	18	0.00327813	0.00285038	1.1500677	0.250135216	0.392699328
Homologous recombination	Y	0.018675566	39	0.003745331	0.001968389	1.90273938	0.057094621	0.131058106
Human T-cell leukemia virus 1 infection	Y	0.076827776	211	-0.00018198	0.000678713	-0.268125762	0.788606383	0.838413102
Human cytomegalovirus infection	Y	0.072244407	196	-0.001350973	0.000652628	-2.070050395	0.038465531	0.094756551
Human immunodeficiency virus 1 infection	Y	0.069042763	185	-0.000687478	0.000700551	-0.981337701	0.326442834	0.460056645
Human papillomavirus infection	Y	0.098334788	288	-0.001378669	0.000540205	-2.552123268	0.010717164	0.040250361
Huntington disease	Y	0.063504687	167	0.000982087	0.000821026	1.196170375	0.231649906	0.373350647
Hypertrophic cardiomyopathy (HCM)	Y	0.033695832	78	-0.002163238	0.000976275	-2.215807158	0.026720394	0.07040243
IL-17 signaling pathway	Y	0.031124486	71	0.002813549	0.00139905	2.011042837	0.044339659	0.107479332
Inflammatory bowel disease (IBD)	Y	0.024390529	53	0.001697705	0.001519978	1.116927528	0.264044074	0.404067447
Inflammatory mediator regulation of TRP channels	Y	0.04026744	96	8.44E-05	0.001019568	0.0827929	0.934017373	0.943357547
Influenza A	Y	0.05267616	133	-0.00114789	0.00080013	-1.434629002	0.151414708	0.276377448
Inositol phosphate metabolism	Y	0.030411843	69	-0.002081495	0.001042037	-1.997524375	0.045787155	0.110107207
Insulin resistance	Y	0.043381674	105	0.000170663	0.000980703	0.174021344	0.861851151	0.888234349
Insulin secretion	Y	0.02780056	62	-0.002001906	0.001104575	-1.812377178	0.069948894	0.151389392
Insulin signaling pathway	Y	0.050594135	127	-0.001858013	0.000781363	-2.37791299	0.017423993	0.054677577
Intestinal immune network for IgA production	Y	0.016849008	35	0.006213987	0.002269565	2.737964134	0.006189727	0.026792674
JAK-STAT signaling pathway	Y	0.048783407	121	-0.000358849	0.000882985	-0.406404209	0.684451707	0.773839057
Kaposi sarcoma-associated herpesvirus infection	Y	0.062219499	163	-0.001206044	0.000721207	-1.672257161	0.094495494	0.194776426
Legionellosis	Y	0.024001743	52	0.001656779	0.00152721	1.08484023	0.278010708	0.417016062
Leishmaniasis	Y	0.027134321	60	0.000687703	0.001340045	0.513193863	0.607823644	0.711083259
Leukocyte transendothelial migration	Y	0.037801755	89	0.000272382	0.001071761	0.25414446	0.79938761	0.841022381
Linoleic acid metabolism	Y	0.012697869	25	0.004847432	0.002573899	1.883303363	0.059679539	0.134947017
Long-term depression	Y	0.023448916	52	-0.004620059	0.001016852	-4.543490129	5.58E-06	0.000153657
Long-term potentiation	Y	0.026445423	59	-0.003337149	0.00103969	-3.209755506	0.001331411	0.008583354
Longevity regulating pathway	Y	0.03927233	94	-0.002644751	0.000866227	-3.053184878	0.002268422	0.012273785
Lysine degradation	Y	0.025227364	56	-0.003688002	0.001072095	-3.439995611	0.000583384	0.004532441
Lysosome	Y	0.046367479	114	0.001459707	0.001021074	1.429580614	0.152859262	0.277343452
MAPK signaling pathway	Y	0.09147342	263	-0.001412987	0.000562871	-2.510321772	0.012073065	0.041569759
Malaria	Y	0.020036728	42	0.000970349	0.00163241	0.594427453	0.552235653	0.658769303
Mannose type O-glycan biosynthesis	Y	0.010563559	20	0.001914959	0.002484428	0.77078488	0.440847182	0.56600295
Maturity onset diabetes of the young	Y	0.00801063	15	0.008741941	0.003450159	2.533779438	0.011294556	0.041092921
Measles	Y	0.048117662	119	0.000321212	0.000930686	0.34513418	0.729998573	0.802581555
Melanogenesis	Y	0.03317884	77	-0.002949515	0.000937397	-3.146493727	0.001655797	0.010034131
Melanoma	Y	0.026562584	60	-0.004305024	0.000981176	-4.387617262	1.15E-05	0.000269016
Metabolism of xenobiotics by cytochrome P450	Y	0.022327276	49	0.007117141	0.001943371	3.662264699	0.000250897	0.002534059
MicroRNAs in cancer	Y	0.052051625	134	-0.00390544	0.000671687	-5.814376981	6.22E-09	1.88E-06
Mineral absorption	Y	0.016139344	33	-0.00328643	0.001393757	-2.357965308	0.018388794	0.056855148
Mismatch repair	Y	0.011478528	22	0.001679082	0.002343884	0.716367279	0.473776289	0.589577385
Mitophagy	Y	0.027791772	62	-0.002076438	0.001096493	-1.893709563	0.05828373	0.132781732
Morphine addiction	Y	0.030538683	69	-0.000208806	0.0011785	-0.177179418	0.859369971	0.888234349
Mucin type O-glycan biosynthesis	Y	0.010531886	20	-0.002459355	0.001873621	-1.312621607	0.189331545	0.331851276
N-Glycan biosynthesis	Y	0.021962473	47	-0.002252925	0.001240995	-1.81541859	0.069480537	0.151389392
NF-kappa B signaling pathway	Y	0.037247766	88	0.002854665	0.00126019	2.265265157	0.023511302	0.0641795
NOD-like receptor signaling pathway	Y	0.055287301	141	0.001064333	0.000896774	1.186846221	0.235307994	0.376141828
Natural killer cell mediated cytotoxicity	Y	0.037091839	87	-0.000204907	0.001050522	-0.195052896	0.845354308	0.879572961
Necroptosis	Y	0.052054636	131	0.00092073	0.000922028	0.998591161	0.318009676	0.450266036
Neomycin, kanamycin and gentamicin biosynthesis	Y	0.00239169	4	0.016053462	0.007387441	2.17307477	0.029791046	0.076497347
Neuroactive ligand-receptor interaction	Y	0.059495316	156	0.003925328	0.000989329	3.967666859	7.29E-05	0.00105233
Neurotrophin signaling pathway	Y	0.045341622	111	-0.001401296	0.000860802	-1.627896722	0.103568811	0.209208997
Nicotinate and nicotinamide metabolism	Y	0.015438075	31	0.001407561	0.001946156	0.723251987	0.469536911	0.587891256
Nicotine addiction	Y	0.013132732	26	0.004880123	0.002460895	1.983067949	0.047378934	0.11303793
Nitrogen metabolism	Y	0.009186335	17	-0.000858475	0.00226819	-0.37848462	0.705076234	0.783324306
Non-alcoholic fatty liver disease (NAFLD)	Y	0.054416384	139	0.002647447	0.00099189	2.66909334	0.007614215	0.032042567
Non-homologous end-joining	Y	0.006678885	12	0.006082871	0.003813179	1.59522298	0.110684474	0.217229298
Non-small cell lung cancer	Y	0.027413098	62	-0.003960211	0.000987588	-4.009985344	6.10E-05	0.000973282
Notch signaling pathway	Y	0.020853894	44	-0.000659578	0.001431259	-0.460837615	0.644922119	0.742669117
Nucleotide excision repair	Y	0.02041795	43	0.001700042	0.001681233	1.011187757	0.311943679	0.445844031
Olfactory transduction	Y	0.025934823	57	0.001804285	0.001469214	1.228060918	0.219444308	0.361367528
One carbon pool by folate	Y	0.010119475	19	0.00091007	0.002410437	0.377554134	0.705767444	0.783324306
Oocyte meiosis	Y	0.041289421	100	-0.002844993	0.000823529	-3.454635211	0.000552635	0.004525635
Osteoclast differentiation	Y	0.046439295	114	0.000324081	0.000950947	0.340797731	0.733260864	0.802581555
Other glycan degradation	Y	0.008673023	16	0.003213619	0.002952061	1.088601611	0.276347946	0.416584218
Other types of O-glycan biosynthesis	Y	0.011020724	21	0.00188557	0.002428946	0.776291521	0.437589714	0.564211418
Ovarian steroidogenesis	Y	0.015784512	32	-0.002635318	0.001465766	-1.797912101	0.072212018	0.155179017
Oxidative phosphorylation	Y	0.04790167	119	0.002539606	0.001063626	2.387687299	0.016967662	0.054673145
Oxytocin signaling pathway	Y	0.052539878	133	-0.001917486	0.000760648	-2.520859029	0.011717656	0.041092921
PI3K-Akt signaling pathway	Y	0.099185227	291	-0.001255587	0.000541387	-2.319206423	0.020397861	0.058307092
PPAR signaling pathway	Y	0.03100403	71	0.00387966	0.001472485	2.634771106	0.008428477	0.034051047
Pancreatic cancer	Y	0.031876523	74	-0.003738887	0.000906482	-4.124613869	3.73E-05	0.000707233
Pancreatic secretion	Y	0.028192926	63	-0.001872082	0.001104546	-1.694887969	0.090118441	0.187026628
Pantothenate and CoA biosynthesis	Y	0.009191135	17	5.62E-05	0.002411815	0.023303989	0.981408115	0.984657811
Parathyroid hormone synthesis, secretion and action	Y	0.037189859	88	-0.002568723	0.000896391	-2.865628746	0.004167887	0.018848802
Parkinson disease	Y	0.051003667	128	0.001611345	0.000973711	1.654849378	0.097976994	0.200588035
Pathways in cancer	Y	0.139659796	451	-0.001403559	0.000434786	-3.22816184	0.001248693	0.008407867
Pentose and glucuronate interconversions	Y	0.013477003	27	0.006387061	0.002536134	2.518423832	0.011798958	0.041092921
Pentose phosphate pathway	Y	0.014592713	29	-0.000510459	0.001779076	-0.286923875	0.774174765	0.828886763
Peroxisome	Y	0.034029896	80	0.0053867	0.00151674	3.551498851	0.000384275	0.003424567
Pertussis	Y	0.027859988	62	0.001547332	0.001392272	1.111372102	0.266426895	0.405665071
Phagosome	Y	0.052736362	133	-0.000412853	0.000839607	-0.491721546	0.62292375	0.723164353
Phenylalanine metabolism	Y	0.008983928	17	0.007597433	0.003234692	2.348734658	0.018850859	0.057163184
Phenylalanine, tyrosine and tryptophan biosynthesis	Y	0.003512018	6	0.012511644	0.005358788	2.334789963	0.019568156	0.057429042
Phosphatidylinositol signaling system	Y	0.037635059	89	-0.002106315	0.000916459	-2.298319405	0.02155797	0.059997106
Phospholipase D signaling pathway	Y	0.050427441	126	-0.000644152	0.0008493	-0.758450576	0.448193786	0.568212206
Phosphonate and phosphinate metabolism	Y	0.003680088	6	-0.000595795	0.003881626	-0.153491019	0.878013237	0.897278973
Phototransduction	Y	0.004721396	8	0.003439219	0.004316923	0.796683005	0.425648379	0.558318004
Platelet activation	Y	0.046097069	113	-0.000460244	0.000907378	-0.507224163	0.612005362	0.713221634
Porphyrin and chlorophyll metabolism	Y	0.016721612	34	0.001038787	0.001819549	0.570903536	0.568074003	0.672368839
Primary bile acid biosynthesis	Y	0.008070664	16	0.015379576	0.003355063	4.583989668	4.60E-06	0.000139395
Primary immunodeficiency	Y	0.015259251	31	0.005155277	0.002281617	2.259483753	0.023868292	0.064572255
Prion diseases	Y	0.016191513	33	-0.002800887	0.001435435	-1.951246596	0.051047212	0.118979272
Progesterone-mediated oocyte maturation	Y	0.032766115	77	-0.004253169	0.000858058	-4.956739123	7.25E-07	3.66E-05
Prolactin signaling pathway	Y	0.025857012	57	-0.002320378	0.001126746	-2.059362552	0.039477578	0.096465373
Propanoate metabolism	Y	0.014963194	30	0.002752503	0.002160178	1.274202349	0.202612414	0.344896413
Prostate cancer	Y	0.037684495	90	-0.003321214	0.000850958	-3.902910773	9.55E-05	0.001205415
Proteasome	Y	0.02126442	45	1.99E-05	0.001480274	0.013420437	0.989292549	0.989292549
Protein digestion and absorption	Y	0.025984269	57	-0.000578933	0.001264503	-0.457834861	0.647078043	0.742669117
Protein export	Y	0.011471448	22	-0.00169472	0.001879348	-0.90175944	0.367199854	0.501178178
Protein processing in endoplasmic reticulum	Y	0.058677396	152	-0.001683612	0.000722815	-2.329243206	0.019860036	0.057429042
Proteoglycans in cancer	Y	0.06581724	176	-0.002574179	0.0006381	-4.034129591	5.51E-05	0.000927345
Proximal tubule bicarbonate reclamation	Y	0.010111886	19	-0.001295754	0.002084149	-0.621718504	0.53413689	0.654486415
Purine metabolism	Y	0.04488615	110	0.002537775	0.0011044	2.297877603	0.021583117	0.059997106
Pyrimidine metabolism	Y	0.024780368	54	0.001691497	0.001499935	1.127713399	0.259459893	0.399067753
Pyruvate metabolism	Y	0.017294038	36	0.005793589	0.002380249	2.434026872	0.01494404	0.049699659
RIG-I-like receptor signaling pathway	Y	0.022441215	48	0.001250012	0.001550072	0.806421965	0.420012993	0.553321465
RNA degradation	Y	0.030945299	71	-0.003172722	0.000957946	-3.31200485	0.000928595	0.006543357
RNA polymerase	Y	0.014160455	28	0.000232515	0.001901837	0.122257877	0.902696508	0.917842423
RNA transport	Y	0.057370799	148	-0.00185405	0.000725299	-2.556255274	0.010590785	0.040250361
Rap1 signaling pathway	Y	0.066769932	178	-0.001559608	0.000675397	-2.309171224	0.020948259	0.059320771
Ras signaling pathway	Y	0.070260448	189	-0.000586151	0.000697839	-0.839951765	0.400949471	0.53518806
Regulation of actin cytoskeleton	Y	0.070659061	191	-0.001708046	0.000645647	-2.645481796	0.008166387	0.033438043
Regulation of lipolysis in adipocytes	Y	0.021642297	46	-0.001148172	0.001354676	-0.847562178	0.396696027	0.534217316
Relaxin signaling pathway	Y	0.04316311	105	-0.002203094	0.000838296	-2.628063451	0.00859642	0.034272569
Renal cell carcinoma	Y	0.029770764	68	-0.003465081	0.000956042	-3.62440147	0.000290636	0.002751959
Renin secretion	Y	0.026349512	58	-0.001095058	0.001210949	-0.904297437	0.365852935	0.501178178
Renin-angiotensin system	Y	0.009148313	17	-0.00238614	0.002040061	-1.169641515	0.242164752	0.38416712
Retinol metabolism	Y	0.02638967	59	0.005110902	0.001659884	3.079071016	0.002080405	0.011673384
Retrograde endocannabinoid signaling	Y	0.050095472	125	0.000712194	0.000931196	0.764816508	0.444393434	0.566164445
Rheumatoid arthritis	Y	0.029602915	67	0.003217885	0.001463097	2.199364771	0.027867939	0.072792977
Riboflavin metabolism	Y	0.004649606	8	0.007585701	0.004797956	1.581027516	0.113893857	0.219807889
Ribosome	Y	0.048409564	122	0.004898971	0.00116462	4.206498618	2.61E-05	0.000527094
Ribosome biogenesis in eukaryotes	Y	0.031206954	71	-0.001614373	0.001057847	-1.526093183	0.127008769	0.242035579
SNARE interactions in vesicular transport	Y	0.01499044	30	-0.001726967	0.001608829	-1.073431402	0.28309571	0.420480392
Salivary secretion	Y	0.027507852	61	-0.000870378	0.001199794	-0.725439202	0.468194499	0.587891256
Salmonella infection	Y	0.031960365	73	-0.001445257	0.00105731	-1.366919393	0.171672055	0.307790725
Selenocompound metabolism	Y	0.009043341	17	0.006193191	0.003310515	1.870764021	0.061398199	0.137804846
Serotonergic synapse	Y	0.039882341	95	-0.000985363	0.000954675	-1.032145178	0.302021563	0.437859013
Signaling pathways regulating pluripotency of stem cells	Y	0.044298651	110	-0.003805876	0.000745781	-5.103209514	3.38E-07	2.56E-05
Small cell lung cancer	Y	0.035832471	84	-0.00227089	0.000934331	-2.430497383	0.015090325	0.049699659
Sphingolipid metabolism	Y	0.018784272	39	-0.001497369	0.001436871	-1.04210377	0.297381183	0.43320432
Sphingolipid signaling pathway	Y	0.044227212	108	-0.001994126	0.000839201	-2.376221582	0.017504043	0.054677577
Spliceosome	Y	0.048924876	122	-0.001958603	0.000789894	-2.479575994	0.013165298	0.044821184
Staphylococcus aureus infection	Y	0.019794594	43	0.00876089	0.00220734	3.968981554	7.25E-05	0.00105233
Starch and sucrose metabolism	Y	0.013280913	26	0.00062126	0.00202489	0.306811702	0.758991167	0.818413963
Steroid biosynthesis	Y	0.008654154	16	-0.002935145	0.002022671	-1.451123211	0.146767484	0.270324252
Steroid hormone biosynthesis	Y	0.02242864	49	0.006267998	0.00188792	3.320055479	0.000902246	0.006509063
Sulfur metabolism	Y	0.005258023	9	0.001716197	0.003665681	0.468179662	0.639663249	0.739763223
Sulfur relay system	Y	0.004744208	8	0.001022952	0.003736929	0.273741392	0.784287318	0.836757245
Synaptic vesicle cycle	Y	0.027121476	60	0.001072245	0.00137124	0.781952844	0.434255231	0.564211418
Synthesis and degradation of ketone bodies	Y	0.00418176	7	0.004616159	0.005045297	0.914943016	0.360236969	0.498410053
Systemic lupus erythematosus	Y	0.042232391	103	0.00419978	0.001229874	3.414806313	0.000640046	0.004848348
T cell receptor signaling pathway	Y	0.039900671	95	-0.0006958	0.000973488	-0.71475002	0.474775188	0.589577385
TGF-beta signaling pathway	Y	0.034072994	80	-0.003594413	0.000877961	-4.09404642	4.26E-05	0.000759708
TNF signaling pathway	Y	0.042612844	103	0.001610298	0.0010859	1.482914588	0.138119136	0.25833394
Taste transduction	Y	0.016244787	33	0.002634604	0.002015205	1.307362978	0.191110479	0.332795833
Taurine and hypotaurine metabolism	Y	0.005717683	10	0.004959779	0.004056981	1.222529634	0.221527548	0.3628262
Terpenoid backbone biosynthesis	Y	0.010518537	20	0.00354319	0.002760986	1.283305916	0.199405711	0.34135554
Th1 and Th2 cell differentiation	Y	0.034179998	79	-0.00108773	0.001039397	-1.046501112	0.295347415	0.432320129
Th17 cell differentiation	Y	0.039538387	94	-0.000899582	0.000965756	-0.931480302	0.35162089	0.490972948
Thermogenesis	Y	0.077101473	212	0.000560858	0.000710164	0.789758541	0.429681887	0.561179361
Thiamine metabolism	Y	0.004652966	8	0.007425872	0.004615584	1.608869327	0.107666986	0.214625637
Thyroid cancer	Y	0.017115097	36	-0.004819122	0.001218952	-3.953494793	7.74E-05	0.001065852
Thyroid hormone signaling pathway	Y	0.044027097	109	-0.003674468	0.000754269	-4.871564768	1.12E-06	4.24E-05
Thyroid hormone synthesis	Y	0.025940575	57	-0.001482709	0.001193231	-1.242600201	0.214035566	0.356333936
Tight junction	Y	0.055932473	143	-0.00095242	0.000781967	-1.217980495	0.223251475	0.363683855
Toll-like receptor signaling pathway	Y	0.034566284	80	0.000692438	0.001161334	0.596244218	0.551021525	0.658769303
Toxoplasmosis	Y	0.041311563	99	0.000152898	0.001008615	0.151591758	0.879511073	0.897278973
Transcriptional misregulation in cancer	Y	0.062474997	164	-0.001503607	0.00070508	-2.132534374	0.032979922	0.083468732
Tryptophan metabolism	Y	0.018431673	39	0.006725167	0.002299172	2.925038066	0.00344955	0.016331463
Tuberculosis	Y	0.054366366	138	-0.000264611	0.000832453	-0.31786916	0.750588827	0.812244338
Type I diabetes mellitus	Y	0.020105524	43	0.005964474	0.002009914	2.967527791	0.00300702	0.014695599
Type II diabetes mellitus	Y	0.019181799	40	0.002036988	0.001783351	1.14222518	0.253379551	0.393712841
Tyrosine metabolism	Y	0.012554823	25	0.007330584	0.002724423	2.690692596	0.00713867	0.030465027
Ubiquinone and other terpenoid-quinone biosynthesis	Y	0.006277266	11	0.001167764	0.003217823	0.362904862	0.716681317	0.792534449
Ubiquitin mediated proteolysis	Y	0.052042481	132	-0.002535414	0.000735464	-3.447367392	0.000567706	0.004526712
VEGF signaling pathway	Y	0.023925805	52	-0.002297317	0.001176962	-1.951903975	0.050969092	0.118979272
Valine, leucine and isoleucine degradation	Y	0.022780682	49	0.002393652	0.001649607	1.451044131	0.146789501	0.270324252
Vascular smooth muscle contraction	Y	0.044065628	107	-0.000216052	0.000947298	-0.228071638	0.819593808	0.859297315
Vasopressin-regulated water reabsorption	Y	0.017943088	37	-0.001763356	0.001453561	-1.213128455	0.225100745	0.364735432
Viral carcinogenesis	Y	0.072373089	196	-0.000424569	0.000692812	-0.61281972	0.540005293	0.654486415
Viral myocarditis	Y	0.027493868	61	0.001278046	0.001378702	0.926992221	0.353946213	0.491952764
Vitamin B6 metabolism	Y	0.004204203	7	0.002718149	0.004408525	0.616566609	0.537530437	0.654486415
Vitamin digestion and absorption	Y	0.009189889	17	-0.000448033	0.002331899	-0.192132342	0.847641269	0.879572961
Wnt signaling pathway	Y	0.050563381	127	-0.001995898	0.000774602	-2.576676544	0.009985454	0.03878965
alpha-Linolenic acid metabolism	Y	0.008076	15	0.00714215	0.003696448	1.932165604	0.053358792	0.123417664
beta-Alanine metabolism	Y	0.013266656	26	0.001470189	0.002135023	0.688605915	0.491082466	0.604869866
cAMP signaling pathway	Y	0.060990773	159	-0.001067837	0.000736669	-1.449548908	0.147206276	0.270324252
cGMP-PKG signaling pathway	Y	0.054649146	139	-0.000911705	0.000795331	-1.146322424	0.251680944	0.393089309
mRNA surveillance pathway	Y	0.034965602	82	-0.002974288	0.00090176	-3.298314396	0.000975046	0.006714519
mTOR signaling pathway	Y	0.052427247	133	-0.002342311	0.000740986	-3.161071516	0.001575178	0.009740389
p53 signaling pathway	Y	0.02971897	67	-0.001635715	0.001087518	-1.504080881	0.132582621	0.249518845
