# Supplementary material for: Functional properties of skeletal myotube-derived extracellular vesicles based on microRNA profiles: a comparative analysis with mesenchymal stem cell-derived extracellular vesicles
Source: Sci Rep. 2026 Feb 5;16:7436. doi: 10.1038/s41598-026-38076-8 (PMC12929730; doi:10.1038/s41598-026-38076-8)
Supplement: Supplementary file 5 — Supplementary Material 5 [file 41598_2026_38076_MOESM5_ESM.csv]

Impact Score for miRNA-weighted repression potential
gene	ImpactScore_SkM	ImpactScore_MSC
Gnai3	12336.65756	7491.314025
Klf6	10202.9776	6302.552632
Cox5a	449.7760932	1811.129153
Wnt9a	912.4864629	6844.936483
Actr2	6925.918249	6978.410867
Gna12	2212.104853	5352.276476
Ccnd2	6850.560933	8665.441714
Ncs1	652.2000777	5887.879836
Lhx2	267.5680285	1379.512406
Cdh4	0	0
Dbt	7972.837722	7421.915291
Trappc10	2584.834884	7616.695264
Raf1	9149.565412	5130.05041
Acvr1b	6438.051231	7560.044417
Sox9	9106.357727	4599.274764
Rdx	2950.41882	9697.385176
Clcn4	10476.91789	3806.040784
Sema4f	864.3842689	6490.699983
Ddx3x	9718.744361	8138.366351
Pxmp4	1540.034483	9236.116088
Smarcb1	2573.929487	9620.296414
Heatr6	1773.843321	1758.781658
Ern1	8460.977081	8118.55274
Sec24b	6890.311224	7641.774869
Poldip2	9447.144672	5345.996074
Gmcl1	1600.934002	6051.33109
Ocrl	1314.720988	7817.481686
Agpat3	3363.711433	11144.25018
Sema6b	23.69510276	106.8962421
Efnb2	13385.98833	1207.389681
Sp1	7062.052651	6550.362673
Apbb3	2329.460546	6798.705771
Smg5	9271.624313	5734.543722
Mef2d	7781.472286	9428.190559
Kpnb1	5642.702011	8422.234715
Npepps	7313.187939	6891.827467
Cyp51	7888.097984	5337.428345
Col1a1	1280.713387	1829.939576
Tulp3	10.66265407	77.65684322
Tubb5	2056.565345	4775.592871
Flot1	1262.864003	11057.66045
Pabpc1	7300.168862	6971.352532
Crnkl1	2605.851555	8469.703158
Rtcb	1425.637988	4709.284736
Pwp1	1036.722951	4962.891142
Capns1	7476.655673	2519.85477
Slc7a10	1259.472253	12655.09328
Tollip	2056.983303	5227.991086
Nacc1	2663.864735	8315.34141
Uba1	2626.534568	6325.761096
Ccdc47	2362.690264	7504.236358
Map3k3	2747.841497	8320.26827
Ap4e1	7890.907442	8068.220358
Plxnb3	72.76843307	22.65673842
Abcd1	8225.10516	5614.687132
Bcap31	2351.553111	5283.148861
Supt6	6172.169268	7271.812133
Acp2	2822.807539	8627.732755
Vrk3	1135.003238	6632.720545
Rmnd5a	2681.576535	8648.764164
Kdm7a	11062.26648	6800.173117
Cd320	686.8187678	491.5232767
Dhrs1	2625.207059	6529.655184
Ncan	1259.668879	7267.802445
Braf	12917.36111	9604.726202
Tiam1	9011.536845	8635.251317
Axl	2678.217255	7995.569401
Cse1l	7634.976947	7085.510345
Fkbp7	818.9501419	571.3074093
Tmed5	6835.662129	8350.899961
Kdelr1	8176.635915	7909.204933
Epdr1	1660.275782	7339.223612
Lamb1	2171.256646	9363.460346
Disp1	11965.49124	2065.553059
Ap2a2	2525.104146	10501.87241
Efna2	1609.915364	372.038984
Ranbp2	9602.957744	7815.291455
Abcf3	1581.237919	6487.512994
Amph	189.1645406	716.0590525
Mrpl4	1574.805417	7513.444924
Ogdh	7609.62761	11169.30756
Grik5	274.2829183	997.8812099
Elavl3	2925.297209	1371.976678
Paf1	1643.836141	9152.343889
Ncstn	1842.864612	8450.740754
Phyhip	596.5069848	373.3840521
Gars	11933.49057	9179.435876
Slc25a1	1530.32729	8403.906949
Ercc1	678.1948487	2452.857815
Crot	2117.999626	6835.720124
Brd4	7132.643183	10121.53695
Shkbp1	458.2189193	1850.506789
Mxi1	2171.26801	5757.344618
Calr	1774.120888	7271.370429
Mmd	7210.040929	7165.253005
Hlf	17.45992573	689.2240174
Kpna1	7479.171884	7142.288812
Fam162a	1855.227639	1132.273467
Grm3	1437.659644	11334.98401
Cux1	7082.324597	8730.995201
Brinp2	2938.232924	8323.467913
Gstm5	1026.318158	8170.095555
Hmox2	2007.194259	5768.380344
Cdip1	2473.789359	8328.912543
Cwc15	381.2458026	517.0056266
Dyrk2	6129.225139	6833.150506
Kifc2	1778.163152	1168.877985
Eno2	991.7726443	6265.682673
Emg1	2471.103375	5843.446324
Clcn5	2985.674958	8097.43968
Tmed4	2360.949745	12591.61601
Ulk2	2246.131001	8044.929411
Traf6	2010.908349	8154.924195
Chmp2b	1326.037523	8943.304398
Plod3	1270.713483	5522.025798
Pias4	1596.389553	5578.887528
Wdr1	8427.499214	10302.61944
Letm1	1525.185595	8647.095989
Txn2	1466.096735	6439.848867
Slc1a3	4114.658584	6974.595693
Msh6	8509.875067	8167.946828
Fbxo11	11102.70191	6785.671636
Nid1	8837.752296	8463.260764
Rfx1	2593.816128	8720.805182
Prkaca	6547.456135	8252.98917
Por	2030.788036	9029.078585
Igf1r	6886.551512	7125.776161
Trim28	1597.278821	7831.262671
Snx6	8500.271099	1194.753803
Cs	6504.455008	7490.759683
Ctcf	8734.335727	4008.482866
Psmb4	1440.331152	2462.972277
Slc30a4	2590.791772	11191.25869
Adh5	2115.719661	4464.479249
Reep5	1473.279205	7774.701037
Ergic3	3249.636862	8617.028578
Ephb3	480.2585415	979.1886832
Vps54	10401.62043	6751.194475
Ctsb	2866.306711	9471.854856
Inpp5k	1860.559691	6138.389554
Crkl	7952.299234	11259.20373
Lrwd1	3448.748239	12191.69537
Htra1	613.4049674	575.5050809
Atp6v1b2	7823.519162	7109.043079
Kmt2b	1341.031249	5007.548547
Sptbn1	10484.81412	8632.425269
Aplp1	1363.594035	7893.434846
Qars	1798.172049	7931.517746
Qrich1	2159.030468	7153.84275
Usp19	6475.663944	7429.247576
Cdk4	1736.808621	5997.838318
Pip4k2a	1981.020512	4290.958162
Mettl1	1658.128845	7671.086172
Hcn1	1235.058489	9693.215221
Acat2	1701.138626	6046.299642
Sod2	1971.365405	12655.53655
Ctnnb1	10032.07332	7727.088122
Syngr3	2206.272118	1966.895823
Gatad1	1690.24282	5691.663182
Ppp2r1a	2272.914331	9564.510757
Tgfbr1	6527.381401	7861.824441
Gabrb2	176.5490769	1176.269324
Arpp19	8802.469197	8029.462764
Khsrp	1560.084635	4724.847574
Hnrnpa0	2309.125696	7990.735394
Clstn3	1489.009005	1042.000493
Elk3	6718.846055	7524.065993
Herpud2	1447.86706	8268.354953
Rdh13	671.1656717	2041.927943
Gprc5b	1816.697935	10412.60263
Man1a2	7981.844718	7450.67192
Sptbn2	1865.468072	12745.95328
Rala	9251.729175	621.7415619
Bmp7	942.8067399	8086.938632
Dynll1	1292.998686	2016.122657
Ap1b1	2985.239657	11345.249
Pttg1ip	2300.741542	5612.481132
Syn2	2297.635398	1201.242902
Kcnc4	1631.555645	12945.98689
Rnmt	3046.004275	8624.246345
Srp14	1113.367327	8593.209872
Syngr1	1018.660419	7033.920492
Ppp2cb	1619.040861	2381.329314
P4ha1	1960.666644	5372.696027
Sdhb	1487.682181	9129.116481
Snap47	720.6907573	5097.200386
Kdsr	2284.87532	5057.609024
Tusc2	7890.541069	5122.869767
2610507B11Rik	10013.45575	8472.983804
Gosr1	2178.927669	5800.775614
Kansl3	2449.732367	8566.384883
Fads1	1265.368851	5688.846139
Cars	8591.700439	5161.877348
Apip	1362.482495	9960.405033
Pdhx	2139.061543	7012.113936
Adam19	8937.013125	5622.180253
Fsd1	127.8478817	912.7741926
Gltp	2206.401173	9076.781498
Dgcr2	2264.805021	5597.011982
Atp6v0d1	2768.975259	10562.44151
Atraid	2295.549069	2558.766117
Pten	10727.42902	6443.376733
Pea15a	2497.730163	1827.588929
Clip3	2673.991977	8140.37358
Dnajc7	1188.497446	5097.708413
Ankrd17	9332.581021	6060.12229
Glis2	1481.942807	5736.776082
Ankrd28	7531.815939	7109.586953
Ankrd52	10635.2078	6976.667
Wdfy2	732.0274344	1315.121987
Slc25a11	1034.84651	5999.599212
Stc1	2649.563384	8693.628688
Tppp3	1808.238506	14588.81215
E2f4	2582.561858	9678.676323
Surf4	1880.348304	5396.840008
Dnajb9	1742.861748	8368.274042
Ppp1cb	2207.067514	6800.798409
Limk1	7.148299905	56.06845514
Eln	1676.728967	8552.48341
Efr3a	7009.344589	7212.900819
Ptgds	1372.86352	9073.426196
Gdi1	12507.03014	5548.734099
Sash1	2612.657805	9870.590597
Xk	2011.726358	6559.699195
Clpx	7023.308948	4789.01461
Plxnd1	2085.710408	7782.685301
Prrt1	772.9308231	10185.0323
Atp6v0e	1158.430502	5471.863634
Setdb1	1565.237199	8094.206993
Capza2	3038.330515	8509.002422
Prpf3	8428.084422	6572.988603
Cnih1	8296.843537	8271.295109
Rrbp1	2668.977909	7578.081112
Castor2	887.3259427	1093.768852
Adss	2827.880429	8698.812061
Fnta	8595.992565	5790.717164
Fli1	2526.899118	7964.581427
Hsd11b1	1620.975072	7165.540221
Ube2a	14621.2042	8596.405532
Pds5b	2949.235902	7848.963066
Lnx2	8621.775762	4561.820299
Cul4b	2098.313501	8166.000231
Foxred2	121.9569449	165.7638935
Myh9	5966.143862	8397.705326
Kctd5	8740.84934	10788.73007
Sdc4	2286.49243	6736.352043
Casc3	8017.618614	5506.931332
Mpp2	1054.194108	7967.083944
Aldoc	2677.806869	10206.92511
Psmd11	2583.079653	7810.818716
Pipox	1543.762855	820.9074009
Timp2	7923.406456	1218.572856
Top2b	7473.426424	6789.617735
Igfbp4	9582.651005	11095.16663
Rab11fip4	1325.449481	10271.8491
Wsb1	2266.304821	7284.144628
Rhbdl3	1516.870727	9166.47473
Serinc3	6871.027209	7556.809195
Rab5a	755.0310371	1534.524087
Ift52	2693.125406	2105.961641
Ints2	2800.309178	7926.817418
Csnk1d	8005.911866	7871.096816
Cdc73	8167.545002	7959.644576
Stk4	1801.62671	6701.067767
Pfn1	1723.657021	11587.34581
Prpf8	6614.439113	7873.864948
Ywhab	7916.875389	7907.122029
Stk3	1473.236173	996.0476552
Vezf1	7899.868025	9301.947802
04-Sep	1344.623463	896.7676139
Akap1	8697.943599	5286.161959
Appbp2	7273.717954	6114.02658
Adora2b	8627.787875	5576.873525
Ncor1	6321.846777	6782.28755
Trpv2	1815.731633	1122.601932
Pip4k2b	2344.523255	7952.633277
Gabarap	8220.088711	2165.400448
G3bp1	2114.351742	4910.821178
Sparc	7521.902697	9225.944331
Dusp14	5.012732497	36.47752429
Cog1	1304.681563	8643.317459
Lhx1	2657.091822	577.7604574
Dync1h1	9860.762366	9098.457449
Ap2b1	2197.382059	6668.916616
Ndel1	13196.56697	5240.30197
Fxr2	1784.711554	9420.676261
Pank3	7950.818857	10630.94789
Natd1	566.5177306	2064.03722
Ywhah	2417.678156	8332.369204
Gga3	1995.527794	8331.411102
Strn4	8564.643817	8372.24943
Slc25a22	8884.947302	8679.865934
Atp6ap1	1599.315909	2107.953717
Scrn1	25.8710911	253.9127221
BC005537	7363.479468	8872.134849
Cacng2	1364.73259	766.8940607
Rab5c	6764.545391	7696.72994
Mdh2	2694.460683	8903.897259
Rnf145	8400.521855	9605.907085
Atp6v1e1	2148.060384	5937.727565
Nop9	1394.296899	6256.826259
Calm3	1348.027619	5254.399974
Cops3	2098.270721	3404.526012
Gipc1	865.2384228	893.1707043
Cops6	2218.84759	8147.899079
Zkscan1	5989.913315	4807.335345
Cyb561	381.4853313	245.311759
Sema6a	9058.134444	5937.201054
Rwdd1	2047.301868	1450.282694
Lrp11	459.6349471	507.4474353
Snx3	2382.699536	5523.041451
Ltv1	1415.537081	7459.523337
Cd164	7624.936072	9016.985936
Rev3l	7486.314117	7108.71927
Reep3	11805.57388	7143.181505
Fabp7	560.3205672	339.5654958
Serinc1	2648.36353	7373.047874
Nts	3601.37016	20844.70244
Lims1	3143.705306	9651.776988
Zwint	1261.437124	2728.85234
Atp2b1	10255.75735	6319.155747
Dusp6	1268.436649	5135.809084
Apaf1	2776.384694	7491.94037
Pde7b	300.2778168	1038.803374
Ifngr1	2382.651888	4808.55014
Ntn4	376.3230898	999.7981671
Nudt4	1381.696787	5223.199141
Tcp11l2	8902.588024	8033.618449
Timp3	8869.048459	5041.776578
Hsp90b1	2572.974576	10955.6692
Ascl1	2096.520617	12085.83721
Washc3	2128.481994	7198.33985
Gnptab	6157.947398	4896.360867
Chpt1	1109.367085	4334.431756
Sar1a	8898.956748	10088.53542
Eif4ebp2	7417.789768	7633.315676
Vsir	1407.418496	8989.398823
Ddit4	2647.225929	7833.749614
Egfr	2837.807087	11530.43368
Rab21	2559.65632	7413.632613
Rab1a	11033.96474	6746.081927
Frs2	6131.041882	6891.515199
D10Wsu102e	2790.372869	9369.324409
Wdr82	2558.71258	4162.090582
Appl2	2542.645629	8104.625263
Hint1	1608.805607	1748.252131
Papolg	2379.480746	8304.068129
Nsg2	2910.688377	8745.523273
Ccng1	2403.550855	8130.624846
Nudcd2	302.3775379	811.0422434
Ppp2ca	6632.656086	6845.88548
Gfpt2	1090.475687	1427.883863
Hspa4	7372.358563	9113.39939
Sar1b	2017.988847	5422.658844
Jade2	1079.941492	4065.439933
Ube2b	2871.141228	7737.952386
Hus1	1392.470179	8487.713138
Btg2	2996.73065	8938.587241
Tns3	11768.47283	8781.551586
Igfbp3	1340.809661	1053.975907
Adcy1	2101.316259	5866.763816
Gabra1	1395.824868	6958.087409
Drg1	1860.610097	8132.795983
Ppp4r3b	7613.248831	7592.04571
Dynll2	2162.410745	6587.645423
Gdpd1	16080.52813	7229.171733
Rnft1	8102.763273	7368.246568
Mfap3	2517.105886	10733.98669
Srebf1	3072.604017	7918.149892
Bzw2	8803.337221	5330.395374
Tspan13	1792.844459	9381.936901
Rock2	2529.810924	6530.346776
E2f6	1549.811523	10083.10576
Laptm4a	2462.619163	7172.513947
Trib2	1654.066298	8052.353112
Hs1bp3	965.3055274	6848.54536
Gna13	8179.660712	7396.997695
Map2k6	2531.87647	8030.143245
Fkbp1b	1084.543836	7404.631027
Rnf144a	1764.154326	3810.886287
Dnmt3a	2973.956153	9121.524652
Kif3c	962.6006041	2444.870046
Rab10	2444.548867	11692.97791
Asic2	1689.055376	1065.105717
Adap2	1237.012871	7022.863738
Smarcd2	2534.846667	7893.363899
Ddx5	7627.873507	10382.94436
Cacng4	2471.486173	10064.87775
Slc9a3r1	1507.495453	10011.9557
Nt5c	199.3773186	1428.56031
Grb2	7482.168171	8163.784755
Pafah1b1	5593.136985	4628.708139
Txndc17	583.555823	1033.944878
Cygb	346.729091	361.3065585
Mfsd11	2731.079302	6369.222536
Cpd	7341.049746	6505.043805
Doc2b	1713.549775	650.5309607
Lrrc59	1804.840923	8206.434241
Slc35b1	483.684891	2068.434284
Snx11	1635.982283	9452.792468
Per1	8174.239123	11032.77788
Vamp2	8808.409199	2926.441532
Nmt1	8233.564171	7906.167669
Gosr2	1996.730287	8891.691444
Fkbp3	2303.413139	5326.370909
Sel1l	2670.339095	9030.239232
Nemf	8205.327087	7574.045675
L2hgdh	2116.16958	11473.64108
Sec23a	2327.958864	7844.360203
Trappc6b	1929.559446	7122.356491
Pnn	7426.37814	5138.901328
Psma6	1360.148507	5694.366804
Nfkbia	2648.316971	10033.36922
Sptlc2	9049.378996	7886.525988
Ahsa1	2120.803341	6099.287217
Nova1	1748.615095	8486.260188
Ppp2r5e	2305.174211	7847.851992
Sgpp1	2493.548958	4866.665133
Sptb	2448.474963	5894.072705
Rab15	1976.621705	2584.718559
Atl1	1168.976508	9706.015873
Actr10	8836.97998	10233.4506
Ppm1a	1908.874028	1702.732466
Hif1a	10707.39502	6582.034217
Snapc1	1948.961588	1717.713943
Atp6v1d	1395.085648	2452.931195
Zfyve26	2531.776942	7054.046806
Zfp36l1	2537.282371	6487.506215
Actn1	8073.070289	7650.947358
Pcnx	5842.708684	6998.239342
Psmc1	710.0017725	4999.368232
Trip11	2660.941827	9526.295232
Tshz3	770.5076823	345.084649
Ylpm1	7816.215639	7600.193446
Erg28	8937.206683	5791.945643
Vash1	2.105279529	19.71828999
Cyp46a1	1723.584941	9433.12767
Yy1	2528.026875	8529.85777
Traf3	2881.168323	8047.47632
Zfyve21	891.9864627	5233.238971
Ryr2	2748.286078	9952.16669
Mrs2	1639.377034	7769.880414
Cap2	3038.336771	6863.174349
Nup153	6248.585705	7151.819012
Id4	1121.500174	6227.218488
Ssr1	7791.853875	7411.017998
Shc3	1.299330372	0.561785837
Sptlc1	9317.410683	8902.303429
Ptch1	6870.532625	5209.686471
Zfp346	768.4762812	2662.777705
Lman2	2187.048643	10984.43122
Txndc15	1394.958594	4826.931321
Ptdss1	1952.577592	7753.079608
Uqcrb	500.0745011	1031.511924
Ccnh	1200.206007	6540.104372
Golm1	2017.728705	7783.260267
Agtpbp1	7931.977726	6680.590661
Sdha	2158.741031	4733.563035
Ccdc127	2364.461501	6107.482654
Rhobtb3	10201.95212	9264.802202
Glrx	2333.889786	6720.562863
Med10	894.1544332	7882.636327
Lpcat1	1853.765924	8624.567829
Hapln1	2149.886481	9329.808176
Hmgcr	2867.451635	9560.237756
Aggf1	9428.795821	6076.336686
Ap3b1	7151.867819	10457.67149
Scamp1	8542.986791	5789.367244
Kif2a	7910.393419	7412.883379
Elovl7	2301.106341	1356.776249
Plk2	6894.047329	7003.691351
Erbin	2712.397418	6900.066041
Emb	2092.160253	4503.630001
Psmd6	2433.477063	8368.164522
Atxn7	6562.991838	7275.617621
Ptprg	8363.675088	1370.167223
Pdhb	8747.653696	4292.463616
Mtrex	8747.374538	9665.096487
Vdac2	1413.966621	5237.811003
Thrb	1107.334643	2170.576007
Glud1	2089.991938	9359.971697
Ecd	1973.123222	5507.059561
Usp54	1887.580201	6918.979036
Zswim8	7344.165344	7801.419441
Vcl	2404.600455	4717.526682
Fam208a	8035.631596	7609.332296
Capn7	2604.46193	8065.422191
Nisch	6952.867207	6723.248255
Glt8d1	3138.478879	11587.13117
Zmym2	11603.20356	7136.175118
Tkt	1688.79595	5478.944044
Dcp1a	2802.925249	7151.144517
Hmbox1	8328.657925	7664.55617
Rcbtb1	2097.498808	6141.34627
Mtmr6	8568.796194	4907.637784
Spata13	1551.712846	8169.233848
Cacna2d3	2424.735117	16729.9916
Slc25a30	10667.90366	5934.200128
Clu	1533.171738	5570.562416
Trim35	8801.820104	8282.717951
Dpysl2	8427.010685	7203.084788
Nefm	1822.267838	10309.27083
Rhobtb2	351.5592572	941.7531248
Fam160b2	1936.305435	12356.31079
Hr	993.1953951	5313.837644
Dmtn	2528.865429	13137.73714
Rb1	7825.659604	9860.358535
Itm2b	7788.065599	8630.830644
Spry2	1900.476781	1247.854896
Ednrb	3338.461435	6826.25195
Fbxl3	2191.843166	7060.826653
Tgds	1852.290318	5304.521224
Gpr180	137.2070373	1092.052774
Dnajc3	7628.30837	4935.986835
Tox4	7077.378318	8284.328322
Ngdn	1567.883703	2464.68695
Jph4	3535.893592	7445.953869
Khnyn	8744.984195	8103.663677
Cct5	2113.631711	6465.348082
Rad1	714.853721	792.5650561
Mtdh	2493.584351	8627.129301
Laptm4b	2422.758367	14038.28835
Sdc2	1949.339513	5502.826236
Ank	8123.041913	7393.541137
Retreg1	2772.905986	9997.545335
Rnf19a	7434.611462	9106.034534
Ywhaz	2809.370254	10647.44368
Slc25a32	7968.464339	5560.075719
Angpt1	11020.83399	1026.22049
Rad21	6436.841317	7028.440423
Fam135b	1704.522825	9885.68202
Emc2	1544.650549	4949.068151
Sqle	9265.763113	8751.650724
Fbxo32	2575.07444	8110.381402
Adcy8	2.088768103	35.84040964
L3mbtl2	1555.675674	1927.311019
Nptxr	57.66722658	48.65817705
Parvb	1349.713963	5537.52063
Twf1	2035.899976	6133.5639
03-Sep	439.3368095	1537.009173
Slc38a2	6157.912477	8459.145571
Srebf2	7854.555685	7464.777397
Aco2	8440.641472	10072.22203
1810013L24Rik	6105.488278	8346.422178
Crebbp	7361.064493	6754.392325
Rogdi	1689.343159	833.3189401
Fbxl6	1556.322629	866.0588864
Gpaa1	1018.515969	7179.545064
Grina	2116.291392	6197.475841
Lynx1	1247.925435	7320.135344
Arc	1106.970502	8195.658791
Cep97	8538.851525	8527.425879
Mapk8ip2	844.2462611	1608.177657
Alcam	2280.722556	7059.717806
Nectin3	11139.80671	11057.63463
Slc35a5	3143.351583	8785.60633
Prkdc	6880.404326	7281.077428
Pdxdc1	2084.457378	5421.888698
Bfar	1607.704763	9001.709896
Cldnd1	7167.181247	2414.653087
Lztr1	2807.802493	6590.772769
Sdf2l1	632.5117618	7413.48443
Top3b	1307.022424	8458.724038
Pak2	8040.991706	9191.765134
Igsf11	1038.646357	3960.916518
B4galt4	53.3704118	28.46354834
Tfrc	2598.393186	6740.340709
Fyttd1	2418.448545	3085.224388
Lrch3	8038.590891	9931.092971
Snx4	2470.139035	8528.836999
Gsk3b	2238.520924	6283.703231
Klhl24	7395.570837	6945.119093
Gtf2e1	1500.732766	4890.75705
Mylk	1915.731257	2745.083224
Dirc2	1688.779422	9749.17308
Senp2	2602.687895	5764.537177
Cxadr	2802.307507	8310.936381
Usp25	2697.335643	9561.415876
Robo1	125.8965109	360.7714771
Atp5j	1622.098866	6300.670447
Ets2	2545.642018	7487.747804
Pros1	8006.204022	7361.64444
Atp5o	2131.947744	6338.597762
Gart	1234.38034	4989.143038
Tmem50b	2395.393117	5043.464962
Ifngr2	7432.870028	4965.191331
Ifnar1	2269.016601	7841.148043
Kmt2d	5672.505428	7649.310308
Tmbim6	2450.480895	9613.747293
Faim2	782.1725432	8385.957402
Asic1	1364.975424	10716.06537
Smarcd1	1715.078007	5871.159783
Calcoco1	2027.170414	2567.755915
Nus1	8677.167861	4089.29293
Ndufa5	2177.814546	9145.160278
Rfc2	9681.755625	6886.925017
Ivns1abp	10656.56514	6634.457032
Hbb-bs	156.9815035	399.4226662
Scg5	458.2524406	312.0394975
Ache	374.7790121	271.1562844
Rps6ka2	1335.077152	989.3634733
Chd1	10893.36226	8395.526747
Paqr4	1178.404109	6610.564883
Pla2g7	6.074155801	1247.127155
Tnfrsf21	1605.219887	1197.76165
Cd2ap	8645.83219	6700.08886
Cdc5l	803.9364176	5991.151392
Hsp90ab1	2583.030612	6563.938222
Enpp5	1211.577055	6422.921679
Enpp4	2938.430381	4948.147774
Usp49	2906.84242	8797.402265
Bysl	3152.603047	10020.71692
Cmtr1	1796.122742	5108.071768
Abcg1	2072.000745	5869.60294
Sik1	2624.94578	9793.616032
Lbh	3153.368477	8236.350875
Ehd3	3138.355244	8491.52878
Spast	6551.583348	7910.721006
Ttc27	9273.685485	9996.55295
Cyp1b1	14014.73201	8313.440403
Vapa	2644.321312	7816.404768
Twsg1	1011.025678	1083.647274
Epas1	2552.529818	4624.638724
Rhoq	7578.120724	7462.222251
Mcfd2	989.1926402	5957.835921
Mrpl28	1515.812079	6871.332033
Dusp1	2772.972631	10694.14236
Uqcc2	623.0386019	622.4968224
Nudt3	1003.199587	5026.966027
Anks1	2606.738869	7950.04111
Zeb1	7434.778493	6797.661921
Kif5b	5877.995597	6200.08483
Tmem178	2287.874684	372.1403916
Syt4	2329.847575	8452.194121
Mapre2	2673.336391	8826.54021
Esco1	2355.039813	7039.647612
Cdh2	3061.993846	7653.276942
Slc39a7	1477.812793	9367.3489
Kcnc1	1378.058027	2798.015744
Dnajc18	1289.492451	2280.620726
Hspa9	1812.785291	8548.804384
Etf1	7739.108579	9387.145981
Stard4	1977.484013	7911.657308
Bag6	2126.708311	5296.479931
Riok3	1622.029586	4570.92749
Zfp521	2865.066923	7019.896372
Impact	2475.683101	2408.821022
Spry4	1873.536255	9642.30475
Gabbr1	1524.148584	6492.858738
Dcp2	11140.18609	8563.65541
Mal2	2665.039191	6597.545771
Ap3s1	1979.585304	595.3713365
Smad4	8429.014509	7472.474624
Gnal	1056.21748	8774.406023
Setbp1	8354.405307	5819.362086
Cxxc1	884.9530665	5810.137539
St8sia3	876.0463955	3347.054857
Lmnb1	8249.129953	7788.974621
Gnaq	7876.634543	9053.082807
Fads2	1616.402585	6121.328124
Tmem216	2621.336187	603.4774666
Osbp	2199.214559	7575.990199
Rfk	1370.428606	7287.166815
Ddb1	7762.017659	9201.016048
Ak3	1941.570241	8517.375359
Frmd8	1587.578203	8624.012428
Tnks2	7344.106989	6481.873498
Uhrf2	7405.350085	4838.4387
Gldc	2370.240128	8392.956043
Rab1b	1804.132242	8120.731494
Minpp1	2430.017508	2970.602525
Apba1	2227.171412	6739.450459
Cpt1a	2136.390553	7569.909737
Smarca2	6283.438869	7296.121899
Rela	1573.564328	8884.151978
Slc1a1	257.1226916	1146.240275
Esrra	554.8129645	1033.598016
Shoc2	6837.692773	7558.950755
Eif3a	6216.183513	6777.809404
Prdx3	2118.128793	8398.148991
Ccnj	6776.8916	7948.798334
Tm9sf3	7713.163773	6942.043669
Bhlhe22	1777.244386	1168.480742
Maged1	1732.767895	8249.71044
Arhgap19	2791.279808	8111.287001
Wdr45b	8866.032665	11466.93992
Got1	1768.889606	8915.753335
Scd2	9942.835352	8540.867206
Sema4g	1847.919054	8807.977941
Mgea5	2397.526839	7321.308421
Gbf1	12007.66931	7798.800607
Parp6	2494.204507	6239.621557
Sacm1l	2783.681774	9438.44766
Zfhx4	12548.0301	7652.616454
Huwe1	8752.299831	7177.904657
Polr3a	2392.895865	8277.38172
Jph3	0	5.007617441
Itgb8	2538.023534	8645.285914
Ormdl2	11451.34795	10838.78819
Dnajc14	9038.428285	5760.61074
Atp5b	7063.188822	7018.240122
Dctn2	1667.932933	5402.201403
Rnf165	1003.74924	6595.693454
Paip1	7271.39577	8129.17135
Caly	1140.52044	4350.412453
Dpysl4	902.3239999	3220.344855
Psmd13	1259.472822	5095.046267
Ifitm3	1102.72091	2471.861244
Tspan4	1234.241853	9086.211866
Tm9sf2	2792.395509	7115.608863
Farp1	1615.67174	6445.413812
Cbx2	1910.276929	5846.059085
Cbx4	8006.092362	4965.699772
Eif4a3	1061.125442	3475.325781
Nptx1	931.0802224	4864.558212
Rptor	2344.082477	8220.455861
Mkln1	3486.467493	9728.642783
Bach1	8028.551425	9704.045135
Cct8	2148.119439	7947.168222
Hprt	2489.199794	8385.269304
Uqcrc1	7757.045416	7419.330111
Cnksr2	1847.839844	7743.354544
Tmem47	10740.79637	733.1966958
Prkar1b	197.2078114	406.8939017
Get4	2679.231614	2203.658617
Xiap	2536.963107	10567.33585
Cplx2	10125.39365	4964.760249
4833439L19Rik	1431.133943	5497.735431
Thoc3	10591.44053	5826.663809
Tspan17	994.8032752	7153.478765
Smad7	3353.729327	8249.649705
Gria4	566.2232862	256.1796821
Lypla1	2370.797509	8455.683534
Rb1cc1	12000.88451	9448.771326
Rdh10	2278.948368	6342.663169
Tram1	7147.813478	6981.498719
Fastkd2	1313.459391	9297.667007
Ndufs1	2397.776292	9834.773298
Sf3b1	7368.155515	6716.224728
Slc39a10	12285.55885	7681.424484
Slc40a1	1745.218003	4846.55427
Stradb	2255.390654	9576.811381
Orc2	7845.130881	8511.215975
Slc9a2	1197.052218	10959.10066
Rev1	1572.193685	8114.576434
Eif5b	8091.578802	9168.923723
Asnsd1	1261.387777	8039.083793
Inpp4a	1985.69621	4880.836196
Plekhb2	2013.850216	2859.639385
Fam135a	7921.953998	5313.124766
Smap1	8480.447389	8122.656833
Ogfrl1	703.5724418	1650.443732
Ppm1f	9057.422309	1002.811739
Igfbp5	1732.545695	8281.654633
Stk11ip	1256.252822	7112.224795
Trip12	7109.261568	8210.832686
Itm2c	1321.384767	6239.732868
Psmd1	12066.64348	9955.942516
Ncl	2097.155044	6781.462961
Epha4	7964.269275	11128.47657
Ndufa10	2795.013022	10505.42606
Rnpepl1	2010.420764	5848.737388
Capn10	1361.072645	7361.953786
Ppp1r7	1854.642717	9237.160109
02-Sep	8704.738653	7919.186266
Atg16l1	2046.363877	7774.170444
Dgkd	7420.358825	9162.389961
Agap1	8987.322976	5395.808932
Cln8	1525.688866	5972.934143
Htr4	37.11481999	169.1284653
Ccnt2	10326.19019	8508.502833
Ubxn4	1382.355854	5181.472333
Gpr37l1	646.0902146	2557.400018
Arl8a	3334.122096	6194.765539
Rbbp5	1156.745562	5786.179827
Lrrn2	150.5152399	591.2070847
Xpr1	13084.69763	7777.110045
Lamc1	8684.991053	7394.661118
Ahctf1	11582.69425	7352.227654
Sdccag8	41.46166345	143.486392
Srp9	1437.620385	836.1432774
Fh1	6414.994198	7560.789757
Dcaf6	6082.71063	5159.006221
Atp1b1	3201.22071	9828.482814
Smyd2	1735.270236	6839.729978
Iars2	2435.452935	9996.041038
Mark1	861.1231894	631.3926264
Tmem206	1999.030583	6804.402856
Plxna2	8912.117049	7732.53785
Sephs1	2176.373796	6765.634374
Uhmk1	7649.489139	9360.771507
Rgs4	1209.97253	7295.989629
Enkur	1312.182332	14301.31007
Rgs5	2038.208371	9710.281021
Mgst3	397.5800143	1085.3607
Rabgap1l	7125.352095	8064.107538
Vim	1964.597288	6225.046802
Psmb7	1485.805759	9137.353721
Ppp6c	8337.910318	7822.857689
Orc4	2999.74584	9291.415618
Epc1	2183.442108	5300.973679
Kif5c	11450.76103	7487.256511
Yme1l1	7258.390301	7576.801759
Gad2	0.649665186	4.617616835
Zbtb43	2658.416253	9417.564066
Slc2a8	0	0
Fam129b	1212.532675	4353.211913
Olfm1	7133.567922	4693.731928
Tor1b	3263.762906	4831.962295
Hspa5	2295.715575	6253.908506
Cntrl	6977.186342	8262.854162
Rab14	1988.474461	4719.280656
Gsn	1524.853676	5332.095796
Ttll11	690.7484353	523.8361929
Strbp	1313.565479	1697.990398
Col5a1	1175.586645	5540.490859
Brd3	6969.754849	7612.61102
Rbms1	9767.856585	6498.146062
Scn2a	3196.461823	10593.87824
Dnajc10	1500.53951	7698.09785
Ube2e3	1201.869612	8109.687638
Cers6	6619.364434	6794.177348
Mtx2	2672.022004	8256.387742
Itga6	8175.263733	7963.46527
Emc4	2618.798385	7136.611639
Katnbl1	8288.938417	5229.940385
Nop10	1069.766535	8193.396152
Lin7c	3016.361564	7457.901023
Hipk3	6568.382153	8283.926571
Caprin1	6253.475133	8290.341355
Api5	2934.157996	8152.954676
Ext2	812.1919741	6243.875799
Gatm	1317.548422	8287.635119
Mdk	1451.113965	954.0605307
Pdia3	6292.244144	10002.36798
Snap25	444.0750807	288.9497266
Ubr1	8411.408826	7403.957411
Ehd4	8784.826939	7905.686414
Ubox5	1123.340025	6820.560959
Ptpra	8510.689141	12214.00688
Atrn	7723.838073	8878.89624
Slc23a2	7649.551726	7201.972214
Fam98b	18490.85228	1330.252245
Chgb	1430.457986	9825.816335
Spred1	6851.964354	7797.005424
Crls1	8264.715184	5232.14268
Sppl2a	2173.456338	6968.542512
Slc20a1	12131.58126	6964.449838
Idh3b	2839.034859	8238.157794
Pcsk2	22.71413122	17.8002048
Xrn2	8344.643138	7271.381192
Napb	0.530449403	6.882743182
Cst3	2178.004949	2323.767346
Acss1	1657.760868	6759.869245
Kif3b	1659.661748	8027.422892
Mapre1	2315.841191	7186.312431
Pkia	2449.166954	2152.523766
Stmn2	884.7679721	577.640373
Rab22a	7303.692386	7690.056412
Ptpn1	7686.986312	5592.98957
Dok5	648.0668165	439.7881407
Car2	1175.583981	9025.090841
Pcmtd2	2691.617085	5709.824548
Armc1	676.0579595	1457.082719
Mmp24	0	6.133053779
Epb41l1	3344.784984	8450.401408
Skil	7561.275957	7254.921596
Zmat3	2433.983194	7538.138605
Pik3ca	7829.205809	6946.145033
Sec62	8781.07243	8195.364521
Atp11b	12391.42485	7203.978307
Anxa5	3081.33744	7831.106933
Exosc9	1202.826097	4900.255029
Trpc3	3095.227599	15648.00193
Slc7a11	2630.33097	2396.993433
Dhx36	6703.984742	9452.921933
Kpna4	2165.486947	6498.81784
Ppm1l	1734.785903	2666.357683
Nbea	9840.810664	5945.463589
Wwtr1	2423.620234	6047.285747
Etfdh	8427.092427	7740.047784
Ssr3	2689.986231	6074.949551
Serpini1	1195.819493	774.9884811
Trim33	7420.588269	9134.612126
Nras	7623.751491	7337.666243
Csde1	7346.762976	6866.931183
Tspan2	768.1865901	2057.827028
Vangl1	1358.690512	9157.922693
Casq2	9370.954427	2872.006353
Sec22b	7577.707932	7945.451797
Ahcyl1	7562.59669	9679.060173
Chrnb2	1340.453184	10632.30955
Slc35a3	1729.829727	7748.726848
Mfsd14a	7460.745096	7068.720327
Vcam1	3128.348379	13944.06707
Extl2	1820.353545	1229.233224
Hadh	2293.760866	5292.982249
Npy2r	0.918765317	1.459563484
Snx7	1272.209773	6496.455105
Glrb	1476.16658	8733.482332
Rnf115	2177.971588	5215.553248
Gclm	2644.287005	9021.777232
F3	198.8690099	742.7240682
Snx27	2283.243526	9207.009465
Tspan5	836.4108367	5831.243584
Eif4e	1966.333029	6813.316808
Metap1	2620.289286	7696.02737
Nfkb1	8408.842113	5404.198694
Ddah1	2680.838575	6743.221025
Trp53inp1	2487.114995	7751.180035
Ccne2	1852.781576	6453.117509
Pip4p2	886.455935	4601.804499
Calb1	2.128515395	15.80908849
Mmp16	1235.422067	1436.828958
Tmem68	9654.296076	6021.655434
Ubxn2b	10659.08344	1246.256492
Pnisr	2772.208278	6162.518966
Sdcbp	2221.955792	6708.400537
Ndufaf4	9448.419121	9567.29665
Pdlim5	2075.174887	3943.258686
Rragd	2080.07561	6973.360222
Bmpr1b	14.30536918	48.34665993
Casp8ap2	7521.063779	8112.274576
Epha7	2127.005129	7495.425117
Abca1	2618.714617	8433.542495
Tmeff1	10219.60316	1017.805173
Brinp1	933.9371521	3576.933205
Fmn2	44.74598119	18.23943346
Txn1	550.8408889	1865.604614
Ugcg	11114.66363	8199.865757
Ptbp3	10613.92089	10211.79387
Snx30	3057.119409	10042.38786
Kdm4c	9379.605165	10225.52636
Zdhhc21	2959.673632	7528.553636
B4galt1	2276.635301	6712.349218
Chmp5	9505.142806	4741.161911
Nfx1	7927.723893	7136.847974
Rad23b	2422.780159	6977.553813
Dcaf12	7102.021785	7345.265689
Unc13a	1233.240098	6612.167139
Gba2	1087.992836	6162.705078
Npr2	2828.271473	6393.177607
Reck	2135.495754	7549.938099
Gne	1484.349581	6782.566067
Psip1	8771.12332	8123.873086
Sh3gl2	0	4.005567126
Prkaa2	9798.99166	6151.313691
Rnf11	2344.8735	7894.212762
Txndc12	2636.923343	9079.522445
Hook1	2621.760104	7756.1033
Pum1	6711.295901	6326.557141
Tmem59	2681.798642	7516.633815
Mycbp	1933.628605	9164.224392
Mfsd2a	2309.29889	8126.090047
Ppt1	513.1398364	2262.007894
Rnf220	2191.510707	5494.955164
Akr1a1	1151.258519	4975.069815
Pik3r3	1924.841885	1083.984682
Lurap1	1598.838388	9452.639131
Ddost	1968.035785	5723.222063
Ptpn12	2776.363933	7732.449066
Phc2	2226.358559	8748.711149
Ncdn	10252.55699	4732.389401
Grik3	1690.393976	1094.807492
Pclo	2615.560688	7284.601694
Fam76a	992.4471224	6668.481374
Ppp1r8	8104.192171	8389.693308
Sema3a	10276.95784	1303.589611
Epb41	2886.587622	7704.67282
Fbxo42	1994.96559	5758.728805
Psmc2	7962.581987	5030.963422
Prkag2	1450.37551	8434.660477
Abcf2	2069.530043	9343.887996
Vamp3	2385.218791	5582.745901
Kif1b	2154.29463	6743.285865
Errfi1	1975.87582	7311.416543
Klhl7	2997.045489	5811.836611
Pmpcb	1435.853902	5151.377796
Mfn2	2290.262889	2980.732494
Ssu72	262.4169797	946.1546332
Ski	6913.931932	9492.288423
Nelfa	7310.531153	5510.815738
Ppp2r2c	3599.564018	13528.7043
Nsg1	1891.859518	420.7749811
Dhx15	2491.401651	6662.699233
Sel1l3	2332.775315	7185.503282
D5Ertd579e	7475.050906	10193.78054
Tada2b	1621.282694	5476.125989
Gabra4	26.89380609	119.8727776
Gabrb1	2406.516503	12527.47826
Uchl1	1260.399129	11555.99385
Srd5a3	1287.150997	6968.987339
Tmem165	2221.012789	8678.756142
Fam69a	2924.64501	5917.973708
Tgfbr3	1921.491189	7930.537056
Zfp326	9255.958241	5923.700249
Rufy3	2319.474815	6115.639115
Sparcl1	2626.515412	6788.228897
Wsb2	1141.349136	1986.136665
Ccng2	2921.180967	8126.285916
Mphosph9	2162.842633	2600.381246
Uso1	12078.43534	8515.466664
Slc15a4	178.5254617	286.1173509
Scarb2	2520.905021	7662.639888
Vps33a	2126.321214	5378.70116
Bcl7a	8695.485302	11495.4289
Atp2a2	6739.972018	8222.259534
Tmem132b	199.3773186	1416.237817
Rab35	3091.577898	11108.65564
Sppl3	7460.872345	7779.704921
Lfng	1689.632463	8060.791463
Tmem106b	12186.32542	7674.709272
Fscn1	9170.233664	1049.348136
Usp30	394.8872093	1289.309488
Plbd2	8466.490674	6427.069107
Ccz1	10148.05853	6284.359407
Cdk8	12082.602	5354.668227
Flt1	2592.459799	9546.711641
Pomp	11511.56835	2920.60518
Col1a2	6827.282772	5318.926878
Wasl	6666.087384	5973.544472
Cul1	6552.760324	7393.18708
Gnb2	1411.606286	8813.19309
Gigyf1	7003.419547	8494.428612
Lrch4	1452.884386	7883.546432
Mepce	1954.931391	8892.100905
Hibadh	1425.84128	5359.566516
Avl9	7870.054263	7400.565876
Abcg2	2043.378841	9350.745974
Trim24	7774.823768	5759.575446
Mtpn	2475.288858	7352.623186
Slc13a4	0	0
Smarcad1	11616.56613	7459.175897
Pcyox1	1446.902727	8121.749561
Dusp11	3210.045607	10081.01648
Cct7	12751.19768	7360.322801
Kbtbd8	2644.247125	6221.603248
Rpn1	1988.972478	2486.812188
Sec61a1	1665.615122	5277.268363
Slc6a6	7210.049644	6613.282064
Itpr1	1511.649318	4397.658646
Arl8b	11420.50364	8434.005366
Gabarapl1	1191.596445	5775.997633
Adipor2	2464.477526	10048.20621
Ybx3	1953.479758	5897.525982
Lrp6	2698.988528	8716.56923
Atf7ip	11347.70669	5030.811024
Aebp2	6198.221249	6791.10788
Slco1c1	2098.6212	621.042371
Golt1b	7399.763566	7762.235671
Ldhb	2894.114294	6918.264081
Bhlhe41	7746.031641	9534.183913
Kras	6757.862931	7390.885183
Bcat1	2033.831256	5724.255936
Tada3	1665.724664	6089.044503
Etnk1	2721.499531	7021.294343
Cmas	2556.428192	8007.320793
Creld1	422.744111	1546.59245
Far2	1758.305865	3650.581484
Slc6a11	2605.823431	14021.49997
Slc6a1	1220.830523	8363.825338
Slc2a3	7286.971252	7822.528324
Necap1	7124.631798	10036.02061
Prmt8	16.51841749	55.82591424
Tspan11	1.598065992	19.12066063
Mark2	8255.218806	8102.274895
Dmwd	2022.240945	6066.179946
Nova2	2.767931492	17.98295848
Zfp12	1017.929075	7323.350876
Cyfip1	2977.579709	7080.907284
Slc17a6	872.3081746	5314.638533
Nav3	8291.824564	6567.896922
Tarsl2	839.0893402	5558.884798
Apba2	21.14961242	62.63669096
Mtmr10	1900.581611	5348.39723
Sema4b	2435.524916	8613.26426
Nr2f2	659.4478529	6265.288792
Psmc4	1863.996599	10541.20322
Mfge8	666.4480839	2649.06079
Sh3gl3	1708.809396	10516.41549
Rab30	3126.415355	8073.424119
Arl6ip1	2732.116133	7194.426567
Smg1	10062.36423	8285.939609
Xylt1	8521.215087	10434.17877
Pde3b	7378.521728	7704.959786
Fchsd2	12365.47343	7337.691751
Rab6a	3308.637012	8546.229744
Ppme1	6958.439122	7369.896059
Eif3c	2221.426849	6732.081081
Spns1	2070.67513	6812.78766
Psma1	2571.628189	8111.646768
Thap12	2773.289104	5883.846051
Copb1	7121.269574	8964.016467
Far1	8086.09869	7150.164133
Acer3	2389.375812	8896.709281
Parva	15854.61189	7673.935702
Pak1	1295.987768	1825.968585
Sbf2	1831.444995	7735.015306
Vkorc1	917.5034822	6361.048676
Abcc8	1811.587174	7993.774521
Rgs10	2032.478939	4816.867
Ptpn5	10062.82012	6258.78925
Ubfd1	6867.55464	7187.868224
Gga2	2176.110233	6105.012705
Uqcrc2	2739.536909	9845.150814
Dhx32	1520.112406	6234.630115
Mki67	8532.619744	7632.438924
Atp6ap2	1762.224784	5432.604983
Wee1	7509.944467	7696.630527
Eif3f	2780.461717	9386.615124
Usp11	10309.60434	8182.680652
Fadd	803.0186997	5691.710324
Gpc4	3059.488866	11664.48162
Fgf13	2172.492428	11763.3024
Dynlt3	784.4464085	5446.199102
Aff2	1227.220514	9674.174806
Vbp1	1761.080195	9402.509362
Pls3	7584.261014	8461.817723
Gpr165	3601.37016	20844.70244
Magee1	3099.965079	6580.056691
Gla	3243.655469	10718.44496
Acsl4	6645.310424	9201.412279
Dcx	50.70396704	9.474150457
Pdha1	2495.25139	5693.720348
Rps6ka3	7620.225973	7052.520599
Rbbp7	2547.402259	10314.56047
Zfp275	6624.884691	7937.790084
Slc6a8	7279.953552	6746.516196
Mpp1	2237.363672	8170.097195
Tceal6	853.6296773	12807.26108
Morf4l2	7597.956897	8567.635917
Plp1	3740.410781	10869.98981
Zcchc18	21837.05106	430.3244538
Lamp1	1813.744909	7340.296037
Adgra2	2945.156034	6247.826494
Col4a1	2576.455729	8116.560131
Col4a2	8761.410568	5749.966183
Leprotl1	2296.063726	7677.680701
Gpm6a	3072.781118	9680.152825
Tnks	7226.784743	10020.42478
Saraf	3051.887054	2984.673228
Polb	1204.135203	9310.111639
Sfrp1	3365.861949	1488.836444
Tenm3	2266.870986	1349.499141
Ddhd2	2035.071104	5814.844339
Gsr	2060.06407	12856.886
Cnot7	2878.493928	7669.72696
Msmo1	2347.870735	5993.987536
Galnt7	2244.355234	6571.71549
Ednra	2012.088965	1247.543634
Irf2	1555.359077	8378.668893
Acsl1	3156.179994	9400.064576
Cfap97	1561.895021	5650.305859
Slc25a4	1749.954732	5723.86393
N4bp1	2245.455593	5112.389109
Cbln1	2213.4702	15274.82678
Heatr3	8445.593264	5020.001594
Brd7	2526.709718	5642.612881
Slc10a7	1811.892862	5402.5656
Vps35	6252.190142	8901.501713
Itfg1	9505.631483	7458.87771
Lonp2	12996.94074	10286.42648
Ist1	2539.841754	7455.1124
Gnao1	2674.143004	5898.938734
Cog4	3725.575474	13675.68103
Pllp	2363.911633	17369.61977
Arl2bp	8848.588735	5060.784894
Cx3cl1	834.9139125	3468.871115
Mmp15	8275.547667	5165.553516
Slc27a1	1676.321514	3091.975628
Emc8	9730.338918	1603.662016
Zdhhc7	1468.895444	9685.59439
Cotl1	2850.972557	9109.113072
Hsbp1	1666.985296	6783.019537
Atp13a1	774.6892741	3310.933332
Cmtm3	11015.76456	1700.802518
Nae1	470.4882229	1709.33983
D230025D16Rik	2291.52596	7890.49505
Slc7a6	2923.352823	6197.593925
Has3	1778.163152	1168.877985
Mtmr2	1004.070445	4369.215722
Cyb5b	12133.54919	7940.21143
Med17	2008.916544	1865.020903
Gabarapl2	2260.481472	13344.99169
Aars	2109.934585	7439.556987
Galnt2	9953.943347	8506.052033
2310022B05Rik	1826.457982	9830.533965
2810004N23Rik	363.4493146	6289.98058
Gnpat	7105.867217	7778.963532
Vps26b	2091.24355	5722.780006
Jam3	1350.490151	928.2558183
Usp2	7645.690054	8308.625793
Nectin1	1213.054859	4796.151202
Oaf	1111.410574	7199.510095
Clmp	142.8532806	980.0955294
Ets1	7681.131585	7283.310848
Srpr	1987.158089	5282.776686
Bace1	9145.372886	8752.571051
Trappc4	1643.542323	8920.141948
Fez1	22346.58883	10759.38305
Vps11	1620.443808	6055.486677
Pin1	11523.7328	856.2487958
Scg3	1.299330372	0.561785837
Ldlr	2320.453586	9681.468528
Polr2m	2761.315588	6338.411866
Nedd4	7118.278506	8220.557313
Myo1e	12418.58736	8159.580319
Fam81a	1381.826704	10761.49624
Anxa2	11967.60009	7234.504607
Rora	7833.441947	7097.022565
Fem1b	2933.83083	7266.483356
Phip	7387.340936	8658.166921
Elovl4	828.694681	8884.423716
Ptpn9	2522.433572	5801.655522
Ireb2	5710.500819	6831.226054
Clk1	2120.229044	8703.01725
Tspan3	2835.101366	8850.100754
Tmem30a	7033.409353	6502.524536
Elovl5	7650.433701	4780.804219
Gclc	8322.421396	7863.105621
Mcrip1	1849.650299	1053.457512
Zic1	2526.485464	3001.14389
Lactb	11883.40354	11927.80073
Ppib	10058.34987	1400.798961
Csnk1g1	3067.603347	10304.77966
Rpl4	2633.980256	10189.39262
Tfdp2	928.2062874	5585.029818
Atp1b3	8308.681939	5323.932609
Rasa2	8752.744969	7651.44703
Cmtm6	2489.413657	7886.157727
Stt3b	2859.24035	7627.422743
Clstn2	0	0
Copb2	8529.20379	9992.551105
Armc8	8440.482199	10445.41306
Mras	130.3866793	1035.591593
Map4	7912.883224	9373.201097
Pdcd6ip	6402.250643	8891.819547
Fbxl2	1232.175408	10248.43747
Nktr	3089.530763	6973.608957
Vipr1	1894.951675	14470.0876
Amotl2	9591.419343	2330.728846
Ephb1	865.8616766	3585.616091
Ryk	8508.71383	5626.705307
Rab6b	2417.453169	670.8942229
Uba5	1981.595938	4671.090399
Dnajc13	6924.839178	6666.500337
Bsn	11869.78193	6973.679429
Ip6k1	1527.684293	7553.905653
Prkar2a	6205.450172	8911.876744
Usp4	2201.035604	7609.265303
Pak7	400.0889666	335.9387515
Nol4l	2971.332756	10198.48585
Aftph	9411.837209	8033.656605
Sv2a	1976.076579	2353.736555
Pdzrn4	722.3447271	11027.06764
Dsel	1765.276715	5392.650237
Lama1	1993.489031	10245.59621
Ascc3	7713.241243	7266.319999
Atg12	2597.423551	8559.79152
Cspg4	10263.37461	984.5084247
Trim62	1451.864134	954.3848779
Camkv	2082.090968	12065.04503
Wdr44	1070.074935	5574.18957
Sos2	2718.059954	7537.658713
Acsl3	2069.443027	6942.073223
Oma1	869.9728993	7819.506549
Ssr2	970.9022402	2103.286033
Ttl	11385.12503	3442.317502
Ppp1r9a	8382.3676	5851.862151
Zdhhc5	2346.319509	4909.101294
Npat	2841.268483	9241.734766
Tmem127	1930.365111	7470.655866
Map3k9	1473.631842	11498.61896
Txndc5	1768.922645	10639.98069
Klhl42	2546.814507	7975.911445
Fras1	1437.659644	11334.98401
Tmed7	1699.38811	5295.333756
Zfc3h1	10744.93482	6638.457084
Arhgap39	1265.027291	9911.543537
En2	846.3269912	563.0866775
Ccdc92	460.9765308	329.8609752
Fem1c	2317.532708	6739.279127
Htr5a	0.918765317	0.397242575
Pmepa1	2120.795224	8354.20084
Chst2	2353.046307	4951.334268
R3hdm1	11276.63984	6986.059721
Gria1	1116.406864	9227.621818
Zfhx2	1061.733195	6294.909581
Prkx	1527.760353	1859.936454
Phldb2	8242.696251	12287.36615
Chsy1	8056.456253	7065.772784
Atp6v0b	2637.050787	9901.699104
Chmp7	1331.776828	6129.85458
Fam160b1	2463.882974	7223.277087
Prss35	3601.37016	20844.70244
Map3k10	406.4519532	279.8775546
Kazn	1413.975679	1963.83463
Atp1a1	2750.721846	7452.645477
Fam117b	2586.993507	9621.701317
Arl5a	2150.419117	7734.364498
Appl1	2028.626201	7955.693589
Bahd1	2453.039036	8099.996931
Pank1	3130.250718	13016.98038
Hacd3	2069.534494	7818.564005
Stab1	1763.000884	7957.264698
Adra2a	3371.233463	9910.017895
Prex1	1381.100839	8114.533534
Washc2	11261.20152	10652.91754
Fstl4	3.987072409	40.34260967
Klf9	7576.898503	7178.773802
Rnf139	8480.866816	9332.854351
Armh4	6.569553404	62.12347679
Ndufb7	1227.276271	6644.480877
Letmd1	10274.81496	6409.399924
Kcna4	0	0
Jcad	7781.507603	7790.993582
Ripk2	7837.828568	8395.902683
Clic4	7407.577471	7430.947358
Setd7	7722.147858	9387.530259
Mdga2	560.6903221	8404.189525
Osgin2	1180.447249	4236.104018
Fam91a1	11376.24677	8688.841635
Git1	8389.029347	5561.658892
Ythdf1	8479.505636	8026.248264
Abhd2	7144.86361	5216.178158
Tbc1d19	861.1002568	2490.897585
Nhsl1	165.6179183	808.1549164
Sorcs2	2596.220254	1847.576544
Atp8a1	2936.98402	8877.120898
Ldah	8392.894732	6031.001232
Cd99l2	3071.553781	6439.527969
Phf20	7875.321241	6320.96715
Tmed8	8451.501852	8047.930158
Leng8	6402.259751	5579.470037
Wipf2	8293.331968	1872.65754
Dock4	2364.831292	10078.86108
Agpat1	10861.18641	9398.859673
Tanc1	1481.981896	8067.958849
Rnf167	1849.325009	8525.867502
Disp2	570.8958493	591.9608602
Rnf146	2624.353346	8037.651797
Kcnt1	3601.37016	20844.70244
Dennd6a	8282.621341	7242.179225
Hgsnat	549.1239316	965.4812706
Ina	648.0668165	439.7881407
Mfhas1	2303.381466	8098.532608
Tmem35a	1.299330372	0.561785837
Hnrnpu	6031.401861	6664.809856
Gnaz	15.3429208	278.2128178
Ldlrap1	2548.365514	10013.80891
Atp6v0a2	8605.873578	5557.910013
Heca	2341.100963	8002.050599
Ssh2	2469.658857	8772.175517
Msl1	2197.288256	7308.448464
Tmem33	3016.482252	7640.318652
Cd81	7917.127529	7468.33375
Ttll7	11216.22952	1795.316202
Mcl1	6042.444893	8815.47782
Arhgap29	10161.60207	9548.195053
Zdhhc9	2300.554988	7430.047512
Ccpg1	2465.629659	8163.48017
Ensa	2312.637728	4044.143943
Mical2	8689.227404	11330.64107
Tram2	1415.548641	5883.268358
Dnajc16	1998.782386	7919.996099
Gpi1	13829.35251	3275.36845
Lpp	7681.161441	9265.420151
Bdp1	8139.594055	10059.4549
Ankrd12	2610.296236	5197.300208
Tmem109	1561.310987	1609.170618
Pbx2	2096.935708	8981.16282
Dhx57	1758.528393	8320.530332
Limch1	2427.990069	2008.627622
Wdr59	8456.54622	8484.629181
Stxbp5	8073.051539	7528.922032
Ackr1	299.9539977	188.7307528
Tmx4	2543.943694	7197.9394
B3galt2	2507.07541	10124.50328
Mylip	7017.88476	7547.415115
Dexi	2038.935184	2039.835714
Dusp5	7791.154252	7909.771016
Plekha6	833.6565761	6777.891985
Ube2q1	1313.795029	5499.260809
Mgat5	8875.473637	8517.728534
Cipc	2812.09176	6035.900968
Jph1	2033.730489	7303.385185
Washc4	11744.23224	4297.952589
Irf2bpl	1796.589893	4465.647127
Pdk2	2166.5152	5386.825988
Myl12b	1958.727587	5971.774663
Raver2	2.289654199	22.56162309
Fa2h	200.2960839	1416.63506
Sidt2	2829.496303	10286.91231
Pygo1	1158.264981	8275.728286
Bag4	8778.537384	4814.036878
Wtip	519.4612738	1622.659299
Ppp1r21	8951.3833	3924.084837
Tlk1	12562.08814	7282.553925
Mrps2	3804.724231	10611.54384
Ltbp4	1749.353672	8832.469976
Zfp91	1842.661972	7366.918524
Ptchd1	2402.954866	6157.387901
Kcna2	1065.474551	2900.332337
Ppp1r9b	8468.91272	1577.804695
Cdkn2aip	9081.637974	12599.26368
Inhbb	2463.451033	1462.349039
Ndn	997.6828187	13409.83735
Gde1	2156.336969	5883.361253
Sox5	2105.536792	10707.16507
1110059E24Rik	2301.027159	6003.277369
Lars2	2442.180738	8126.545601
Scai	3030.874554	9594.889783
Gpr63	1382.327434	6582.343073
Psd3	8619.165434	9878.133753
Abca3	3146.4511	11503.59726
Apln	2019.495288	7383.731201
Trappc11	8445.62942	8305.346039
Fam124a	2293.870549	3264.213678
Zic5	25.58818624	48.68458258
Prdm1	2326.561032	5105.669922
Agap2	1298.689492	6605.568053
2610008E11Rik	1698.466376	2486.578671
Dagla	1084.590578	8306.300191
Igsf21	1694.317248	1078.032159
Pdpr	8882.921564	5630.842629
Uba6	3022.819544	10109.7079
Ints6l	2695.375435	5875.919432
Igsf10	336.6710306	1405.993075
Ntrk3	1525.712373	8665.002208
Ltn1	2481.282671	7476.179095
Polr3k	2073.421301	9484.023366
Trmt6	14668.05291	5012.943352
Thbs1	14432.13732	8427.278886
Plppr5	0	0
Pcdh8	1124.609122	739.2633476
Tspoap1	1835.2128	8859.472941
Acta2	2289.164996	810.4306563
Tulp4	1158.099595	3082.198945
Pknox2	14902.13068	419.960855
Osbpl11	8632.841042	5337.869993
Ginm1	1376.158867	8357.342293
Chd6	3047.749472	9186.661122
Gucd1	2363.839614	5982.184166
Ubac2	2543.798369	13227.66467
Aff3	2327.2866	7949.2684
Zbtb41	7705.395246	6781.099041
Dusp8	2540.964903	9363.577224
Galnt9	1026.622974	674.8520191
Ube2r2	6753.805211	7113.804573
Mios	1483.293806	1213.086888
Ptpn23	1153.977729	5579.465013
Tln2	2092.262812	9163.188103
Palmd	1388.659021	7711.00726
C1galt1	7920.851612	8894.593421
Ccdc88a	8140.005235	7433.814984
Fbxo8	7929.606768	7544.186316
L3mbtl3	1522.005887	5745.40472
Edc4	2010.2352	8424.357029
Actr1a	8843.420936	8040.83476
Sobp	2272.586255	1197.155365
Slc25a23	9889.449762	6424.917252
09-Mar	1930.726047	12610.61584
Cep44	1978.310034	6528.420293
Slc22a23	7950.728284	5771.454143
Fcho2	6777.262546	7057.30052
Gns	11853.19722	7914.722079
Atp6v0e2	2250.749472	8556.869783
Ppp1r11	1707.223435	1813.252182
Coq5	2082.177624	6088.557124
Rnasek	9587.735228	7412.210771
Calm2	2668.29057	10709.71278
Hif1an	1980.03977	4919.159246
Dgkb	3.617852479	52.00677007
Klhl4	200.133551	1437.357909
Irs2	2152.820903	7459.763907
Parm1	1755.143978	1867.955281
Heatr5a	6693.079407	7152.758693
Agl	7800.721347	5012.885084
Kctd7	2147.67672	624.2111424
Bicral	2338.120554	6419.32404
Osbpl2	3117.903942	9552.165167
Ostm1	2291.647435	5540.810354
Tpst1	1709.3332	995.034768
Ankrd13c	12918.27947	7595.930775
Ankrd27	1649.646761	9273.147977
Oxsr1	2473.453831	7302.830252
Cluap1	237.063056	368.6245129
Nudt19	879.1134936	2316.753528
Utp15	2409.578567	2115.478095
Vwa8	1449.752838	4877.932184
Nek9	2985.943449	7579.427497
Tfb1m	2416.746097	7153.487914
Ipo9	2021.504169	2774.020066
Lnpep	6739.011607	8040.628144
Atg2b	8797.159859	7010.173404
Creb3l2	1096.274886	4615.839318
Pcsk1n	134.1487169	353.0335838
Ppp2r2d	15573.83208	5381.781717
Neurod1	997.5946334	9153.7657
Zfp704	2738.093071	6429.962795
Rab8b	6723.77021	7076.576306
Psme4	10210.15099	6601.4989
Zfp938	2260.838417	1327.778695
Trim37	7407.194558	4459.31338
Patj	2581.709823	6441.339348
Ndrg4	8721.56343	2956.940395
Scd1	7369.615699	8003.079048
Socs5	7337.31901	7006.150034
Manea	2871.795989	11416.41284
Herc3	3146.66823	8181.084071
Kcnh3	2.974379035	15.74290418
Islr	10674.72473	7106.356585
Mvb12b	1371.242504	1209.992214
Ift172	2188.29727	2731.667278
Tob1	7869.946823	9604.069029
Enpp2	2229.411182	2576.783443
Pdxk	1650.552295	9184.911758
Enc1	7167.699661	6453.254506
Pcif1	8870.434793	6016.4349
Usp22	8598.343392	2505.711046
Neurod2	0	0
Gpr34	2730.54959	10418.55704
Zdhhc17	14717.37588	4615.105715
Mgat4b	1083.654835	2312.289906
Prss23	57.19423101	156.4111542
Dync1li2	6199.588001	6875.209002
Dmxl1	7180.515565	8724.925856
Rgs8	2125.088447	445.2577257
Lmtk2	2226.814991	9751.852192
Rnf13	8031.332423	4617.827752
Tm6sf1	2260.24331	6083.103823
Fam189b	1444.601264	9342.543043
Spag9	6568.952408	6557.311358
Cdc42bpb	10133.74481	2274.557827
Tmem135	2711.344694	7880.174147
Dicer1	2525.130767	8086.948539
Sf3b3	6409.690122	5332.015774
Midn	2565.126906	6849.29705
Dhx9	10920.21299	6808.155838
Naa25	11417.35057	9090.235611
Eef1a1	1585.074883	8108.054187
Shc4	1410.450998	11129.8281
Qk	6747.607452	8018.546961
Kcnh5	3173.408816	838.5202434
Ctnna1	3410.517185	9562.128375
Zkscan2	1263.370677	12401.10645
Topors	5826.867185	6250.46291
Inhba	8426.647497	4290.07181
Hectd4	7548.810807	7017.112503
Ttyh3	2690.515188	5552.038388
Mxd4	9127.814243	8444.259185
Fbxo45	2271.57617	7656.147959
1700066M21Rik	2268.135459	4385.092755
Npnt	657.9412178	1210.08835
Slitrk5	1571.460783	10833.32146
Tex2	3131.35738	9952.018162
Herc1	10323.98973	8365.65897
Camk4	1808.10023	4758.321581
Setd5	2579.65732	7866.500374
Sec23ip	7294.433766	6013.211162
Nbas	2243.723978	4544.791611
Kcnj2	7952.474093	10177.52332
Serbp1	1984.608828	4085.54369
Sema7a	8988.549535	7888.730286
Thrsp	1970.764749	11004.81365
Pnpla8	2021.210056	5089.318988
Inpp5f	9995.978449	9457.348787
Utp6	7756.446347	8380.545061
Arel1	8947.24654	10594.1979
Fbxo33	8515.229913	9848.043795
Trp53inp2	2051.765934	8505.72248
Wdtc1	1206.148543	5777.329258
Nmnat2	5096.586004	614.8960937
St8sia4	2371.580329	6920.798617
Grid1	56.47198258	193.299537
0610010F05Rik	2506.220018	9377.333364
Smarca5	6558.94211	4488.943197
Tut4	2562.429379	6804.967369
Mycn	125.5990215	161.8540068
Reep2	1803.731777	10442.03452
Ice1	2046.095198	7477.624972
Hdac3	8436.577865	5742.288191
Cyld	7628.472021	7327.60861
Ripor1	2170.500376	3245.408181
Ankib1	12114.28437	8980.39243
Tubb4b	1133.498419	4396.900428
Zyg11b	2441.553747	7554.993385
Med13	10211.04946	8547.360094
Mitf	7661.220688	5656.039514
Fam222a	1445.156346	2455.201189
Cinp	2181.611423	9686.541962
Cntnap5a	3.617852479	52.00677007
Kdm3b	1578.284609	7334.589544
Jakmip1	1576.812433	10574.7416
Pkn2	2465.957444	8273.851018
Lasp1	7972.955703	5507.73596
Cdc123	7570.283541	8644.136919
Bclaf1	11408.42639	9063.488369
Lrrn3	4617.420239	15468.45437
Tbc1d1	8759.132541	10227.9696
Abca5	1845.80544	5883.158411
Cdc16	2417.099702	8439.233998
Wfs1	1884.194824	9367.715674
Camk1d	3088.289344	11972.89902
Fkbp1a	2624.428941	10790.52288
Ago2	6748.054914	8508.353043
Alg2	2758.567622	5866.399117
Cnot4	12916.80065	9941.394836
Tmc7	1114.269778	7202.820365
Nploc4	11104.04446	5203.363298
Chmp4b	2560.369041	9099.465026
St6galnac5	60.27700395	18.72849756
Grm1	2958.42339	8933.913659
Kat6a	6381.718311	6260.455717
Cerk	2346.155791	9634.417962
Atp6v1h	2080.714727	5498.533925
Rfxap	3190.636715	7692.375119
Lpar6	3210.498251	8750.079022
Zfp451	12197.30658	7194.621251
Ogt	7327.5807	6806.66907
Akap9	11178.90866	6263.652059
Dock3	2529.767353	7788.043165
Foxj3	7701.134596	9072.135198
Alg5	12660.33629	7022.971202
Rpgr	156.6403364	968.2291547
Ints8	12449.12093	7293.608242
Epg5	1548.469652	6958.54857
Kcnk9	1318.415243	7977.96128
Micall2	943.1491864	7091.416188
Cdk19	7728.638054	7528.164166
Atp6v0a1	2576.632783	7998.158799
Mllt6	2881.634275	9950.414117
4930402H24Rik	7983.467531	10196.89056
Rcan2	11408.51184	2106.799306
Zswim5	1351.862526	11683.59648
Mfsd12	1393.434597	8406.241416
Abca9	1127.366204	779.6382098
Pcdhga12	9468.548809	2709.763881
Rxrb	1618.420043	11116.16108
Slc30a1	2613.034276	8558.075113
Slc25a16	1644.837476	7463.911657
Bahcc1	1243.928799	6635.875808
Tcaf1	948.809718	6702.736217
Dstyk	2740.924388	4845.484039
Pik3ip1	1219.767077	5549.280367
Ypel5	2723.948348	8003.753606
Pcm1	7906.967367	9263.412346
Tmco3	76.5536482	70.13409998
Kmt2c	10065.33263	9297.32919
Fam206a	131.0511153	126.799643
Armh3	10368.8676	1351.17156
Pygb	1708.106473	5702.559084
Pip5k1c	1636.759054	8324.604553
Socs7	8134.671995	7395.268239
Xkr8	1020.050431	7934.549811
Slc7a5	2830.976936	9371.80219
Lcorl	12471.34686	9964.112484
Ndufb10	11526.67468	7674.638978
Mybbp1a	888.2238964	2334.005953
Atad2b	7298.037557	6714.049481
Ppp1r12b	1087.414389	2659.031399
Plpp6	2576.418032	3520.269329
Gramd1b	11718.10014	7762.240933
Fbxl16	2420.067518	12682.71296
Ambra1	3005.463818	8465.873244
Nacad	1132.623013	10296.83773
Galnt11	11544.06949	2480.341122
Pdk3	1263.764852	1840.052862
Lzts3	9445.050178	6287.750149
Ttyh2	1049.546957	6410.397609
Tsr1	7999.400315	5384.87943
Gpr26	765.4982059	9387.039731
Sfxn5	979.2197075	5772.555827
Fermt2	7817.218699	5267.701086
Alg3	950.308345	6816.250674
Klhdc8a	11422.40638	6657.272953
Ppp1ca	2500.12385	7594.056635
Lap3	8593.26495	11450.4965
Cldn11	3.617852479	52.00677007
Slc16a1	2594.095168	9412.465871
Hspa13	1269.829354	1944.874333
Ndufv3	1894.744532	10921.15149
Crebl2	13056.61617	7399.436689
Ikzf5	2017.846259	1237.872096
Lrig2	2498.145275	7963.971128
Plppr2	4194.811541	1765.397929
Tnfsf10	126.4668361	160.0165373
Zcchc14	13879.17655	10431.08194
Myo1b	2695.592413	9230.06975
E130309D02Rik	146.40355	898.9553921
Tpcn1	2466.406634	7927.837717
Dok4	785.0114032	2960.205004
Rad54l2	2565.131736	6957.197127
Nceh1	7364.520457	7474.683712
Fkbp14	21521.39417	2264.324154
Bcl9	2913.635291	8197.760839
Lgr4	1856.414024	6202.334278
Scamp5	1996.16913	6550.163835
AW549877	2577.59528	10399.63677
Dcbld2	7478.114196	1685.856263
Spon1	219.6081657	1478.477265
Supt16	2920.047113	6882.185579
Cobl	562.1798076	1447.492893
Kcnk1	1662.296628	3198.621006
Fnip1	6919.117629	6486.956676
Foxn3	8428.18595	5460.634899
Vav3	3262.693511	8458.505577
Uggt1	2072.421424	10929.27337
Cplx1	906.912679	545.499209
Usp31	2554.432985	7474.2181
Map2k4	7518.773528	10769.17247
Pcgf3	2201.629451	6466.827654
Smpd1	2736.529477	9018.350987
Lgalsl	7125.406408	783.10883
Ttbk1	863.1847232	3569.524242
Thoc2	11127.14459	6808.332712
Wdr43	1659.6525	4776.550872
5031439G07Rik	2536.126342	8527.855175
Dzip1	680.4525667	2620.101763
Agps	2826.347011	7092.985445
Hectd2	2315.049989	8253.432836
Nat14	1.299330372	0.561785837
Lgi3	183.8507029	403.3361416
Usp28	2729.579407	7282.743263
Dync1li1	3199.516629	5620.869876
Vash2	1917.897701	1236.349489
Mbd5	12618.72077	7497.690066
AU040320	1234.795886	3065.233387
Pcdhac2	1364.530061	7400.965885
Rundc3b	2559.003816	5651.107212
Cep104	1180.860565	5541.702695
Rgl2	2858.762175	5824.335065
Usp5	12800.59581	8281.55279
Smarcal1	3631.448652	9743.923947
Cct2	7727.375513	7468.971375
Entpd3	1.299330372	0.561785837
Rpgrip1l	8509.793127	1498.03823
Scaf11	3353.735445	9569.075119
Fbxl5	2792.094729	7566.809068
Eef2	9731.964097	7914.274855
Mbp	3069.346785	9458.440391
Eef2k	9785.207782	9293.983397
Atp1b2	1830.477268	11589.34405
Kdm2a	7099.323168	8634.037225
Colgalt1	2489.68983	8608.373587
Tspyl4	467.8926358	650.0478781
Zfp292	5395.345762	6067.125033
Dhcr24	2388.506704	7310.931128
Coro2b	2500.926896	7171.539606
Trub2	985.4504837	855.7408668
Pigs	10322.36514	6366.037938
Nemp1	2268.642914	5786.600791
Sgsm1	72.76843307	22.65673842
Slc7a1	2993.604373	7994.461589
Myrip	12.26719511	77.73250658
Zbtb7a	7159.041755	6947.351854
Fmod	2982.119041	10264.1069
Tab3	2842.083165	10516.5664
Wapl	7376.846546	10106.62119
Ppp4r3a	12219.74709	9672.83629
Camsap2	7465.354203	7144.936832
Fam102a	2113.536148	7371.918455
Suco	7693.199131	7304.033052
Elmod1	96.93124569	700.7557155
BC037034	1996.191451	5074.913263
Prelp	1242.989395	2925.210488
Snx13	7897.703913	7017.985519
Bicd2	7256.223644	4684.708632
Arglu1	2181.125534	5630.630487
Vps13b	10983.51754	9236.147413
Chd9	11589.54391	6928.629111
Ptchd4	1939.970743	2586.202333
Prrg3	67.64725408	40.16225974
Tbr1	0.75016874	0.324347204
Atp2b4	2190.743839	8349.282397
Tcf20	6976.14383	7283.087839
Cpe	2053.135967	9050.814694
Znfx1	2796.643896	10437.38639
Bmpr1a	2480.74882	7687.300998
Irgq	415.574088	1278.563373
Mindy2	7895.865674	9400.574346
Bri3bp	8100.960745	2642.146665
Fam168a	8199.43044	4713.93873
Ptprf	2228.730223	4673.711401
Cox10	2674.492703	11341.03439
Faah	2632.976119	6050.72822
Dner	48.4737324	22.37656386
Bex2	0	0
Lrp1	9955.725641	7651.762738
Kcnab1	2222.339295	1482.13171
Fam53c	1915.258495	5333.932006
Lrrn1	15737.42822	8471.36105
Pnrc1	2367.979754	4523.289413
Zdhhc2	2092.963034	6806.33096
Kank1	1943.997476	5887.790033
Tmem108	2850.625884	576.370533
Ube3c	2440.981839	7142.773606
Grn	2262.007701	7361.321946
Gxylt1	2294.929412	7953.574129
Serinc5	1701.703378	7751.88562
Vat1l	3603.830524	434.7971976
Ccdc141	12926.86043	7590.30133
Garnl3	2587.770162	866.7022973
Pskh1	1544.149289	7726.793764
Zbtb33	2088.234313	7699.918688
Myt1l	1035.610059	676.1679791
Cep120	1524.56898	8150.812237
Yod1	7652.444019	9013.75438
Scn3b	176.8420916	398.4690193
Asrgl1	230.922274	898.3222952
Scg2	176.3187199	955.1432406
Stxbp1	9870.858261	9063.530953
Ccn3	3.426709769	23.19670078
Dnajb4	2047.73319	8662.871008
Lancl2	259.3754673	707.2187084
Sdf4	1782.001967	8594.161546
Zfp518a	8539.113213	8207.312655
Zfp322a	2020.201859	8297.338624
Cdc37l1	6925.213114	4517.649573
Zbtb11	2837.816523	7463.928957
Elfn1	825.8393094	1411.777253
Msantd1	281.962108	2002.862729
Bzw1	11699.04123	7556.497587
Bod1l	6868.043283	6636.656342
Mau2	2012.347193	8169.015386
Ccnjl	2184.959318	5997.078437
Cep68	2411.957388	10245.80513
Ttc19	905.7565621	6496.882906
Zfp770	8586.153814	7727.596969
Pcsk5	3764.588504	2262.23927
Zfp260	2902.936235	10309.97567
Rsrc2	8117.325046	4353.095174
Camk2n1	2128.171378	5033.450811
Wdr47	8326.260858	6278.028236
Edrf1	2157.373426	10683.12263
Peg3	2222.076645	8040.933662
Pfkm	8251.065193	7725.711635
Pura	2254.768491	6446.436285
Dpy19l3	9151.588657	2090.557728
Fbxo28	6723.105769	9549.174279
Fam171b	643.5446511	8137.058803
Cdc42	7182.080347	6288.241601
Mageh1	281.962108	2002.862729
Chd7	8649.626189	7084.451194
Cavin2	911.3689484	2413.937194
Ly6e	574.8076299	1526.029753
Cit	3242.61553	9107.697085
Pcdhb3	2.260006599	19.62992967
Morn4	176.2492293	1682.069893
Champ1	8980.157353	2689.040023
Rasl11b	2906.711509	6505.740966
Tle4	6361.160027	4974.319761
Ppip5k1	2858.33858	1171.327313
Rbbp6	2416.802619	6637.541394
Otud1	1608.210351	4721.180901
Nipa1	547.5458779	2243.2634
Fbxo10	9685.990912	2128.657145
Exoc4	2699.920935	7466.091904
Abi2	2359.033698	2221.343991
Kdm6a	11340.0729	6975.281968
Epb41l5	1694.076072	9248.610272
Slc17a5	1106.913466	1330.967571
Ubn1	8160.063133	7498.209811
Pigm	2553.62702	7545.684691
Mtss1l	10335.38891	1160.832368
Gphn	2037.883707	5427.298518
Tmem186	10848.04312	6690.003839
Slc38a9	1829.471724	5368.88288
Ppp1r15b	2275.533802	7624.288692
Abhd17b	7806.528946	9314.772335
Flnb	7184.84563	6834.089109
Tgs1	13020.21187	7786.149455
Sc5d	7786.034645	10613.16721
Tcaim	1070.982253	6168.225295
Idh3g	2095.488212	7380.882313
Mib1	2846.381732	10389.31611
Tmem123	3126.926469	7705.051538
Ppp1r16b	1756.319603	8317.712938
Nipbl	10405.45546	6662.873062
Neurl1b	3319.380901	6452.515862
D1Ertd622e	2839.680785	10697.66087
Klhl23	2507.19022	3439.586203
Vstm4	0	0
Wdfy3	10585.81468	8779.705548
Arf3	8021.577245	7084.703053
Ulk3	1954.286183	10398.42299
Ctxn1	0	0
Usp42	1697.50184	7657.605993
Cdr2l	1226.840019	1441.715787
Cdk5r1	1029.115786	4963.753695
Pptc7	2465.809841	9127.709609
Eea1	6153.639081	6623.753983
Rnf216	2717.975809	8232.290064
Rap2c	2093.285201	4975.288147
Lrfn4	760.4489896	1421.349704
Adrb2	2896.347124	11159.12637
Frrs1l	140.8802655	263.9950739
Uck2	14192.63326	5874.810544
Secisbp2l	2547.496515	6982.716312
Epha5	1195.819493	774.9884811
Epb41l2	7942.650417	5448.525612
Utp14b	9213.707403	7648.379337
Foxo1	11785.72362	7431.016935
Dlst	1428.126894	5090.766269
Ckap4	1327.111912	6350.71815
Cdc42se1	7707.494628	5295.289546
Grin2b	1141.506377	7336.440873
Ccny	6741.330912	4458.503959
Lingo3	651.9931308	2626.740335
Ddx17	6180.426516	6506.276524
Dcaf5	1970.601039	8944.793078
Sfmbt1	1963.897511	8515.218
Nek6	2682.568276	5456.848421
Wdr37	7469.188371	7495.758876
Lhfpl2	6664.422486	10225.46725
Zbtb39	7816.744082	5072.208766
Fzd1	287.9676463	1846.376622
G2e3	8145.681711	7453.216558
Rab33b	2585.172701	7877.859175
Ajuba	1713.281906	5927.316905
Rtel1	934.1709321	615.6971029
Yipf6	3114.231549	10351.07127
Dpagt1	1059.396466	5695.903062
Zfp959	300.3324161	395.500605
Ppp1r13b	1159.995965	5540.969651
Pou3f3	1197.052218	10958.71703
Cldn2	782.3611751	2910.72387
Sugt1	10313.86465	4358.964506
Sft2d3	918.7251308	6532.805308
Kcna1	363.7526046	290.7045425
Lmbr1	11212.66388	1078.929224
Zfp106	11649.82836	7382.503294
Clptm1	2266.667715	8678.840903
Mob1a	7980.700771	7143.398425
Vti1b	2311.985536	5999.109099
Ier5	7074.608212	1255.972238
Gfod1	2894.745074	8738.828739
Bicdl1	688.9456	1590.376661
Ppm1e	2441.584117	3101.509438
Cdc42ep2	875.200774	2691.700963
Pik3r1	2345.295916	6862.425617
Prtg	1574.553247	7368.491445
Hic1	1437.363542	6893.832939
Fasn	7147.713831	6613.130142
Kcns3	41.7945789	13.36234336
S1pr1	2631.150966	10993.59754
Gjb2	1983.453443	1288.424115
Gnai2	6053.854784	4819.291743
Ywhag	2682.391095	8001.82161
Lrfn5	680.733206	7395.59987
Atf2	12461.20974	9953.237346
Dusp18	1380.703115	2302.535221
Gpr158	2785.211066	7661.024093
Samd14	13.18596043	78.12974915
Eef1a2	1132.911727	2569.444011
Ric3	0	0
Sbk1	2525.272782	6493.298651
Zfp697	10332.00124	6951.063617
Kcnj10	1832.729822	11687.53593
Abhd12	16207.44888	6865.750346
Sptssa	2879.014646	9280.430905
Rbfox1	23381.10999	1187.243426
Tubb2a	512.5282171	696.2043054
Hrh3	1618.564036	13558.39182
Clcn3	6389.712417	6939.166515
Fam131a	275.7695685	1561.235937
Gas2l1	13213.89067	431.1761714
Pheta1	2488.072854	1866.442098
Klhl11	1288.917695	6771.038235
Chd4	7573.419449	8908.703763
Rin3	1560.686898	6568.818601
Cmtr2	1204.127372	7314.307884
Kif13a	1074.698674	2224.956065
Slc4a7	10721.19758	6502.161791
Tceanc2	8742.206674	6146.786586
Isca1	395.0048411	1037.051544
Pcdh1	1625.114818	9288.044144
Cnr1	11578.32219	5633.68787
Nup62	2051.292023	8556.08996
6030458C11Rik	2781.174581	8320.712144
4932438A13Rik	10427.44016	6600.001523
Pdia6	1561.03049	5635.352303
Prr12	1660.360093	5317.132335
Flrt2	14261.15588	8380.177679
Vcpip1	7000.025305	6697.833383
Ankrd46	1224.915764	4750.82444
Rnf7	2335.197627	6413.916267
Lamp5	925.6594797	9042.785245
Trim3	26.14737204	132.5084872
Mcmbp	2485.80504	8981.782185
Trnt1	11355.50453	10232.03308
Lrrc3	2852.230274	2306.995751
Spata2	15314.07728	8691.626015
Gcc2	6958.717832	4400.159061
Mapk3	9278.832441	5810.535744
Gpr22	1510.082955	8338.548377
Slc7a2	7019.460693	7699.588451
Pon2	8673.073985	5302.605093
[truncated: 12,551 more rows]
