# Supplementary material for: Functional properties of skeletal myotube-derived extracellular vesicles based on microRNA profiles: a comparative analysis with mesenchymal stem cell-derived extracellular vesicles
Source: Sci Rep. 2026 Feb 5;16:7436. doi: 10.1038/s41598-026-38076-8 (PMC12929730; doi:10.1038/s41598-026-38076-8)
Supplement: Supplementary file 7 — Supplementary Material 7 [file 41598_2026_38076_MOESM7_ESM.csv]

Pathways showing an abundance-weighted predicted repression bias within MSC-EV miRNA profiles (absolute evaluation)
ID	Description	setSize	enrichmentScore	NES	pvalue	p.adjust	qvalue	rank	leading_edge	core_enrichment
mmu05206	MicroRNAs in cancer - Mus musculus (house mouse)	153	0.416299098	1.813369235	3.33E-07	9.58E-05	5.81E-05	5739	tags=69%, list=41%, signal=41%	Thbs1/Cyp1b1/Trp63/E2f3/Ezh2/Hdac5/Gls/Hdac4/Fzd3/Zeb2/Mapk1/Bmpr2/Pten/Ep300/Bmi1/Cdk6/Apc/Crk/Pdgfa/Mapk3/Fscn1/Raf1/Sirt1/Mdm4/Tgfb2/Timp3/Bak1/Itga5/Plcg1/Hmox1/Bmf/Nfkb1/Abcc1/Notch1/Marcks/Crkl/Ccnd1/Abl1/Mtor/Met/Gls2/Pik3ca/Cdkn1b/Nras/Pik3cd/Grb2/Zeb1/Sos1/Dnmt1/Crebbp/Pim1/E2f2/Notch2/Ccnd2/Kras/Bcl2l2/Mcl1/Tnxb/Cdc25c/Pdgfra/Prkcb/Stmn1/Atm/Cdc25b/Efna5/Pik3cb/Slc7a1/Dnmt3a/Rps6ka5/Rdx…
mmu04550	Signaling pathways regulating pluripotency of stem cells - Mus musculus (house mouse)	113	0.424343023	1.808003018	4.60E-06	6.62E-04	4.02E-04	3198	tags=43%, list=23%, signal=34%	Fzd4/Pcgf2/Smarcad1/Fzd3/Smad9/Igf1/Mapk1/Bmpr2/Jarid2/Tcf7/Bmi1/Apc/Fzd7/Akt1/Ctnnb1/Fgf2/Tbx3/Lifr/Dvl3/Mapk3/Raf1/Smad1/Jak2/Smad4/Inhba/Fgfr1/Smad2/Pik3ca/Acvr2a/Jak1/Nras/Pik3cd/Zfhx3/Skil/Il6st/Grb2/Akt3/Rest/Igf1r/Kras/Acvr1b/Kat6a/Smad5/Pcgf1/Smad3/Rif1/Pik3cb/Acvr1/Inhbe
mmu05218	Melanoma - Mus musculus (house mouse)	60	0.478530614	1.908420231	2.33E-05	0.001119238	6.79E-04	3513	tags=52%, list=25%, signal=39%	Braf/E2f3/Gadd45b/Igf1/Mapk1/Pten/Cdk6/Akt1/Araf/Fgf2/Pdgfa/Mapk3/Raf1/Bak1/Fgfr1/Ccnd1/Met/Pik3ca/Rb1/Mitf/Nras/Pik3cd/Akt3/E2f2/Igf1r/Kras/Pdgfra/Ddb2/Pik3cb/Map2k1/Egfr
mmu05214	Glioma - Mus musculus (house mouse)	67	0.465087235	1.885547412	2.00E-05	0.001119238	6.79E-04	3917	tags=58%, list=28%, signal=42%	Braf/E2f3/Gadd45b/Igf1/Mapk1/Pten/Cdk6/Akt1/Araf/Pdgfa/Mapk3/Raf1/Bak1/Plcg1/Camk2g/Ccnd1/Mtor/Pik3ca/Rb1/Nras/Pik3cd/Grb2/Sos1/Akt3/E2f2/Camk2d/Igf1r/Kras/Pdgfra/Prkcb/Camk1d/Ddb2/Pik3cb/Camk2a/Map2k1/Egfr/Sos2/Prkca/Calm2
mmu04919	Thyroid hormone signaling pathway - Mus musculus (house mouse)	114	0.41094897	1.753362725	1.47E-05	0.001119238	6.79E-04	3334	tags=47%, list=24%, signal=36%	Src/Pdpk1/Prkacb/Foxo1/Itgav/Rcan2/Rcan1/Plcb1/Mapk1/Hif1a/Ep300/Akt1/Atp2a3/Med13/Ctnnb1/Thra/Mapk3/Raf1/Pfkl/Slc16a2/Plcg1/Plcb4/Hdac3/Atp1a2/Atp1b3/Pfkm/Notch1/Sin3a/Ccnd1/Mtor/Med14/Pik3ca/Nras/Pik3cd/Crebbp/Akt3/Ncoa1/Notch2/Med1/Actb/Kras/Atp2a2/Prkaca/Ncor1/Ncoa3/Med12/Atp1b1/Prkcb/Stat1/Slc9a1/Pik3cb/Tbc1d4/Med12l/Map2k1
mmu04068	FoxO signaling pathway - Mus musculus (house mouse)	119	0.401590032	1.718948264	1.58E-05	0.001119238	6.79E-04	4180	tags=55%, list=30%, signal=39%	Foxo6/Skp2/Prkaa1/Braf/Pdpk1/Foxo1/Gadd45b/Sgk1/Igf1/Mapk1/Pten/Foxo3/Ep300/Akt1/Araf/Prkaa2/Sgk2/Mapk3/Raf1/Sirt1/Sgk3/Tgfb2/Plk4/Smad4/Rbl2/Gabarap/Mapk9/Prmt1/Usp7/Ccnd1/Pik3ca/Cdkn1b/Setd7/Nras/Pik3cd/Grb2/Sos1/Crebbp/Akt3/Plk2/Igf1r/Ccnd2/Tgfbr2/Kras/Tgfbr1/Smad3/Plk1/Atm/Pik3cb/Grm1/Ccng2/Map2k1/Egfr/Ccnb2/Stat3/Sos2/Cat/Mapk8/Bcl2l11/S1pr1/Mapk14/Irs1/Atg12/Bcl6/Fbxo32
mmu05220	Chronic myeloid leukemia - Mus musculus (house mouse)	75	0.440924117	1.807807217	4.85E-05	0.001747764	0.001060412	4059	tags=56%, list=29%, signal=40%	Mecom/Braf/E2f3/Gadd45b/Mapk1/Cbl/Bcr/Cdk6/Akt1/Araf/Crk/Mapk3/Raf1/Tgfb2/Bak1/Smad4/Nfkb1/Crkl/Ccnd1/Abl1/Pik3ca/Rb1/Cdkn1b/Nras/Pik3cd/Grb2/Sos1/Akt3/E2f2/Tgfbr2/Kras/Tgfbr1/Smad3/Ddb2/Pik3cb/Map2k1/Gab2/Sos2/Runx1/Stat5a/Nfkbia/Ptpn11
mmu04935	Growth hormone synthesis, secretion and action - Mus musculus (house mouse)	96	0.417478688	1.748694887	4.46E-05	0.001747764	0.001060412	4075	tags=55%, list=29%, signal=39%	Atf2/Gnai3/Prkacb/Plcb1/Adcy9/Igf1/Cacna1s/Mapk1/Ep300/Akt1/Crk/Mapk3/Raf1/Jak2/Plcg1/Plcb4/Mapk9/Crkl/Adcy7/Mtor/Gnaq/Pik3ca/Nras/Pik3cd/Map2k4/Grb2/Sos1/Crebbp/Akt3/Kras/Prkaca/Gnas/Gnai2/Igfals/Prkcb/Stat1/Socs3/Pik3cb/Fos/Map2k1/Cacna1c/Adcy6/Creb5/Stat3/Creb1/Sos2/Mapk8/Prkca/Stat5a/Ghr/Map2k3/Mapk14/Irs1
mmu04917	Prolactin signaling pathway - Mus musculus (house mouse)	57	0.473944984	1.879306162	8.86E-05	0.002198366	0.001333804	4045	tags=61%, list=29%, signal=44%	Src/Mapk1/Foxo3/Akt1/Mapk3/Raf1/Jak2/Nfkb1/Mapk9/Socs7/Ccnd1/Pik3ca/Nras/Pik3cd/Grb2/Sos1/Akt3/Socs5/Ccnd2/Kras/Prlr/Stat1/Socs3/Socs6/Pik3cb/Fos/Map2k1/Slc2a2/Stat3/Sos2/Irf1/Mapk8/Stat5a/Esr1/Mapk14
mmu05230	Central carbon metabolism in cancer - Mus musculus (house mouse)	65	0.454325365	1.832858076	9.42E-05	0.002198366	0.001333804	3757	tags=52%, list=27%, signal=38%	Gls/Idh1/Mapk1/Pten/Hif1a/Akt1/Mapk3/Tigar/Raf1/Pfkl/Slc16a3/Pdhb/Fgfr1/Pfkm/G6pdx/Mtor/Met/Gls2/Pik3ca/Pdk1/Nras/Pik3cd/Akt3/Kras/Pdgfra/Pik3cb/Hk2/Ldhb/Map2k1/Egfr/Slc7a5/Slc2a2/Pkm/Ldha
mmu04012	ErbB signaling pathway - Mus musculus (house mouse)	77	0.431045392	1.773572594	1.14E-04	0.002198366	0.001333804	3935	tags=53%, list=28%, signal=38%	Src/Braf/Pak3/Mapk1/Cbl/Akt1/Araf/Crk/Mapk3/Raf1/Plcg1/Camk2g/Mapk9/Pak2/Abl2/Crkl/Abl1/Mtor/Pik3ca/Cdkn1b/Nras/Pik3cd/Map2k4/Cblb/Grb2/Sos1/Akt3/Camk2d/Kras/Pak6/Prkcb/Nck1/Pik3cb/Camk2a/Map2k1/Egfr/Sos2/Mapk8/Prkca/Stat5a/Erbb3
mmu03083	Polycomb repressive complex - Mus musculus (house mouse)	76	0.427870874	1.757539498	1.03E-04	0.002198366	0.001333804	2702	tags=45%, list=19%, signal=36%	Pcgf2/Tfdp1/Mbd5/Ezh2/Auts2/Phc3/Jarid2/Ep300/Bmi1/Hcfc1/Ube2d2a/Ezh1/Mtf2/Fbrsl1/Bcor/Cbx4/Foxk1/Foxk2/Asxl1/Usp7/Dcaf7/Suz12/Asxl2/Lcor/Rbbp4/Crebbp/Ogt/Kdm2a/Usp45/Fbrs/Aebp2/Mga/Pcgf1/Ring1
mmu04110	Cell cycle - Mus musculus (house mouse)	152	0.373349414	1.626051793	7.61E-05	0.002198366	0.001333804	5694	tags=66%, list=41%, signal=39%	Bub1/Tfdp1/Skp2/E2f3/Cdc27/Gadd45b/Atrx/Ywhaq/Ep300/Nipbl/Cdk6/E2f5/Mcm6/Tgfb2/Orc6/Smad4/Rbl2/Ccnd3/Smad2/Anapc1/Ywhab/Ccnd1/Abl1/Orc2/Rb1/Cdkn1b/Pds5a/Mcm2/Ppp2r1b/Smc1a/Wee1/Dbf4/Stag2/Wapl/Crebbp/E2f2/Ywhae/Prkdc/Ccnd2/Ppp2ca/Cul1/Rad21/Cdc25c/Sgo1/Orc1/Knl1/Cdc45/Smad3/Fbxo5/Plk1/Atm/Stag1/Cdc25b/Orc4/Espl1/Pds5b/Ndc80/Sfn/Anapc5/Cdc7/Ccnb2/Ppp2r5a/Ywhaz/Ticrr/Cdc14b/Ywhag/Bub1b/Atr/E2f4/Bub…
mmu05161	Hepatitis B - Mus musculus (house mouse)	139	0.374528599	1.623389091	1.13E-04	0.002198366	0.001333804	5883	tags=66%, list=42%, signal=39%	Src/Braf/E2f3/Atf2/Tab2/Nfatc3/Mapk1/Ywhaq/Ep300/Akt1/Araf/Ddx3x/Mapk3/Raf1/Tgfb2/Jak2/Smad4/Nfkb1/Tlr4/Mapk9/Stat2/Ywhab/Pik3ca/Rb1/Ptk2b/Ddb1/Jak1/Hspg2/Nras/Pik3cd/Egr2/Map2k4/Grb2/Sos1/Crebbp/Akt3/E2f2/Stat6/Tgfbr2/Kras/Tgfbr1/Irf7/Smad3/Prkcb/Ikbke/Stat1/Ddb2/Tirap/Pik3cb/Casp8/Fos/Nfatc2/Traf3/Map2k1/Ywhaz/Creb5/Apaf1/Stat3/Nfatc1/Creb1/Sos2/Mapk8/Prkca/Rigi/Stat5a/Nfkbia/Egr3/Map2k3/Mapk14…
mmu04140	Autophagy - animal - Mus musculus (house mouse)	156	0.36748122	1.602882947	8.07E-05	0.002198366	0.001333804	6008	tags=67%, list=43%, signal=39%	Pik3c3/Supt20/Prkaa1/Pdpk1/Ykt6/Rb1cc1/Prkacb/Rab1a/Mapk1/Pten/Hif1a/Wdfy3/Akt1/Rubcn/Tank/Prkaa2/Wipi1/Camkk2/Eif2ak3/Mapk3/Raf1/Birc6/Rab8a/Wdr45b/Atg13/Atg2b/Vps39/Vps16/Ern1/Cflar/Gabarap/Gorasp2/Rab7/Mapk9/Mtor/Pik3ca/Stx17/Nras/Pik3cd/Mtmr4/Wdr45/Akt3/Smcr8/Nbr1/Igf1r/Kras/Ppp2ca/Sh3glb1/Lamp2/Prkaca/Tax1bp1/Mtmr3/Tsc1/Plekhm1/Uvrag/Ambra1/Pik3cb/Prkcd/Vps18/Map2k1/Ctsb/Ctsd/Nrbf2/Mapk8/Rra…
mmu01522	Endocrine resistance - Mus musculus (house mouse)	86	0.421211854	1.75088909	1.26E-04	0.002265018	0.001374243	4045	tags=51%, list=29%, signal=37%	Src/Braf/E2f3/Prkacb/Adcy9/Igf1/Mapk1/Akt1/Araf/Mapk3/Raf1/Notch1/Mapk9/Adcy7/Ccnd1/Mtor/Pik3ca/Rb1/Cdkn1b/Nras/Pik3cd/Grb2/Sos1/Akt3/E2f2/Notch2/Med1/Sp1/Igf1r/Kras/Prkaca/Gnas/Ncor1/Ncoa3/Abcb11/Pik3cb/Fos/Map2k1/Egfr/Adcy6/Sos2/Mapk8/Esr1/Mapk14
mmu04933	AGE-RAGE signaling pathway in diabetic complications - Mus musculus (house mouse)	92	0.411029803	1.713893784	1.53E-04	0.002557485	0.00155169	5464	tags=66%, list=39%, signal=41%	Nox4/Foxo1/Fn1/Diaph1/Plcb1/Mapk1/Akt1/Mapk3/Tgfb2/Col4a2/Jak2/Plcg1/Plcb4/Smad4/Nfkb1/Mapk9/Smad2/Ccnd1/Pik3ca/Cdkn1b/Nras/Pik3cd/Akt3/Pim1/Cdc42/Tgfbr2/Col1a2/Kras/Tgfbr1/Smad3/Prkcb/Vcam1/Stat1/Il1a/Pik3cb/Prkcd/Icam1/Cybb/Sele/Thbd/Stat3/Nfatc1/Mapk8/Prkca/Stat5a/Rac1/Mapk14/Col4a1/Col4a6/Plcd3/Bcl2/Plce1/Prkce/Casp3/Prkcz/Pik3r1/Vegfa/Tgfb3/Stat5b/Egr1/Jun
mmu04071	Sphingolipid signaling pathway - Mus musculus (house mouse)	109	0.386514191	1.643112614	1.60E-04	0.002557485	0.00155169	5473	tags=60%, list=39%, signal=37%	Ppp2r2d/Pdpk1/Gnai3/Plcb1/Mapk1/Pten/Akt1/Sptlc1/Mapk3/Raf1/Sptlc2/Fyn/Degs1/Plcb4/Ppp2r2a/Nfkb1/Abcc1/Gna13/Mapk9/Gnaq/Cers5/Pik3ca/Sgms1/Nras/Ppp2r1b/Pik3cd/Akt3/Kras/Ppp2ca/Cers6/Gnai2/Ppp2r2c/Prkcb/Pik3cb/Sgpl1/Sptssa/Map2k1/Nsmaf/Ppp2r5a/Map3k5/Gab2/Smpd1/Ctsd/Smpd2/Mapk8/Prkca/Asah1/Acer2/S1pr1/Rac1/Mapk14/Rock2/Sgpp1/S1pr4/Bcl2/Prkce/Prkcz/Kng2/Rock1/Pik3r1/Ppp2r5e/Ppp2r3a/Ppp2r1a/Gna12/Pp…
mmu04520	Adherens junction - Mus musculus (house mouse)	87	0.410984923	1.709116416	1.87E-04	0.002758812	0.00167384	5262	tags=63%, list=38%, signal=40%	Src/Ptprj/Baiap2/Fer/Nectin3/Mapk1/Tcf7/Ep300/Farp2/Arhgap29/Ctnnb1/Iqgap1/Mapk3/Snai2/Fyn/Yes1/Smad4/Fgfr1/Tjp1/Tcf7l2/Actn1/Heg1/Met/Afdn/Ptpn1/Crebbp/Cdc42/Wasf2/Igf1r/Tgfbr2/Actb/Wasl/Rap1b/Tgfbr1/Ctnnd1/Ctnna1/Smad3/Myl7/Csnk2a1/Myl9/Egfr/Rac1/Lmo7/Map3k7/Rock2/Krit1/Nlk/Smurf2/Myl12a/Vcl/Csnk2b/Rock1/Lef1/Insr/Sorbs1
mmu04152	AMPK signaling pathway - Mus musculus (house mouse)	112	0.381413754	1.624704901	1.92E-04	0.002758812	0.00167384	6849	tags=78%, list=49%, signal=40%	Ppp2r2d/Prkaa1/Pdpk1/Foxo1/Pparg/Igf1/Foxo3/Akt1/Scd2/Prkaa2/Eef2k/Eef2/Camkk2/Pfkl/Sirt1/Rab8a/Tbc1d1/Ppp2r2a/Pfkm/Rab2a/Cd36/Ccnd1/Mtor/Pik3ca/Ppp2r1b/Pik3cd/Adipor1/Scd1/Akt3/Fasn/Igf1r/Elavl1/Ppp2ca/Tsc1/Ppp2r2c/Srebf1/Pik3cb/Acacb/Hmgcr/Scd4/Pfkfb1/Ppp2r5a/Hnf4a/Creb5/Creb1/Pfkp/Irs1/Tsc2/Gys2/Cab39/Rps6kb1/Map3k7/Ulk1/Cftr/Slc2a4/Adipor2/Rab10/Pik3r1/Rptor/Lepr/Insr/Ppp2r5e/Ppargc1a/Ppp2r3a…
mmu04912	GnRH signaling pathway - Mus musculus (house mouse)	76	0.41703738	1.713039405	2.26E-04	0.002761527	0.001675488	6161	tags=70%, list=44%, signal=39%	Src/Prkacb/Plcb1/Map3k2/Adcy9/Cacna1s/Mapk1/Pla2g4a/Mapk3/Raf1/Plcb4/Camk2g/Mapk9/Adcy7/Gnaq/Ptk2b/Nras/Map2k4/Grb2/Sos1/Cdc42/Camk2d/Kras/Prkaca/Gnas/Prkcb/Prkcd/Camk2a/Map2k1/Pla2g4b/Cacna1c/Egfr/Adcy6/Map3k3/Sos2/Mapk8/Prkca/Calm2/Map2k3/Mapk14/Map2k6/Itpr3/Calm1/Map2k7/Hbegf/Egr1/Jun/Itpr2/Mmp14/Adcy1/Map3k1/Atf4/Map3k4
mmu04360	Axon guidance - Mus musculus (house mouse)	166	0.354632462	1.552581277	2.30E-04	0.002761527	0.001675488	5426	tags=55%, list=39%, signal=34%	Rnd1/Epha1/Src/Efnb2/Plxna4/Pdpk1/Pak3/Gnai3/Plxnb2/Fzd3/Unc5b/Ablim3/Arhgef12/Ppp3cb/Nfatc3/Sema3d/Mapk1/Bmpr2/Sema3a/Enah/Limk2/Mapk3/Raf1/Sema6a/Rgma/Sema7a/Fyn/Plxna2/L1cam/Plcg1/Ryk/Dpysl2/Neo1/Cxcl12/Camk2g/Plxna1/Pak2/Srgap2/Epha4/Abl1/Met/Pik3ca/Nras/Pik3cd/Ppp3ca/Ilk/Cdc42/Ppp3r1/Camk2d/Ptch1/Kras/Gnai2/Pak6/Ephb2/Rasa1/Trpc3/Srgap1/Sema6d/Nck1/Efna5/Pik3cb/Nfatc2/Camk2a/Ssh1/Myl9/Lrrc4c…
mmu05205	Proteoglycans in cancer - Mus musculus (house mouse)	175	0.346753282	1.52469676	2.19E-04	0.002761527	0.001675488	5718	tags=59%, list=41%, signal=35%	Fzd4/Thbs1/Src/Braf/Pdpk1/Prkacb/Eif4b/Fzd3/Itgav/Fn1/Arhgef12/Igf1/Mapk1/Hif1a/Cbl/Fzd7/Akt1/Araf/Ctnnb1/Iqgap1/Fgf2/Mapk3/Raf1/Tiam1/Tgfb2/Timp3/Itga5/Plcg1/Gpc1/Fgfr1/Camk2g/Tlr4/Smad2/Ccnd1/Mtor/Met/Pik3ca/Hspg2/Ddx5/Nras/Pik3cd/Grb2/Sos1/Akt3/Cdc42/Camk2d/Igf1r/Ptch1/Col1a2/Actb/Kras/Ppp1r12a/Prkaca/Frs2/Msn/Vav3/Ank2/Prkcb/Slc9a1/Pik3cb/Rdx/Nudt16l1/Camk2a/Map2k1/Hspb2/Egfr/Stat3/Sos2/Prkca…
mmu04810	Regulation of actin cytoskeleton - Mus musculus (house mouse)	204	0.334188616	1.485839567	2.30E-04	0.002761527	0.001675488	5050	tags=50%, list=36%, signal=32%	Src/Itga7/Braf/Pak3/Baiap2/Pikfyve/Lpar1/Itgav/Itgb6/Fn1/Diaph1/Arhgef12/Mapk1/Apc/Akt1/Araf/Crk/Iqgap1/Fgf2/Enah/Pdgfa/Limk2/Mapk3/Raf1/Fgd3/Tiam1/Itga5/Git1/Fgfr1/Actr3/Cxcl12/Gna13/Itga6/Actn1/Pak2/Crkl/Diaph2/Pik3ca/Arpc2/Nras/Pik3cd/Nckap1/Sos1/Akt3/Cdc42/Myh10/Wasf2/Actr2/Actb/Kras/Ppp1r12a/Wasl/Nckap1l/Iqgap2/Myh9/Msn/Pdgfra/Pak6/Iqgap3/Diaph3/Vav3/Arhgap35/Myl7/Slc9a1/C6/Pik3cb/Itgb2/Cyfi…
mmu04540	Gap junction - Mus musculus (house mouse)	78	0.414959549	1.708534824	2.89E-04	0.003333499	0.002022518	3867	tags=47%, list=28%, signal=34%	Src/Gnai3/Lpar1/Prkacb/Plcb1/Map3k2/Adcy9/Tuba1a/Mapk1/Pdgfa/Mapk3/Raf1/Gja1/Plcb4/Tjp1/Csnk1d/Adcy7/Gnaq/Nras/Grb2/Sos1/Kras/Prkaca/Gnas/Gnai2/Htr2c/Drd1/Pdgfra/Prkcb/Grm5/Grm1/Map2k1/Drd2/Egfr/Adcy6/Sos2/Prkca
mmu01521	EGFR tyrosine kinase inhibitor resistance - Mus musculus (house mouse)	74	0.410285924	1.6798735	3.44E-04	0.003810999	0.002312229	3935	tags=51%, list=28%, signal=37%	Src/Braf/Igf1/Mapk1/Pten/Foxo3/Akt1/Araf/Fgf2/Pdgfa/Mapk3/Raf1/Jak2/Plcg1/Eif4e2/Mtor/Met/Pik3ca/Jak1/Nras/Pik3cd/Grb2/Sos1/Akt3/Nf1/Igf1r/Kras/Pdgfra/Prkcb/Pik3cb/Map2k1/Egfr/Stat3/Sos2/Prkca/Axl/Bcl2l11/Erbb3
mmu03013	Nucleocytoplasmic transport - Mus musculus (house mouse)	100	0.388687055	1.636770761	3.90E-04	0.004050321	0.002457431	2595	tags=39%, list=19%, signal=32%	Sap18b/Upf3a/Nxf1/Kpna3/Ran/Ahctf1/Pom121/Thoc2/Phax/Ipo5/Nxt2/Thoc3/Ranbp2/Tnpo1/Nup188/Nup160/Ddx39b/Nup93/Xpo4/Xpo6/Ncbp1/Nup133/Upf2/Kpna6/Xpo5/Xpot/Casc3/Tpr/Seh1l/Tnpo2/Cse1l/Kpna1/Pnn/Acin1/Xpo1/Nup50/Nup153/Tnpo3/Kpnb1
mmu04350	TGF-beta signaling pathway - Mus musculus (house mouse)	100	0.388336194	1.635293274	4.08E-04	0.004050321	0.002457431	3292	tags=43%, list=24%, signal=33%	Grem1/Thbs1/Nbl1/Tfdp1/Tgif2/Pitx2/Smad9/Mapk1/Bmpr2/Ep300/E2f5/Fbn1/Ltbp1/Mapk3/Rgma/Smad1/Tgfb2/Zfyve9/Smad4/Inhba/Neo1/Smad2/Sin3a/Acvr2a/Ppp2r1b/Skil/Crebbp/Sp1/Ski/Tgfbr2/Ppp2ca/Cul1/Tgfbr1/Acvr1b/Ncor1/Smad5/Tfr2/Smad7/Smad3/Fmod/Acvr1/Inhbe/Lemd3
mmu04144	Endocytosis - Mus musculus (house mouse)	236	0.323652622	1.450089759	4.08E-04	0.004050321	0.002457431	4994	tags=51%, list=36%, signal=34%	Asap3/Src/Vps37a/Dab2/Gbf1/Washc4/Asap1/Kif5c/Arfgef1/Washc2/Cbl/Ap2a1/Vps36/Snx1/Chmp5/Spg21/Vps29/Vps28/Arap3/Agap1/Grk6/Chmp1b/Rab8a/Arfgap1/Ehd4/Grk1/Arfgef2/Psd3/Arf6/Zfyve9/Snx6/Smap1/Git1/Actr3/Wipf2/Rab7/Smad2/Snx12/Arf3/Wwp1/Snx2/Sh3kbp1/Acap2/Arf4/Arpc2/Grk2/Cblb/Usp8/Prkci/Igf2r/Rab22a/Snx5/Cdc42/Dnm2/Nedd4/Stam2/Arrb1/Actr2/Igf1r/Tgfbr2/Rab5c/Vps4b/Wasl/Cyth3/Sh3glb1/Tgfbr1/Pdcd6ip/Vp…
mmu04730	Long-term depression - Mus musculus (house mouse)	52	0.459815558	1.804905435	4.63E-04	0.004440263	0.002694019	3894	tags=54%, list=28%, signal=39%	Ryr1/Braf/Gnai3/Plcb1/Igf1/Mapk1/Pla2g4a/Araf/Mapk3/Raf1/Plcb4/Gna13/Gnaq/Nras/Ppp2r1b/Igf1r/Kras/Ppp2ca/Gnas/Gnai2/Prkcb/Gria3/Grm1/Map2k1/Pla2g4b/Gria2/Prkca/Gnao1
mmu05223	Non-small cell lung cancer - Mus musculus (house mouse)	68	0.423339483	1.719091127	5.08E-04	0.004722463	0.002865237	3922	tags=53%, list=28%, signal=38%	Braf/Pdpk1/E2f3/Eml4/Gadd45b/Kif5c/Mapk1/Foxo3/Cdk6/Akt1/Araf/Mapk3/Raf1/Bak1/Plcg1/Ccnd1/Met/Pik3ca/Rb1/Nras/Pik3cd/Grb2/Sos1/Akt3/E2f2/Kras/Kif5b/Prkcb/Ddb2/Pik3cb/Map2k1/Egfr/Stat3/Sos2/Prkca/Stat5a
mmu04015	Rap1 signaling pathway - Mus musculus (house mouse)	182	0.33467781	1.474934957	5.72E-04	0.005151884	0.003125778	5174	tags=50%, list=37%, signal=32%	Thbs1/Src/Magi3/Braf/Gnai3/Lpar1/Cnr1/Plcb1/Adcy9/Igf1/Evl/Angpt1/Mapk1/Farp2/Akt1/Ctnnb1/Crk/Fgf2/Enah/Pdgfa/Mapk3/Rala/Raf1/Tiam1/Arap3/Sipa1l3/Adora2b/Plcg1/Plcb4/Fgfr1/Rapgef2/Prkd3/Crkl/Adcy7/Gnaq/Met/Pik3ca/Afdn/Nras/Pik3cd/Rapgef1/Prkci/Akt3/Cdc42/Igf1r/Actb/Kras/Rap1b/Gnas/Gnai2/Ctnnd1/Pdgfra/Vav3/Prkcb/Sipa1l2/Efna5/Pik3cb/Itgb2/Tln1/Itgam/Pfn2/Rapgef6/Rapgef4/Map2k1/Drd2/Egfr/Adcy6/Lcp2…
mmu04916	Melanogenesis - Mus musculus (house mouse)	77	0.406366361	1.67202864	7.74E-04	0.00671075	0.004071581	3917	tags=47%, list=28%, signal=34%	Fzd4/Gnai3/Prkacb/Fzd3/Plcb1/Adcy9/Mapk1/Tcf7/Ep300/Fzd7/Ctnnb1/Dvl3/Mapk3/Raf1/Plcb4/Camk2g/Tcf7l2/Adcy7/Gnaq/Mitf/Nras/Crebbp/Camk2d/Kras/Prkaca/Gnas/Gnai2/Ednrb/Prkcb/Camk2a/Map2k1/Adcy6/Creb1/Prkca/Gnao1/Calm2
mmu04141	Protein processing in endoplasmic reticulum - Mus musculus (house mouse)	157	0.343109425	1.496526959	7.92E-04	0.00671075	0.004071581	6958	tags=73%, list=50%, signal=37%	Fbxo6/Edem3/Rpn2/Nploc4/Dnajb2/Tusc3/Canx/Sec24a/Ostc/Man1c1/Ssr4/Edem2/Ube2g2/Eif2ak3/Ube2d2a/Dnajb1/Sar1a/Sec62/Bak1/Sec23b/Sec24d/Ern1/Magt1/Ube2g1/Mapk9/Amfr/Ube2j1/Man1a2/Hspa4l/Ufd1/Ssr1/Sec63/Yod1/Hsph1/Dnajc3/Dnajc5/Atxn3/Ubqln2/Ube4b/Derl2/Ubqln1/Tram1/Edem1/Sec24b/Dnaja2/Cul1/Pdia3/Ganab/Prkcsh/Ngly1/Capn1/Stt3b/Map3k5/Sil1/Man1a/Sec13/Dnaja1/Mapk8/Atf6/Ssr3/Sel1l/Rrbp1/Tmem258/Sec24c/H…
mmu04664	Fc epsilon RI signaling pathway - Mus musculus (house mouse)	59	0.431798799	1.717329167	8.20E-04	0.006745105	0.004092425	4045	tags=53%, list=29%, signal=37%	Pdpk1/Mapk1/Pla2g4a/Akt1/Mapk3/Raf1/Fyn/Plcg1/Mapk9/Pik3ca/Nras/Pik3cd/Map2k4/Grb2/Sos1/Akt3/Inpp5d/Kras/Vav3/Pik3cb/Alox5ap/Map2k1/Pla2g4b/Gab2/Lcp2/Sos2/Mapk8/Prkca/Rac1/Map2k3/Mapk14
mmu04720	Long-term potentiation - Mus musculus (house mouse)	58	0.432670144	1.718038701	8.66E-04	0.006906734	0.004190489	3917	tags=53%, list=28%, signal=39%	Braf/Prkacb/Plcb1/Ppp3cb/Mapk1/Ep300/Araf/Mapk3/Raf1/Plcb4/Camk2g/Gnaq/Nras/Rps6ka3/Ppp3ca/Crebbp/Ppp3r1/Camk2d/Kras/Rap1b/Prkaca/Prkcb/Grm5/Grin2d/Grm1/Camk2a/Map2k1/Cacna1c/Gria2/Prkca/Calm2
mmu05212	Pancreatic cancer - Mus musculus (house mouse)	75	0.400672421	1.642773591	8.93E-04	0.006906734	0.004190489	4367	tags=56%, list=31%, signal=39%	Braf/E2f3/Gadd45b/Mapk1/Cdk6/Akt1/Araf/Mapk3/Rala/Raf1/Tgfb2/Bak1/Smad4/Nfkb1/Mapk9/Smad2/Ccnd1/Mtor/Pik3ca/Rb1/Jak1/Pik3cd/Akt3/E2f2/Cdc42/Tgfbr2/Kras/Tgfbr1/Rad51/Smad3/Stat1/Ddb2/Pik3cb/Brca2/Map2k1/Egfr/Stat3/Mapk8/Rac1/Rps6kb1/Ralb/Arhgef6
mmu04510	Focal adhesion - Mus musculus (house mouse)	182	0.329860365	1.453704336	9.11E-04	0.006906734	0.004190489	5983	tags=58%, list=43%, signal=34%	Parva/Thbs1/Src/Spp1/Itga7/Braf/Pdpk1/Pak3/Lamc2/Itgav/Itgb6/Fn1/Diaph1/Igf1/Mapk1/Pten/Akt1/Ctnnb1/Crk/Pdgfa/Mapk3/Raf1/Fyn/Zyx/Col4a2/Lamc1/Itga5/Emp1/Ccnd3/Itga6/Mapk9/Actn1/Pak2/Crkl/Ccnd1/Met/Pik3ca/Pik3cd/Rapgef1/Grb2/Ilk/Sos1/Akt3/Arhgap5/Flnb/Cdc42/Col6a3/Igf1r/Ccnd2/Col1a2/Actb/Ppp1r12a/Rap1b/Tnxb/Pdgfra/Pak6/Vav3/Arhgap35/Prkcb/Myl7/Pik3cb/Tln1/Map2k1/Comp/Col9a1/Myl9/Egfr/Dock1/Sos2/Ma…
mmu04724	Glutamatergic synapse - Mus musculus (house mouse)	95	0.37258688	1.558341511	0.001113701	0.008224253	0.004989861	3894	tags=42%, list=28%, signal=31%	Dlg4/Glul/Gnai3/Gls/Prkacb/Plcb1/Adcy9/Ppp3cb/Mapk1/Pla2g4a/Gnb4/Ncdn/Lzts3/Mapk3/Plcb4/Adcy7/Slc38a1/Gnaq/Gls2/Grk2/Ppp3ca/Ppp3r1/Gnb1/Prkaca/Gnas/Slc38a2/Gnai2/Slc1a3/Prkcb/Grm5/Grin2d/Gria3/Grm1/Slc1a2/Pla2g4b/Cacna1c/Adcy6/Gria2/Prkca/Gnao1
mmu04921	Oxytocin signaling pathway - Mus musculus (house mouse)	132	0.352571385	1.522305224	0.00120574	0.00868133	0.005267181	3917	tags=42%, list=28%, signal=30%	Src/Ryr1/Prkaa1/Gnai3/Cacna2d1/Prkacb/Rcan1/Plcb1/Adcy9/Ppp3cb/Nfatc3/Cacna1s/Mapk1/Pla2g4a/Prkaa2/Eef2k/Eef2/Camkk2/Mapk3/Raf1/Plcb4/Camk2g/Kcnj2/Adcy7/Ccnd1/Gnaq/Nras/Ppp3ca/Ppp3r1/Camk2d/Actb/Kras/Ppp1r12a/Prkaca/Gnas/Gnai2/Pik3r6/Prkcb/Camk1d/Fos/Nfatc2/Camk2a/Map2k1/Pla2g4b/Cacna1c/Myl9/Egfr/Npr2/Adcy6/Mef2c/Ryr2/Nfatc1/Prkca/Gnao1/Calm2
mmu05213	Endometrial cancer - Mus musculus (house mouse)	56	0.437792611	1.733049002	0.001260964	0.008772836	0.0053227	3513	tags=52%, list=25%, signal=39%	Braf/Pdpk1/Gadd45b/Mapk1/Pten/Tcf7/Foxo3/Apc/Akt1/Araf/Ctnnb1/Mapk3/Raf1/Bak1/Tcf7l2/Ccnd1/Pik3ca/Nras/Pik3cd/Grb2/Ilk/Sos1/Akt3/Kras/Ctnna1/Ddb2/Pik3cb/Map2k1/Egfr
mmu05211	Renal cell carcinoma - Mus musculus (house mouse)	67	0.412241022	1.671299344	0.001279372	0.008772836	0.0053227	4059	tags=54%, list=29%, signal=38%	Braf/Pak3/Mapk1/Hif1a/Ep300/Akt1/Araf/Crk/Mapk3/Raf1/Tgfb2/Pak2/Crkl/Met/Pik3ca/Ets1/Nras/Pik3cd/Rapgef1/Grb2/Sos1/Crebbp/Akt3/Cdc42/Kras/Rap1b/Fh1/Cul2/Pak6/Pik3cb/Eloc/Map2k1/Sos2/Arnt/Rac1/Ptpn11
mmu04926	Relaxin signaling pathway - Mus musculus (house mouse)	104	0.36596565	1.547191524	0.001334596	0.008938687	0.005423326	4175	tags=47%, list=30%, signal=33%	Src/Atf2/Gnai3/Prkacb/Plcb1/Adcy9/Mapk1/Gnb4/Akt1/Mapk3/Raf1/Col4a2/Plcb4/Nfkb1/Mapk9/Smad2/Adcy7/Pik3ca/Nras/Pik3cd/Map2k4/Grb2/Sos1/Akt3/Arrb1/Tgfbr2/Col1a2/Kras/Gnb1/Prkaca/Tgfbr1/Gnas/Gnai2/Ednrb/Pik3cb/Fos/Map2k1/Rxfp1/Egfr/Adcy6/Creb5/Creb1/Sos2/Mapk8/Prkca/Gnao1/Nfkbia/Mapk14/Col4a1
mmu04114	Oocyte meiosis - Mus musculus (house mouse)	102	0.369366135	1.559772898	0.001426635	0.009130466	0.005539684	5675	tags=62%, list=41%, signal=37%	Bub1/Prkacb/Cdc27/Adcy9/Igf1/Ppp3cb/Mapk1/Ywhaq/Cpeb4/Btrc/Mapk3/Camk2g/Anapc1/Ywhab/Adcy7/Rps6ka3/Ppp2r1b/Ppp3ca/Smc1a/Cpeb2/Ppp3r1/Camk2d/Ywhae/Igf1r/Ppp2ca/Cul1/Prkaca/Slk/Cdc25c/Sgo1/Fbxo5/Plk1/Espl1/Stag3/Fbxw11/Camk2a/Map2k1/Anapc5/Adcy6/Ccnb2/Ppp2r5a/Ywhaz/Ywhag/Calm2/Mapk14/Ppp3cc/Smc1b/Ppp1ca/Aurka/Itpr3/Ywhah/Cdc16/Calm1/Anapc7/Mad2l1/Ppp2r5e/Ppp2r1a/Ppp2r5c/Ppp1cb/Ccne1/Anapc4/Itpr2/Cd…
mmu04218	Cellular senescence - Mus musculus (house mouse)	148	0.336327446	1.46175118	0.001426635	0.009130466	0.005539684	7040	tags=72%, list=50%, signal=36%	E2f3/Foxo1/Gadd45b/Ppp3cb/Nfatc3/Mapk1/Pten/Foxo3/Btrc/Cdk6/Akt1/E2f5/Mapk3/Raf1/Sirt1/Tgfb2/Nfkb1/Rbl2/Ccnd3/Smad2/Ccnd1/Mtor/Trpm7/Pik3ca/Rb1/Ets1/Rbbp4/Nras/Pik3cd/Ppp3ca/Hipk2/Akt3/E2f2/Ppp3r1/Ccnd2/Tgfbr2/Kras/Hipk3/Tgfbr1/Zfp36l2/Hipk1/Mybl2/Lin37/Tsc1/Smad3/Atm/Il1a/Lin54/Ppid/Pik3cb/Capn1/Fbxw11/Nfatc2/Map2k1/H2-M5/Ccnb2/Nfatc1/H2-T23/Calm2/Map2k3/Mapk14/Tsc2/Atr/Vdac1/E2f4/Zfp36l1/Map2k6…
mmu03250	Viral life cycle - HIV-1 - Mus musculus (house mouse)	57	0.421294789	1.670535441	0.001702755	0.010008028	0.006072122	2907	tags=46%, list=21%, signal=36%	Fez1/Ran/Pin1/Ep300/Ccnt2/Apobec3/Ranbp2/Psip1/Furin/Crebbp/Xpo1/Map1a/Cpsf6/Nelfa/Bicd2/Mllt3/Aff4/Serinc3/Vps4b/Mdfic/Pdcd6ip/Nup153/Ell2/Tnpo3/Trim12c/Supt5
mmu05235	PD-L1 expression and PD-1 checkpoint pathway in cancer - Mus musculus (house mouse)	82	0.381831369	1.577504209	0.001665939	0.010008028	0.006072122	4316	tags=54%, list=31%, signal=37%	Eml4/Ppp3cb/Nfatc3/Mapk1/Pten/Hif1a/Akt1/Mapk3/Raf1/Jak2/Plcg1/Nfkb1/Tlr4/Mtor/Pik3ca/Jak1/Nras/Pik3cd/Ppp3ca/Ifngr2/Akt3/Ppp3r1/Kras/Lck/Nfkbib/Stat1/Tirap/Pik3cb/Fos/Csnk2a1/Nfatc2/Cd28/Map2k1/Egfr/Stat3/Map3k3/Nfatc1/Nfkbia/Map2k3/Mapk14/Ptpn11/Rps6kb1/Map2k6/Ppp3cc
mmu04066	HIF-1 signaling pathway - Mus musculus (house mouse)	103	0.35950383	1.517363433	0.001702755	0.010008028	0.006072122	5261	tags=59%, list=38%, signal=37%	Gapdh/Igf1/Angpt1/Mapk1/Hif1a/Ep300/Akt1/Eno1/Mapk3/Pfkl/Pdhb/Plcg1/Hmox1/Nfkb1/Pfkm/Camk2g/Tlr4/Eif4e2/Mtor/Pik3ca/Pdk1/Cdkn1b/Pik3cd/Ifngr2/Crebbp/Akt3/Camk2d/Igf1r/Cul2/Prkcb/Pik3cb/Eloc/Hk2/Camk2a/Ldhb/Map2k1/Cybb/Egfr/Stat3/Ldha/Prkca/Aldoc/Arnt/Pfkp/Tfrc/Flt1/Epas1/Rps6kb1/Il6ra/Angpt4/Pdha1/Egln1/Bcl2/Ifngr1/Pik3r1/Vegfa/Insr/Hk3/Eno3/Aldoa/Ltbr
mmu05163	Human cytomegalovirus infection - Mus musculus (house mouse)	193	0.32456382	1.436969495	0.001610715	0.010008028	0.006072122	5117	tags=52%, list=37%, signal=34%	Src/E2f3/Atf2/Gnai3/Prkacb/Itgav/Plcb1/Arhgef12/Adcy9/Ppp3cb/Nfatc3/Mapk1/Gnb4/Cdk6/Akt1/Ctnnb1/Crk/Mapk3/Raf1/Ptger2/Bak1/Il1r1/Plcb4/Nfkb1/Cxcl12/Gna13/Akap13/Crkl/Adcy7/Ccnd1/Mtor/Gnaq/Pik3ca/Rb1/Ptk2b/Jak1/Nras/Pik3cd/Ppp3ca/Grb2/Sos1/Akt3/E2f2/Ppp3r1/Sp1/Arhgef11/Kras/Gnb1/Prkaca/Gnas/Pdia3/Gnai2/Tap2/Tsc1/Pdgfra/Prkcb/Cgas/Pik3cb/Casp8/Nfatc2/Map2k1/Sting1/H2-M5/Egfr/Adcy6/Creb5/Stat3/Nfatc…
mmu04211	Longevity regulating pathway - Mus musculus (house mouse)	82	0.377496968	1.559596994	0.002053414	0.011372753	0.006900135	6424	tags=72%, list=46%, signal=39%	Prkaa1/Atf2/Rb1cc1/Prkacb/Foxo1/Sesn3/Pparg/Adcy9/Igf1/Foxo3/Akt1/Prkaa2/Camkk2/Sirt1/Atg13/Nfkb1/Ehmt1/Eif4e2/Adcy7/Mtor/Pik3ca/Nras/Pik3cd/Adipor1/Akt3/Igf1r/Kras/Prkaca/Tsc1/Pik3cb/Adcy6/Sesn1/Creb5/Creb1/Cat/Irs1/Tsc2/Rps6kb1/Ulk1/Adipor2/Pik3r1/Rptor/Atg101/Insr/Ppargc1a/Rheb/Ehmt2/Irs2/Creb3l3/Adcy1/Stk11/Atg5/Atf4/Appl1/Eif4ebp1/Sod2/Eif4e/Prkag3/Pik3r3
mmu05224	Breast cancer - Mus musculus (house mouse)	117	0.34905618	1.491922082	0.002016416	0.011372753	0.006900135	2410	tags=32%, list=17%, signal=27%	Fzd4/Braf/E2f3/Gadd45b/Fzd3/Igf1/Mapk1/Pten/Tcf7/Cdk6/Apc/Fzd7/Akt1/Araf/Ctnnb1/Fgf2/Dvl3/Mapk3/Raf1/Bak1/Fgfr1/Notch1/Tcf7l2/Ccnd1/Mtor/Pik3ca/Rb1/Nras/Pik3cd/Grb2/Sos1/Akt3/E2f2/Ncoa1/Notch2/Sp1/Igf1r/Kras
mmu05017	Spinocerebellar ataxia - Mus musculus (house mouse)	131	0.34210163	1.476244139	0.002053414	0.011372753	0.006900135	4883	tags=54%, list=35%, signal=36%	Pik3c3/Ryr1/Psmd1/Rb1cc1/Plcb1/Myod1/Akt1/Pum2/Atp2a3/Wipi1/Tbp/Atg13/Atg2b/Plcb4/Psmd4/Ern1/Mapk9/Gtf2b/Psmd14/Psmc2/Mtor/Gnaq/Psmd12/Rora/Pik3ca/Psmd2/Psmc6/Pik3cd/Psma7/Atxn3/Atxn1l/Akt3/Sp1/Afg3l2/Atxn2/Atp2a2/Pum1/Atxn1/Psmb6/Psmc3/Psma2/Prkcb/Grin2d/Trpc3/Gria3/Ambra1/Pik3cb/Nfya/Grm1/Atxn10/Psmd8/Tbpl1/Map3k5/Gria2/Dab1/Nrbf2/Mapk8/Prkca/Vdac1/Psmd11/Psma1/Atxn2l/Xbp1/Ulk1/Psma8/Rbpjl/Cic/…
mmu03015	mRNA surveillance pathway - Mus musculus (house mouse)	86	0.3770514	1.567323369	0.002127409	0.011560258	0.007013899	2457	tags=36%, list=18%, signal=30%	Sap18b/Upf3a/Ppp2r2d/Nxf1/Msi2/Papola/Nxt2/Fip1l1/Clp1/Smg1/Smg5/Smg6/Ddx39b/Cpsf4/Cstf2/Hbs1l/Ppp2r2a/Ncbp1/Upf2/Tardbp/Casc3/Pcf11/Etf1/Cpsf3/Ppp2r1b/Pnn/Acin1/Cpsf6/Pabpc1/Gspt1/Ppp2ca
mmu04630	JAK-STAT signaling pathway - Mus musculus (house mouse)	122	0.342853324	1.47119527	0.002682372	0.014305985	0.008679801	5375	tags=54%, list=38%, signal=34%	Il13ra1/Pias2/Pias1/Osmr/Il9r/Ep300/Akt1/Fhl1/Pdgfa/Lifr/Clcf1/Raf1/Jak2/Ccnd3/Socs7/Stat2/Ccnd1/Mtor/Pik3ca/Jak1/Pik3cd/Il6st/Grb2/Ifngr2/Sos1/Crebbp/Akt3/Pim1/Socs5/Stat6/Stam2/Ccnd2/Mcl1/Csf2rb/Pdgfra/Ifnar2/Stam/Prlr/Stat1/Socs3/Socs6/Pik3cb/Il2/Aox3/Egfr/Stat3/Sos2/Stat5a/Ghr/Ptpn11/Il21r/Il6ra/Il12rb2/Il10ra/Ptpn2/Il2ra/Bcl2/Ifngr1/Il2rg/Pik3r1/Lepr/Socs2/Stat4/Gfap/Ifnar1/Stat5b
mmu04820	Cytoskeleton in muscle cells - Mus musculus (house mouse)	214	0.30611448	1.365183137	0.002756368	0.014433343	0.008757072	6016	tags=53%, list=43%, signal=31%	Myom3/Myh3/Des/Thbs1/Tmod1/Itga7/Mypn/Itgav/Itgb6/Fn1/Diaph1/Myh8/3425401B19Rik/Sptbn1/Fhl3/Fbln2/Actn3/Tmod3/Nid2/Synpo2/Fbn1/Fhl1/Xirp1/Ttn/Sntb1/Bgn/Nrap/Eno1/Nid1/Zyx/Fmnl2/Col4a2/Vcan/Myom1/Itga5/Atp1a2/Atp1b3/Sun1/Lmnb1/Itga6/Neb/Sntb2/Diaph2/Myh1/Hspg2/Daam1/Jup/Lbr/Flnc/Myh10/Dag1/Col6a3/Col1a2/Actb/Sptan1/Myh9/Diaph3/Tmod2/Atp1b1/Ank2/Syne2/Myl7/Syne1/Capza2/Dmd/Sgcb/Tln1/Ldb3/Pdlim1/Sun…
mmu04659	Th17 cell differentiation - Mus musculus (house mouse)	95	0.358019837	1.497414972	0.003015351	0.015507521	0.009408803	5557	tags=59%, list=40%, signal=36%	Ppp3cb/Nfatc3/Mapk1/Hif1a/Mapk3/Il1r1/Rara/Jak2/Plcg1/Smad4/Nfkb1/Ahr/Mapk9/Smad2/Mtor/Rora/Jak1/Ppp3ca/Il6st/Ifngr2/Stat6/Ppp3r1/Tgfbr2/Tgfbr1/Lck/Smad3/Nfkbib/Stat1/Il2/Fos/Nfatc2/Gata3/H2-Aa/Stat3/Nfatc1/Runx1/Mapk8/Stat5a/Nfkbia/Mapk14/Hsp90ab1/Il21r/Il6ra/Ppp3cc/Il2ra/Il1rap/Ifngr1/Il2rg/Hsp90aa1/Cd3d/Rxra/Stat5b/Irf4/Jun/Il4ra/Prkcq
mmu04713	Circadian entrainment - Mus musculus (house mouse)	79	0.369147134	1.521769065	0.003163342	0.015707631	0.009530215	3917	tags=42%, list=28%, signal=30%	Ryr1/Gnai3/Prkacb/Plcb1/Adcy9/Mapk1/Gnb4/Per2/Mapk3/Plcb4/Camk2g/Per1/Adcy7/Gnaq/Camk2d/Gnb1/Prkaca/Gnas/Gnai2/Prkcb/Grin2d/Gria3/Rps6ka5/Fos/Camk2a/Cacna1c/Adcy6/Gria2/Ryr2/Creb1/Prkca/Gnao1/Calm2
mmu03082	ATP-dependent chromatin remodeling - Mus musculus (house mouse)	104	0.352272377	1.489300526	0.003163342	0.015707631	0.009530215	2590	tags=32%, list=19%, signal=26%	Ino80e/Rsf1/Trrap/Epc2/Pbrm1/Bptf/Srcap/Arid1a/Baz1b/Arid2/Mbd2/Ss18/Bcl7a/Baz2b/Yeats4/Ino80/Phf6/Rbbp4/Morf4l2/Bicra/Chd4/Smarcc1/Smarcc2/Gatad2b/Baz2a/Ss18l1/Smarca4/Actb/Chd3/Phf10/Smarca5/Smarca2/Ino80d
mmu05225	Hepatocellular carcinoma - Mus musculus (house mouse)	152	0.334133203	1.455253102	0.003459324	0.016856582	0.010227312	2528	tags=32%, list=18%, signal=27%	Fzd4/Gsta4/Braf/E2f3/Gadd45b/Fzd3/Pbrm1/Mapk1/Pten/Tcf7/Arid1a/Cdk6/Apc/Fzd7/Akt1/Araf/Ctnnb1/Arid2/Dvl3/Mapk3/Raf1/Tgfb2/Bak1/Plcg1/Hmox1/Smad4/Tcf7l2/Smad2/Ccnd1/Mtor/Met/Pik3ca/Rb1/Nras/Pik3cd/Smarcc1/Smarcc2/Grb2/Sos1/Akt3/E2f2/Smarca4/Igf1r/Tgfbr2/Actb/Kras/Phf10/Tgfbr1/Smarca2
mmu04910	Insulin signaling pathway - Mus musculus (house mouse)	125	0.33602429	1.445016716	0.00353332	0.016856582	0.010227312	6849	tags=70%, list=49%, signal=36%	Prkaa1/Braf/Pdpk1/Prkacb/Foxo1/Phka1/Mapk1/Prkar1a/Cbl/Akt1/Araf/Crk/Prkaa2/Mapk3/Raf1/Phka2/Phkb/Mapk9/Eif4e2/Crkl/Mtor/Pik3ca/Ptpn1/Nras/Pik3cd/Rapgef1/Rhoq/Cblb/Grb2/Sos1/Prkci/Pde3b/Akt3/Fasn/Ppp1r3a/Kras/Inppl1/Prkaca/Prkar2a/Tsc1/Srebf1/Socs3/Pik3cb/Acacb/Hk2/Map2k1/Sos2/Pygl/Mapk8/Calm2/Irs1/Tsc2/Gys2/Rps6kb1/Flot2/Slc2a4/Ppp1ca/Pygm/Prkcz/Calm1/Pik3r1/Rptor/Ppp1r3b/Socs2/Insr/Ppargc1a/Hk3…
mmu04310	Wnt signaling pathway - Mus musculus (house mouse)	138	0.331743997	1.43778806	0.003570318	0.016856582	0.010227312	4322	tags=43%, list=31%, signal=30%	Fzd4/Tle3/Sfrp2/Prkacb/Fzd3/Plcb1/Ppp3cb/Nfatc3/Tcf7/Ep300/Btrc/Apc/Fzd7/Serpinf1/Ctnnb1/Tbl1xr1/Dvl3/Psen1/Sirt1/Plcb4/Ryk/Smad4/Tbl1x/Camk2g/Ccnd3/Tcf7l2/Mapk9/Ccnd1/Chd8/Daam1/Ppp3ca/Crebbp/Ppp3r1/Camk2d/Ccnd2/Cul1/Prkaca/Znrf3/Tle4/Sfrp1/Invs/Smad3/Prkcb/Gpc4/Fbxw11/Csnk2a1/Nfatc2/Camk2a/Lgr6/Nfatc1/Tle1/Lrp6/Mapk8/Prkca/Ppard/Rac1/Senp2/Map3k7/Ppp3cc/Rock2
mmu05215	Prostate cancer - Mus musculus (house mouse)	97	0.358902345	1.505830185	0.003755307	0.017444005	0.010583716	5058	tags=56%, list=36%, signal=36%	Braf/Pdpk1/E2f3/Foxo1/Igf1/Mapk1/Pten/Tcf7/Ep300/Akt1/Araf/Ctnnb1/Pdgfa/Mapk3/Raf1/Nfkb1/Fgfr1/Tcf7l2/Ccnd1/Mtor/Pik3ca/Rb1/Cdkn1b/Nras/Pik3cd/Grb2/Zeb1/Sos1/Crebbp/Akt3/E2f2/Igf1r/Kras/Pdgfra/Grm5/Pik3cb/Grm1/Map2k1/Egfr/Creb5/Creb1/Sos2/Nfkbia/Hsp90ab1/Hsp90b1/Mmp3/Slc46a1/Bcl2/Mdm2/Erg/Plau/Hsp90aa1/Pik3r1/Lef1
mmu04370	VEGF signaling pathway - Mus musculus (house mouse)	52	0.416250979	1.633902205	0.004275828	0.019241227	0.011674136	5818	tags=62%, list=42%, signal=36%	Src/Ppp3cb/Mapk1/Pla2g4a/Akt1/Mapk3/Raf1/Plcg1/Pik3ca/Nras/Pik3cd/Ppp3ca/Akt3/Cdc42/Ppp3r1/Kras/Prkcb/Pik3cb/Nfatc2/Map2k1/Pla2g4b/Prkca/Rac1/Mapk14/Pxn/Ppp3cc/Pik3r1/Vegfa/Hspb1/Plcg2/Mapkapk2/Sh2d2a
mmu05231	Choline metabolism in cancer - Mus musculus (house mouse)	87	0.367162034	1.526875134	0.004275828	0.019241227	0.011674136	4243	tags=48%, list=30%, signal=34%	Dgkg/Pdpk1/Mapk1/Hif1a/Pla2g4a/Akt1/Plpp1/Plpp3/Pdgfa/Mapk3/Raf1/Plcg1/Slc44a1/Mapk9/Mtor/Pik3ca/Nras/Pik3cd/Grb2/Sos1/Dgkd/Akt3/Wasf2/Sp1/Kras/Tsc1/Pdgfra/Prkcb/Dgkz/Pik3cb/Fos/Map2k1/Pla2g4b/Egfr/Dgkq/Sos2/Mapk8/Prkca/Rac1/Pcyt1a/Tsc2/Rps6kb1
mmu05221	Acute myeloid leukemia - Mus musculus (house mouse)	65	0.394977805	1.593435708	0.004350189	0.019274681	0.011694434	3931	tags=49%, list=28%, signal=36%	Braf/Mapk1/Tcf7/Akt1/Araf/Per2/Mapk3/Raf1/Runx1t1/Rara/Nfkb1/Tcf7l2/Ccnd1/Mtor/Pik3ca/Nras/Pik3cd/Grb2/Sos1/Akt3/Pim1/Jup/Kras/Pml/Pik3cb/Itgam/Map2k1/Stat3/Sos2/Runx1/Stat5a/Ppard
mmu04151	PI3K-Akt signaling pathway - Mus musculus (house mouse)	293	0.29076574	1.327715509	0.00464763	0.020280569	0.012304731	7736	tags=67%, list=55%, signal=30%	Gdnf/Ppp2r2d/Thbs1/Spp1/Itga7/Prkaa1/Pdpk1/Atf2/Bdnf/Lpar1/Eif4b/Lamc2/Itgav/Itgb6/Fn1/Sgk1/Igf1/Angpt1/Osmr/Mapk1/Ywhaq/Pten/Foxo3/Gnb4/Cdk6/Akt1/Phlpp1/Fgf2/Prkaa2/Pdgfa/Sgk2/Mapk3/Raf1/Phlpp2/Sgk3/Col4a2/Lamc1/Jak2/Itga5/Ppp2r2a/Nfkb1/Fgfr1/Rbl2/Ccnd3/Itga6/Tlr4/Eif4e2/Ywhab/Ccnd1/Mtor/Met/Pik3ca/Jak1/Cdkn1b/Nras/Ppp2r1b/Pik3cd/Grb2/Sos1/Akt3/Col6a3/Ywhae/Igf1r/Ccnd2/Col1a2/Kras/Ppp2ca/Gnb1/Mc…
mmu04722	Neurotrophin signaling pathway - Mus musculus (house mouse)	111	0.350423661	1.492107412	0.004796351	0.020617152	0.012508945	4185	tags=47%, list=30%, signal=33%	Braf/Pdpk1/Bdnf/Mapk1/Foxo3/Akt1/Crk/Mapk3/Raf1/Psen1/Plcg1/Nfkb1/Camk2g/Mapk9/Kidins220/Crkl/Abl1/Ripk2/Pik3ca/Nras/Rps6ka3/Pik3cd/Rapgef1/Prdm4/Grb2/Sos1/Akt3/Cdc42/Camk2d/Ywhae/Kras/Rap1b/Frs2/Sh2b3/Nfkbib/Pik3cb/Prkcd/Rps6ka5/Camk2a/Map2k1/Map3k5/Matk/Map3k3/Sos2/Mapk8/Calm2/Nfkbia/Rac1/Mapk14/Ptpn11/Irs1/Psen2
mmu04914	Progesterone-mediated oocyte maturation - Mus musculus (house mouse)	79	0.361089693	1.488553138	0.005019433	0.021258775	0.012898234	3556	tags=43%, list=25%, signal=32%	Bub1/Braf/Gnai3/Prkacb/Cdc27/Adcy9/Igf1/Mapk1/Cpeb4/Akt1/Araf/Mapk3/Raf1/Mapk9/Anapc1/Adcy7/Pik3ca/Rps6ka3/Pik3cd/Pde3b/Akt3/Cpeb2/Igf1r/Kras/Prkaca/Gnai2/Cdc25c/Plk1/Cdc25b/Pik3cb/Map2k1/Anapc5/Adcy6/Ccnb2
mmu04961	Endocrine and other factor-regulated calcium reabsorption - Mus musculus (house mouse)	41	0.430023719	1.625191462	0.005316876	0.022192177	0.013464552	4587	tags=59%, list=33%, signal=39%	Prkacb/Plcb1/Adcy9/Atp2b1/Ap2a1/Slc8a1/Plcb4/Atp1a2/Atp1b3/Gnaq/Dnm2/Prkaca/Gnas/Cltc/Atp1b1/Prkcb/Adcy6/Atp1a1/Rab11a/Prkca/Esr1/Ap2a2/Clta/Cltb
mmu00510	N-Glycan biosynthesis - Mus musculus (house mouse)	51	0.40339317	1.580798432	0.005539958	0.022792969	0.013829068	4649	tags=57%, list=33%, signal=38%	Glt28d2/Alg9/Fut8/Alg5/Rpn2/Mgat3/Dpm3/Tusc3/Ostc/Man1c1/Mgat4a/Mgat5/Alg10b/Magt1/Alg14/Man1a2/Man2a1/Ganab/Stt3b/Alg12/Man1a/Alg2/Alg13/Tmem258/St6gal1/Alg11/Dpm1/Alg8/Dolk
mmu05160	Hepatitis C - Mus musculus (house mouse)	127	0.33313057	1.435310658	0.005986122	0.024281736	0.01473234	5566	tags=57%, list=40%, signal=35%	Ppp2r2d/Braf/E2f3/Pias1/Mapk1/Ywhaq/Cdk6/Akt1/Araf/Ctnnb1/Eif2ak3/Mapk3/Raf1/Bak1/Ppp2r2a/Nfkb1/Cflar/Stat2/Cd81/Ywhab/Ccnd1/Pik3ca/Rb1/Jak1/Nras/Ppp2r1b/Pik3cd/Grb2/Sos1/Akt3/E2f2/Ywhae/Kras/Ppp2ca/Irf7/Ppp2r2c/Ifit1/Nr1h3/Ifnar2/Ikbke/Stat1/Socs3/Oas3/Pik3cb/Casp8/Traf3/Map2k1/Oas1b/Psme3/Egfr/Ywhaz/Apaf1/Stat3/Sos2/Ywhag/Rigi/Nfkbia/Tbk1/Tlr3/Rsad2/Rnasel/Ywhah/Casp3/Pik3r1/Ppara/Ldlr/Rxra/Ppp…
mmu04922	Glucagon signaling pathway - Mus musculus (house mouse)	89	0.356996438	1.486351121	0.006283566	0.025033768	0.015188616	6031	tags=65%, list=43%, signal=37%	Prkaa1/Atf2/Ppp4r3a/Prkacb/Foxo1/Plcb1/Phka1/Ppp3cb/Ep300/Akt1/Prkaa2/Pfkl/Sirt1/Phka2/Pdhb/Plcb4/Pfkm/Camk2g/Phkb/Prmt1/Gnaq/Ppp4r3b/Ppp3ca/Pde3b/Crebbp/Akt3/Ppp3r1/Camk2d/Prkaca/Gnas/Acacb/Camk2a/Ldhb/Pfkfb1/Slc2a2/Creb5/Pkm/Ldha/Creb1/Pygl/Calm2/Sik1/Pfkp/Gys2/Ppp3cc/Pdha1/Pygm/Itpr3/Calm1/Ppara/Ppargc1a/Sik2/Itpr2/Cpt1a/Creb3l3/Pck1/Gys1/Atf4
mmu04072	Phospholipase D signaling pathway - Mus musculus (house mouse)	127	0.331587127	1.428660652	0.006432288	0.025033768	0.015188616	4112	tags=43%, list=29%, signal=30%	Dgkg/Lpar1/Plcb1/Adcy9/Mapk1/Agpat1/Pla2g4a/Akt1/Plpp1/Plpp3/Pdgfa/Mapk3/Rala/Raf1/Fyn/Plcg1/Plcb4/Arf6/Gna13/Adcy7/Mtor/Pik3ca/Ptk2b/Nras/Pik3cd/Grb2/Sos1/Dgkd/Akt3/Dnm2/Kras/Cyth3/Gnas/Tsc1/Pik3r6/Pdgfra/Agpat3/Lpar6/Grm5/Dgkz/Pik3cb/Grm1/Rapgef4/Map2k1/Pla2g4b/Egfr/Adcy6/Dgkq/Gab2/Sos2/Prkca/Ptpn11/Agpat5/Tsc2
mmu05226	Gastric cancer - Mus musculus (house mouse)	119	0.331704404	1.419812903	0.006432288	0.025033768	0.015188616	2491	tags=31%, list=18%, signal=26%	Fzd4/Braf/E2f3/Gadd45b/Fzd3/Mapk1/Tcf7/Apc/Fzd7/Akt1/Araf/Ctnnb1/Fgf2/Dvl3/Mapk3/Raf1/Tgfb2/Bak1/Smad4/Tcf7l2/Smad2/Ccnd1/Mtor/Met/Pik3ca/Rb1/Cdkn1b/Nras/Pik3cd/Grb2/Sos1/Akt3/Jup/E2f2/Tgfbr2/Kras/Tgfbr1
mmu05132	Salmonella infection - Mus musculus (house mouse)	232	0.295247177	1.32133237	0.00665537	0.025556622	0.015505845	5736	tags=53%, list=41%, signal=32%	Pik3c3/Pak3/Dctn4/Pik3c2a/Kpna3/Anxa2/Kif5c/Gapdh/Arl8b/Tuba1a/Tab2/Mapk1/Tcf7/Ahnak/Akt1/Ctnnb1/Dync1h1/Snx9/Mapk3/Rala/Raf1/Actr1a/Actr10/Bak1/Vps39/Vps16/Arf6/Pik3c2b/Nfkb1/Actr3/Rab7/Tlr4/Tcf7l2/Mapk9/Ripk2/Pik3ca/Arpc2/Cse1l/Pik3cd/Map2k4/Kpna1/Nckap1/Akt3/Cdc42/Dnm2/Myo6/Gcc2/Actr2/Plekhm2/Actb/Rab5c/Wasl/Cyth3/Nckap1l/Dync1li2/Kif5b/Arl8a/Plekhm1/Dync1li1/Actr1b/Myl7/Tirap/Pik3cb/Vps18/Cas…
mmu04660	T cell receptor signaling pathway - Mus musculus (house mouse)	113	0.341636099	1.455612714	0.007697156	0.028789363	0.017467231	5557	tags=59%, list=40%, signal=36%	Ppp2r2d/Pdpk1/Pak3/Ppp3cb/Nfatc3/Mapk1/Akt1/Mapk3/Raf1/Fyn/Icos/Plcg1/Ppp2r2a/Dlg1/Nfkb1/Mapk9/Pak2/Pik3ca/Nras/Ppp2r1b/Pik3cd/Ppp3ca/Cblb/Grb2/Sos1/Akt3/Cdc42/Ppp3r1/Kras/Ppp2ca/Ppp2r2c/Pak6/Vav3/Lck/Nfkbib/Nck1/Pik3cb/Il2/Fos/Nfatc2/Cd28/Map2k1/Ppp2r5a/Nfatc1/Lcp2/Sos2/Mapk8/Itk/Nfkbia/Mapk14/Ptpn11/Map3k7/Ppp3cc/Malt1/Map2k7/Pik3r1/Cd3d/Rasgrp1/Ppp2r5e/Ppp2r3a/Map3k8/Bcl10/Ppp2r1a/Gsk3b/Jun/Pp…
mmu05165	Human papillomavirus infection - Mus musculus (house mouse)	284	0.283027538	1.289104106	0.007697156	0.028789363	0.017467231	6131	tags=55%, list=44%, signal=32%	Fzd4/Ppp2r2d/Thbs1/Spp1/Itga7/Prkacb/Foxo1/Lamc2/Fzd3/Itgav/Itgb6/Fn1/Mapk1/Pten/Tcf7/Ep300/Cdk6/Apc/Fzd7/Akt1/Ctnnb1/Dvl3/Mapk3/Raf1/Psen1/Tbp/Col4a2/Bak1/Lamc1/Maml3/Itga5/Atp6v0a2/Maml2/Ppp2r2a/Dlg1/Nfkb1/Rbl2/Notch1/Ccnd3/Itga6/Tcf7l2/Stat2/Nfx1/Ccnd1/Mtor/Pik3ca/Rb1/Atp6v1b2/Jak1/Cdkn1b/Nras/Ppp2r1b/Pik3cd/Chd4/Atp6v1c1/Grb2/Sos1/Prkci/Ube3a/Crebbp/Akt3/Cdc42/Notch2/Col6a3/Ccnd2/Col1a2/Kras/…
mmu04929	GnRH secretion - Mus musculus (house mouse)	51	0.39744815	1.557501364	0.007996066	0.029150214	0.017686168	3485	tags=43%, list=25%, signal=32%	Spp1/Kcnn3/Plcb1/Cacna1s/Mapk1/Akt1/Mapk3/Raf1/Plcb4/Kcnn4/Gnaq/Pik3ca/Nras/Pik3cd/Akt3/Arrb1/Kras/Prkcb/Pik3cb/Map2k1/Kcnn1/Cacna1c
mmu04934	Cushing syndrome - Mus musculus (house mouse)	130	0.324369731	1.399212183	0.007996066	0.029150214	0.017686168	2594	tags=31%, list=19%, signal=25%	Fzd4/Braf/E2f3/Atf2/Gnai3/Prkacb/Fzd3/Plcb1/Adcy9/Cacna1s/Mapk1/Tcf7/Cdk6/Apc/Pde8a/Fzd7/Ctnnb1/Kmt2a/Dvl3/Mapk3/Plcb4/Camk2g/Ahr/Tcf7l2/Adcy7/Ccnd1/Gnaq/Rb1/Cdkn1b/Usp8/Nceh1/E2f2/Sp1/Camk2d/Rap1b/Prkaca/Fh1/Gnas/Gnai2/Kmt2d
mmu04911	Insulin secretion - Mus musculus (house mouse)	62	0.380088554	1.524201323	0.00844443	0.030024642	0.018216705	4556	tags=55%, list=33%, signal=37%	Atf2/Kcnn3/Prkacb/Plcb1/Adcy9/Cacna1s/Vamp2/Plcb4/Atp1a2/Kcnn4/Atp1b3/Camk2g/Adcy7/Gnaq/Camk2d/Prkaca/Gnas/Atp1b1/Prkcb/Rapgef4/Camk2a/Kcnn1/Cacna1c/Adcy6/Slc2a2/Creb5/Atp1a1/Ryr2/Creb1/Prkca/Pclo/Rims2/Glp1r/Trpm4
mmu05167	Kaposi sarcoma-associated herpesvirus infection - Mus musculus (house mouse)	165	0.308335518	1.349288488	0.00844443	0.030024642	0.018216705	5952	tags=56%, list=43%, signal=33%	Pik3c3/Src/E2f3/Rcan1/Ppp3cb/Nfatc3/Mapk1/Hif1a/Tcf7/Ep300/Gnb4/Cdk6/Akt1/Ctnnb1/Fgf2/Mapk3/Raf1/Bak1/Jak2/Plcg1/Nfkb1/Tcf7l2/Mapk9/Stat2/Ccnd1/Mtor/Pik3ca/Rb1/Jak1/Nras/Pik3cd/Ppp3ca/Map2k4/Il6st/Crebbp/Akt3/E2f2/C3/Ppp3r1/Kras/Gnb1/Irf7/Pik3r6/Ifnar2/Ikbke/Stat1/Pik3cb/Casp8/Fos/Nfatc2/Icam1/Traf3/Map2k1/H2-M5/Stat3/Nfatc1/Creb1/H2-T23/Mapk8/Ccr5/Calm2/Nfkbia/Rac1/Mapk14/Tbk1/Tlr3/Map2k6/Ppp3cc…
mmu05170	Human immunodeficiency virus 1 infection - Mus musculus (house mouse)	182	0.303003814	1.335346725	0.009341162	0.032807983	0.019905428	5121	tags=51%, list=37%, signal=33%	Pak3/Gnai3/Ppp3cb/Tab2/Nfatc3/Mapk1/Btrc/Gnb4/Akt1/Crk/Apobec3/Limk2/Mapk3/Raf1/Bak1/Plcg1/Nfkb1/Tlr4/Mapk9/Ap1s2/Pak2/Crkl/Mtor/Gnaq/Pik3ca/Ptk2b/Ddb1/Nras/Pik3cd/Ppp3ca/Wee1/Ap1g1/Akt3/Ppp3r1/Kras/Gnb1/Cul1/Pdia3/Gnai2/Cdc25c/Tap2/Pak6/Trim12c/Prkcb/Atm/Cgas/Pik3cb/Casp8/Ap1b1/Eloc/Fbxw11/Cul5/Fos/Nfatc2/Map2k1/Sting1/H2-M5/Ccnb2/Tnfrsf1b/Nfatc1/H2-T23/Mapk8/Cxcr4/Prkca/Ccr5/Gnao1/Calm2/Nfkbia/…
mmu04750	Inflammatory mediator regulation of TRP channels - Mus musculus (house mouse)	97	0.343381941	1.440711933	0.009789528	0.033968484	0.020609533	5664	tags=54%, list=41%, signal=32%	Src/Prkacb/Plcb1/Adcy9/Igf1/Pla2g4a/Cyp2j5/Ptger2/Il1r1/Plcg1/Plcb4/Camk2g/Mapk9/Adcy7/Gnaq/Pik3ca/Pik3cd/Camk2d/Prkaca/Gnas/Htr2c/Cyp2c23/Prkcb/Pik3cb/Prkcd/Camk2a/Pla2g4b/Alox12/Cyp2c70/Adcy6/Mapk8/Prkca/Calm2/Map2k3/Mapk14/Map2k6/Prkch/Asic3/Asic4/Ppp1ca/Il1rap/Itpr3/Prkce/Calm1/Kng2/Pik3r1/Cyp2c37/Cyp2c29/Ppp1cb/Prkcq/Itpr2/Plcg2
mmu04340	Hedgehog signaling pathway - Mus musculus (house mouse)	48	0.403076344	1.568251963	0.01113463	0.037288063	0.022623605	4957	tags=56%, list=35%, signal=36%	Disp1/Prkacb/Gli3/Kif3a/Btrc/Csnk1d/Ccnd1/Cdon/Grk2/Arrb1/Ptch1/Ccnd2/Cul3/Csnk1g3/Cul1/Prkaca/Csnk1g1/Fbxw11/Ptch2/Spopl/Mosmo/Iqce/Hhip/Csnk1g2/Bcl2/Smurf2/Csnk1a1
mmu04120	Ubiquitin mediated proteolysis - Mus musculus (house mouse)	137	0.315874927	1.367979705	0.010985174	0.037288063	0.022623605	6375	tags=62%, list=46%, signal=34%	Ube2a/Skp2/Pias2/Rhobtb1/Cdc27/Pias1/Ube2l6/Ube2e2/Cbl/Btrc/Herc1/Ube2n/Herc2/Ubr5/Ube2g2/Ube2l3/Ube2d2a/Ppil2/Birc6/Huwe1/Prpf19/Ube2g1/Rchy1/Ube4a/Ube2j1/Anapc1/Uba3/Fbxw7/Wwp1/Ddb1/Cblb/Trim37/Ube3a/Ube4b/Fbxw8/Nedd4/Trip12/Cul3/Ube2r2/Herc4/Cul1/Pml/Cul2/Herc3/Ddb2/Socs3/Uba6/Eloc/Fbxw11/Cul5/Ube2b/Anapc5/Cul7/Itch/Uba1/Ube2k/Ube2w/Birc2/Xiap/Brca1/Syvn1/Ube2f/Smurf2/Ube3c/Mdm2/Cdc16/Anapc7/K…
mmu05417	Lipid and atherosclerosis - Mus musculus (house mouse)	177	0.303093411	1.333255646	0.01113463	0.037288063	0.022623605	7962	tags=73%, list=57%, signal=32%	Src/Pdpk1/Pparg/Plcb1/Ppp3cb/Tab2/Nfatc3/Mapk1/Akt1/Tank/Eif2ak3/Mapk3/Cyp2j5/Jak2/Plcg1/Plcb4/Ern1/Nfkb1/Camk2g/Tlr4/Mapk9/Cd36/Pik3ca/Nras/Pik3cd/Ppp3ca/Map2k4/Hspa4/Akt3/Cdc42/Ppp3r1/Camk2d/Kras/Rap1b/Apob/Irf7/Vav3/Vcam1/Ikbke/Tirap/Pou2f1/Pik3cb/Casp8/Fos/Nfatc2/Icam1/Camk2a/Traf3/Cybb/Mib1/Map3k5/Pycard/Sele/Apaf1/Stat3/Nfatc1/Casp6/Mapk8/Atf6/Pou2f2/Prkca/Calm2/Nfkbia/Rac1/Map2k3/Mapk14/Ab…
mmu05210	Colorectal cancer - Mus musculus (house mouse)	84	0.356265812	1.476641825	0.011582998	0.037907992	0.022999732	6826	tags=71%, list=49%, signal=37%	Braf/Gadd45b/Mapk1/Tcf7/Apc/Akt1/Araf/Ctnnb1/Mapk3/Rala/Raf1/Tgfb2/Bak1/Msh6/Smad4/Tcf7l2/Mapk9/Smad2/Ccnd1/Mtor/Pik3ca/Nras/Pik3cd/Grb2/Sos1/Akt3/Tgfbr2/Kras/Tgfbr1/Smad3/Ddb2/Pik3cb/Fos/Map2k1/Egfr/Sos2/Mapk8/Bcl2l11/Rac1/Rps6kb1/Ralb/Bcl2/Casp3/Pik3r1/Lef1/Msh2/Tgfb3/Gsk3b/Jun/Axin2/Polk/Pmaip1/Appl1/Mlh1/Pik3r3/Cdkn1a/Tcf7l1/Gadd45a/Gadd45g/Tgfa
mmu04915	Estrogen signaling pathway - Mus musculus (house mouse)	97	0.340952598	1.430519249	0.011582998	0.037907992	0.022999732	5038	tags=52%, list=36%, signal=33%	Src/Atf2/Gnai3/Prkacb/Plcb1/Adcy9/Mapk1/Akt1/Mapk3/Raf1/Rara/Plcb4/Adcy7/Gnaq/Pik3ca/Nras/Pik3cd/Grb2/Sos1/Akt3/Ncoa1/Sp1/Kras/Prkaca/Gnas/Gnai2/Ncoa3/Pik3cb/Prkcd/Grm1/Fos/Map2k1/Ebag9/Egfr/Adcy6/Creb5/Ctsd/Creb1/Sos2/Gnao1/Calm2/Esr1/Hsp90ab1/Hsp90b1/Ncoa2/Bcl2/Itpr3/Calm1/Hsp90aa1/Pik3r1
mmu04928	Parathyroid hormone synthesis, secretion and action - Mus musculus (house mouse)	94	0.342438918	1.431499028	0.012330278	0.039900224	0.024208469	5823	tags=60%, list=42%, signal=35%	Braf/Atf2/Gnai3/Prkacb/Plcb1/Sgk1/Adcy9/Mapk1/Jund/Araf/Mapk3/Raf1/Pde4b/Plcb4/Fgfr1/Mmp15/Gna13/Akap13/Adcy7/Gnaq/Mef2d/Arrb1/Sp1/Arhgef11/Wnk1/Prkaca/Gnas/Gnai2/Prkcb/Wnk3/Fos/Gata3/Map2k1/Egfr/Adcy6/Mef2c/Creb5/Mef2a/Creb1/Lrp6/Prkca/Stk39/Naca/Oxsr1/Bcl2/Itpr3/Nr4a2/Rxra/Hbegf/Egr1/Gna12/Arhgef1/Itpr2/Mmp14/Creb3l3/Adcy1
mmu04213	Longevity regulating pathway - multiple species - Mus musculus (house mouse)	56	0.389899614	1.543459438	0.01262919	0.040413408	0.024519831	2485	tags=38%, list=18%, signal=31%	Prkaa1/Prkacb/Foxo1/Sod1/Adcy9/Igf1/Foxo3/Akt1/Prkaa2/Sirt1/Clpb/Adcy7/Mtor/Pik3ca/Nras/Pik3cd/Eif4ebp2/Akt3/Igf1r/Kras/Prkaca
mmu04625	C-type lectin receptor signaling pathway - Mus musculus (house mouse)	90	0.335400632	1.396825404	0.013525927	0.042807329	0.025972283	6513	tags=66%, list=47%, signal=35%	Src/Arhgef12/Ppp3cb/Nfatc3/Mapk1/Akt1/Mapk3/Raf1/Nfkb1/Mapk9/Stat2/Pik3ca/Cyld/Nras/Pik3cd/Ppp3ca/Egr2/Cblb/Akt3/Ppp3r1/Kras/Ikbke/Stat1/Pik3cb/Prkcd/Casp8/Il2/Nfatc2/Lsp1/Pycard/Nfatc1/Irf1/Mapk8/Calm2/Nfkbia/Egr3/Mapk14/Ptpn11/Ksr1/Ppp3cc/Nfatc4/Malt1/Itpr3/Mdm2/Calm1/Pik3r1/Bcl10/Rras/Jun/Itpr2/Plcg2/Mapkapk2/Ikbkg/Plk3/Il10/Tnf/Pik3r3/Syk/Rras2
mmu04150	mTOR signaling pathway - Mus musculus (house mouse)	136	0.308957639	1.336976637	0.015470332	0.048428864	0.02938301	2446	tags=29%, list=18%, signal=25%	Lpin3/Fzd4/Nprl3/Skp2/Prkaa1/Braf/Pdpk1/Eif4b/Fzd3/Sgk1/Igf1/Mapk1/Pten/Rictor/Fzd7/Akt1/Prkaa2/Dvl3/Mapk3/Raf1/Grb10/Wdr59/Eif4e2/Mtor/Pik3ca/Atp6v1b2/Seh1l/Nras/Rps6ka3/Pik3cd/Atp6v1c1/Grb2/Sos1/Clip1/Akt3/Lpin1/Fnip1/Igf1r/Kras/Lpin2
mmu04371	Apelin signaling pathway - Mus musculus (house mouse)	118	0.31963428	1.367900387	0.015770717	0.04883835	0.029631455	2731	tags=31%, list=20%, signal=25%	Pik3c3/Ryr1/Spp1/Prkaa1/Hdac5/Gnai3/Prkacb/Hdac4/Plcb1/Adcy9/Mapk1/Gnb4/Akt1/Prkaa2/Mapk3/Raf1/Slc8a1/Plcb4/Smad4/Gna13/Smad2/Adcy7/Ccnd1/Mtor/Gnaq/Mef2d/Nras/Pde3b/Akt3/Ccn2/Kras/Gnb1/Prkaca/Tgfbr1/Gnai2/Pik3r6/Tfam
mmu04062	Chemokine signaling pathway - Mus musculus (house mouse)	155	0.308754392	1.346004457	0.016671874	0.051079786	0.03099139	4024	tags=39%, list=29%, signal=28%	Src/Braf/Gnai3/Prkacb/Plcb1/Adcy9/Mapk1/Foxo3/Gnb4/Akt1/Crk/Mapk3/Raf1/Tiam1/Grk6/Grk1/Jak2/Plcg1/Plcb4/Nfkb1/Cxcl12/Crkl/Stat2/Adcy7/Gnaq/Pik3ca/Ptk2b/Nras/Grk2/Pik3cd/Grb2/Sos1/Akt3/Cdc42/Arrb1/Kras/Rap1b/Gnb1/Prkaca/Gnai2/Pik3r6/Ccl20/Vav3/Prkcb/Ccr2/Nfkbib/Stat1/Pik3cb/Prkcd/Grk5/Map2k1/Ccl21a/Adcy6/Dock2/Stat3/Sos2/Cxcr4/Itk/Ccr5/Nfkbia/Rac1
mmu04728	Dopaminergic synapse - Mus musculus (house mouse)	108	0.321525079	1.366173988	0.016972261	0.051452748	0.031217676	5480	tags=53%, list=39%, signal=32%	Ppp2r2d/Atf2/Gnai3/Prkacb/Kif5c/Plcb1/Ppp3cb/Gnb4/Akt1/Plcb4/Ppp2r2a/Camk2g/Mapk9/Clock/Gnaq/Ppp2r1b/Ppp3ca/Akt3/Arrb1/Camk2d/Ppp2ca/Gnb1/Prkaca/Gnas/Gnai2/Kif5b/Ppp2r2c/Drd1/Prkcb/Gria3/Fos/Camk2a/Drd2/Cacna1c/Ppp2r5a/Creb5/Gria2/Creb1/Mapk8/Prkca/Gnao1/Calm2/Mapk14/Ppp3cc/Gng12/Ppp1ca/Ddc/Gsk3a/Itpr3/Calm1/Comt/Ppp2r5e/Ppp2r3a/Ppp2r1a/Gsk3b/Ppp2r5c/Ppp1cb
mmu05216	Thyroid cancer - Mus musculus (house mouse)	36	0.405324811	1.506872177	0.020276515	0.060829546	0.036906815	2410	tags=39%, list=17%, signal=32%	Braf/Gadd45b/Pparg/Mapk1/Tcf7/Ctnnb1/Mapk3/Bak1/Tcf7l2/Ccnd1/Ccdc6/Tpr/Nras/Kras
mmu04666	Fc gamma R-mediated phagocytosis - Mus musculus (house mouse)	90	0.326779591	1.360921809	0.02087729	0.061986181	0.037608575	3867	tags=41%, list=28%, signal=30%	Asap3/Asap1/Mapk1/Pla2g4a/Akt1/Plpp1/Crk/Plpp3/Limk2/Mapk3/Raf1/Plcg1/Arf6/Actr3/Marcks/Crkl/Pik3ca/Myo10/Arpc2/Pik3cd/Akt3/Cdc42/Dnm2/Wasf2/Inpp5d/Actr2/Inppl1/Vav3/Prkcb/Pik3cb/Prkcd/Map2k1/Pla2g4b/Dock1/Gab2/Fcgr4/Prkca
mmu04725	Cholinergic synapse - Mus musculus (house mouse)	91	0.334188425	1.392004875	0.021478065	0.063119212	0.038296013	3894	tags=41%, list=28%, signal=30%	Gnai3/Prkacb/Plcb1/Adcy9/Cacna1s/Mapk1/Gnb4/Akt1/Mapk3/Fyn/Jak2/Plcb4/Camk2g/Kcnj2/Adcy7/Gnaq/Pik3ca/Nras/Pik3cd/Akt3/Camk2d/Kras/Gnb1/Prkaca/Gnai2/Pik3r6/Prkcb/Pik3cb/Fos/Camk2a/Map2k1/Cacna1c/Adcy6/Creb5/Creb1/Prkca/Gnao1
mmu04517	IgSF CAM signaling - Mus musculus (house mouse)	260	0.284066799	1.282760282	0.022679616	0.065977065	0.040029945	4279	tags=40%, list=31%, signal=29%	Ncam1/Src/Caskin2/Plxna4/Pdpk1/Ptprs/Pak3/Baiap2/Foxo1/Unc5b/Nrp2/Nectin3/Tuba1a/Mapk1/Sptbn1/Akt1/Cd80/Ctnnb1/Iqgap1/Mapk3/Jam2/Fyn/Plxna2/Erc1/L1cam/Cd2ap/Itga5/Plcg1/Arf6/Git1/Fgfr1/Tjp1/Actr3/Ptprd/Mapk9/Actn1/Plxna1/Pak2/Rapgef2/Srgap2/Epb41l2/Abl1/Pik3ca/Afdn/Arpc2/Pik3cd/Grb2/Prkci/Akt3/Csk/Cdc42/Myh10/Inpp5d/Actr2/Actb/Wasl/Rap1b/Mtss1/Trio/Sptan1/Myh9/Msn/Pak6/Epb41l1/Vav3/Rasa1/Lck/Ank2…
mmu03018	RNA degradation - Mus musculus (house mouse)	68	0.349906102	1.420893866	0.023280392	0.067047529	0.040679422	3582	tags=41%, list=26%, signal=31%	Cnot4/Tent4b/Dcp2/Patl1/Dis3/Cnot1/Eno1/Cnot2/Pfkl/Mtrex/Pnpt1/Xrn2/Pfkm/Btg1/Tob1/Xrn1/Pabpc1/Dhx36/Cnot6/Ddx6/Edc3/Dcp1b/Btg2/Cnot10/Cnot7/Pan2/Cnot6l/Dcp1a
mmu04650	Natural killer cell mediated cytotoxicity - Mus musculus (house mouse)	85	0.323513616	1.342279563	0.024975025	0.070517718	0.042784873	5038	tags=52%, list=36%, signal=33%	Braf/Ppp3cb/Mapk1/Araf/Mapk3/Raf1/Fyn/Plcg1/Sh3bp2/Pik3ca/Ptk2b/Nras/Pik3cd/Ppp3ca/Grb2/Ifngr2/Sos1/Ppp3r1/Kras/Ifnar2/Vav3/Lck/Prkcb/Pik3cb/Itgb2/Klrc1/Nfatc2/Icam1/Map2k1/Fcgr4/Nfatc1/Lcp2/Sos2/H2-T23/Prkca/Rac1/Ptpn11/Gzmb/Ppp3cc/Tnfrsf10b/Casp3/Ifngr1/Klrd1/Pik3r1
mmu05202	Transcriptional misregulation in cancer - Mus musculus (house mouse)	166	0.292626868	1.281120722	0.024975025	0.070517718	0.042784873	5876	tags=51%, list=42%, signal=30%	Pbx3/Pax7/Fut8/Nsd2/Foxo1/Gadd45b/Pparg/Kdm6a/Igf1/Bmi1/Ccnt2/Per2/Pdgfa/Kmt2a/Runx1t1/Taf15/Smad1/Ss18/Bak1/Maf/Rara/Six4/Nfkb1/Cdk14/Sin3a/Dot1l/Met/Cdkn1b/Mitf/Ddx5/Bmp2k/Zeb1/Aff1/Ss18l1/Jup/Mllt3/Sp1/Ewsr1/Jmjd1c/Igf1r/Ccnd2/Tgfbr2/Ncor1/H3f3b/Pml/Klf3/Etv1/Ddb2/Atm/Gria3/Rel/Itgam/H3c3/Mef2c/Runx1/Mllt1/Atf1/Nr4a3/Flt1/Gzmb/Bcl6/Uty/Birc2/Fli1/Mmp3/Ddit3/Csf1r/Cdkn2c/Eya1/Mdm2/Erg/Plau/Elk4…
mmu04936	Alcoholic liver disease - Mus musculus (house mouse)	118	0.309402042	1.324110705	0.025974026	0.072626403	0.044064265	7736	tags=74%, list=55%, signal=33%	Lpin3/Prkaa1/Nox4/Foxo1/Tab2/Tcf7/Foxo3/Akt1/Ctnnb1/Scd2/Prkaa2/Camkk2/Aldh7a1/Sirt1/Nfkb1/Tlr4/Tcf7l2/Mapk9/Ccnd1/Map2k4/Adipor1/Scd1/Akt3/C3/Fasn/Lpin1/Lpin2/Ikbke/Srebf1/Tirap/Acacb/Casp8/C4b/Traf3/Scd4/Tab3/Map3k5/Acadm/Hc/Mapk8/Nfkbia/Map2k3/Mapk14/Tbk1/C3ar1/Map3k7/Map2k6/Adh7/Adipor2/Fabp1/Aldh3a2/Casp3/Map2k7/Ppara/Lef1/Ppargc1a/Tra2a/Gsk3b/Cpt1a/Adh1/Acadvl/Adh5/C5ar1/Fas/Ikbkg/Cxcl2/Tra…
mmu00513	Various types of N-glycan biosynthesis - Mus musculus (house mouse)	38	0.406814548	1.524949283	0.026584663	0.073619066	0.044666539	4102	tags=53%, list=29%, signal=37%	Glt28d2/Alg9/Fut8/Rpn2/Tusc3/Ostc/Man1c1/Mgat4a/Magt1/Alg14/Man1a2/Man2a1/B4galnt4/Stt3b/Alg12/Man1a/Alg2/Alg13/Tmem258/Alg11
mmu04010	MAPK signaling pathway - Mus musculus (house mouse)	266	0.280213472	1.266984144	0.026885051	0.073741855	0.044741038	6826	tags=57%, list=49%, signal=30%	Mecom/Gdnf/Braf/Atf2/Cacna2d1/Bdnf/Prkacb/Gadd45b/Map3k2/Igf1/Ppp3cb/Tab2/Nfatc3/Angpt1/Cacna1s/Mapk1/Map4k2/Pla2g4a/Jund/Akt1/Araf/Ptpn5/Crk/Fgf2/Pdgfa/Taok1/Mapk3/Raf1/Tgfb2/Rasa2/Dusp2/Il1r1/Map3k20/Nfkb1/Fgfr1/Mapk9/Pak2/Rapgef2/Crkl/Met/Dusp5/Taok3/Map4k4/Nras/Rps6ka3/Ppp3ca/Map2k4/Grb2/Map4k3/Sos1/Akt3/Cdc42/Ppp3r1/Arrb1/Nf1/Igf1r/Tgfbr2/Kras/Rap1b/Taok2/Prkaca/Tgfbr1/Pdgfra/Rasa1/Ptpn7/Prk…
mmu04390	Hippo signaling pathway - Mus musculus (house mouse)	132	0.307214891	1.326468494	0.02718544	0.073862327	0.044814131	2864	tags=32%, list=21%, signal=26%	Fzd4/Ppp2r2d/Dlg4/Fzd3/Dlg5/Bmpr2/Ywhaq/Tcf7/Btrc/Apc/Fzd7/Ctnnb1/Limd1/Dvl3/Snai2/Smad1/Tgfb2/Ppp2r2a/Dlg1/Smad4/Ccnd3/Tcf7l2/Smad2/Csnk1d/Tead1/Mob1a/Ywhab/Ccnd1/Ppp2r1b/Prkci/Ccn2/Ywhae/Ccnd2/Tgfbr2/Actb/Ppp2ca/Tgfbr1/Ppp2r2c/Dlg2/Ctnna1/Smad7/Smad3
mmu05135	Yersinia infection - Mus musculus (house mouse)	126	0.309716545	1.333732474	0.027485828	0.073980547	0.044885858	7743	tags=73%, list=55%, signal=33%	Src/Baiap2/Fn1/Arhgef12/Tab2/Nfatc3/Mapk1/Akt1/Crk/Mapk3/Itga5/Plcg1/Arf6/Nfkb1/Actr3/Wipf2/Tlr4/Mapk9/Crkl/Gnaq/Pik3ca/Ptk2b/Arpc2/Rps6ka3/Pik3cd/Map2k4/Akt3/Cdc42/Wasf2/Actr2/Actb/Wasl/Vav3/Lck/Pik3cb/Il2/Fos/Nfatc2/Map2k1/Pycard/Dock1/Nfatc1/Lcp2/Mapk8/Nfkbia/Rac1/Map2k3/Mapk14/Rhog/Tbk1/Map3k7/Pxn/Map2k6/Rock2/Elmo1/Pkn2/Git2/Wipf1/Map2k7/Wipf3/Rock1/Pik3r1/Itga4/Itgb1/Gsk3b/Jun/Arhgef1/Ikbkg…
mmu04658	Th1 and Th2 cell differentiation - Mus musculus (house mouse)	79	0.334297333	1.378104535	0.028086606	0.074210481	0.045025365	5883	tags=61%, list=42%, signal=35%	Ppp3cb/Nfatc3/Mapk1/Mapk3/Maf/Jak2/Maml3/Plcg1/Maml2/Nfkb1/Notch1/Mapk9/Jak1/Ppp3ca/Ifngr2/Notch2/Stat6/Ppp3r1/Lck/Nfkbib/Stat1/Il2/Fos/Nfatc2/Gata3/H2-Aa/Nfatc1/Mapk8/Stat5a/Nfkbia/Mapk14/Ppp3cc/Runx3/Il12rb2/Rbpjl/Il2ra/Rbpj/Jag1/Ifngr1/Il2rg/Cd3d/Stat4/Stat5b/Jun/Il4ra/Prkcq/Maml1/Ikbkg
mmu04024	cAMP signaling pathway - Mus musculus (house mouse)	165	0.291979044	1.27771191	0.027972028	0.074210481	0.045025365	4024	tags=40%, list=29%, signal=29%	Braf/Gnai3/Bdnf/Prkacb/Adcy9/Gli3/Cacna1s/Mapk1/Ep300/Akt1/Atp2b1/Atp2a3/Mapk3/Raf1/Ptger2/Sox9/Tiam1/Arap3/Pde4b/Atp1a2/Nfkb1/Atp1b3/Camk2g/Mapk9/Adcy7/Pik3ca/Afdn/Pik3cd/Pde3b/Crebbp/Akt3/Camk2d/Ptch1/Atp2a2/Ppp1r12a/Rap1b/Prkaca/Gnas/Gnai2/Drd1/Vav3/Atp1b1/Grin2d/Slc9a1/Gria3/Pik3cb/Fos/Rapgef4/Camk2a/Adrb2/Orai1/Map2k1/Drd2/Cacna1c/Myl9/Adcy6/Creb5/Atp1a1/Gria2/Ryr2/Nfatc1/Creb1/Mapk8/Calm2/N…
mmu00310	Lysine degradation - Mus musculus (house mouse)	61	0.351150789	1.404852599	0.030489716	0.079827619	0.048433424	5805	tags=64%, list=42%, signal=38%	Mecom/Prdm9/Ezh2/Nsd2/Plod1/Nsd3/Kmt2c/Aldh7a1/Kmt2a/Ash1l/Ezh1/Plod2/Ehmt1/Dot1l/Setd7/Aass/Setd2/Kmt2e/Nsd1/Kmt2d/Setmar/Ehhadh/Hadha/Prdm6/Gcdh/Colgalt1/Aldh3a2/Setd1b/Acat1/Suv39h2/Hadh/Prdm2/Kmt5a/Ehmt2/Kmt5b/Hykk/Setd1a/Dld/Dhtkd1
mmu05412	Arrhythmogenic right ventricular cardiomyopathy - Mus musculus (house mouse)	75	0.328526226	1.34697119	0.031968032	0.082944083	0.050324261	3083	tags=33%, list=22%, signal=26%	Des/Itga7/Cacna2d1/Itgav/Itgb6/Cacna1s/Tcf7/Atp2a3/Actn3/Ctnnb1/Sntb1/Slc8a1/Gja1/Itga5/Itga6/Tcf7l2/Sntb2/Jup/Dag1/Actb/Atp2a2/Ctnna1/Cdh2/Dmd/Sgcb
mmu05219	Bladder cancer - Mus musculus (house mouse)	36	0.387494353	1.440584054	0.033966034	0.08734123	0.052992121	2410	tags=36%, list=17%, signal=30%	Thbs1/Src/Braf/E2f3/Mapk1/Araf/Mapk3/Raf1/Ccnd1/Rb1/Nras/E2f2/Kras
mmu04726	Serotonergic synapse - Mus musculus (house mouse)	97	0.313188161	1.314029268	0.034965035	0.08833272	0.053593682	5125	tags=42%, list=37%, signal=27%	Braf/Gnai3/Prkacb/Plcb1/Cacna1s/Mapk1/Pla2g4a/Gnb4/Araf/Mapk3/Cyp2j5/Raf1/Plcb4/Gnaq/Nras/Kras/Gnb1/Prkaca/Gnas/Gnai2/Htr2c/Cyp2c23/Prkcb/Map2k1/Pla2g4b/Alox12/Cyp2c70/Cacna1c/Dusp1/Prkca/Gnao1/Cyp2d40/Tph2/Gabrb3/Gng12/Ddc/Itpr3/Gabrb1/Casp3/Cyp2c37/Cyp2c29
mmu05166	Human T-cell leukemia virus 1 infection - Mus musculus (house mouse)	210	0.279295285	1.245005947	0.034965035	0.08833272	0.053593682	7736	tags=70%, list=55%, signal=31%	E2f3/Atf2/Prkacb/Cdc27/Ran/Trrap/Adcy9/Ppp3cb/Nfatc3/Mapk1/Pten/Canx/Ep300/Akt1/Mapk3/Tgfb2/Tbp/Il1r1/Dlg1/Smad4/Nfkb1/Ccnd3/Mapk9/Smad2/Anapc1/Adcy7/Ccnd1/Pik3ca/Rb1/Jak1/Ets1/Nras/Pik3cd/Ppp3ca/Egr2/Map2k4/Crebbp/Akt3/Xpo1/E2f2/Ppp3r1/Ccnd2/Tgfbr2/Kras/Prkaca/Tgfbr1/Lck/Smad3/Atm/Pik3cb/Itgb2/Espl1/Tln1/Il2/Fos/Nfatc2/Icam1/Map2k1/Nfyb/H2-M5/Anapc5/Tbpl1/Adcy6/Ccnb2/H2-Aa/Creb5/Map3k3/Nfatc1/Cr…
mmu05152	Tuberculosis - Mus musculus (house mouse)	139	0.294803314	1.277820933	0.035964036	0.090066455	0.054645583	4965	tags=47%, list=36%, signal=30%	Pik3c3/Src/Arhgef12/Ppp3cb/Mapk1/Ep300/Akt1/Mapk3/Raf1/Tgfb2/Jak2/Atp6v0a2/Nfkb1/Camk2g/Rab7/Tlr4/Mapk9/Ripk2/Jak1/Ppp3ca/Ifngr2/Crebbp/Akt3/C3/Ppp3r1/Camk2d/Rab5c/Lamp2/Eea1/Mrc1/Rfxap/Atp6v0c/Stat1/Tirap/Il1a/Itgb2/Nfya/Casp8/Tcirg1/Itgam/Camk2a/Lsp1/Nfyb/Mrc2/H2-Aa/Apaf1/Atp6v0d1/Fcgr4/Ctsd/Creb1/Mapk8/Calm2/Coro1a/Atp6v0b/Mapk14/Atp6v0a1/Ksr1/Ppp3cc/Il10ra/Rab5b/Malt1/Bcl2/Casp3/Ifngr1/Calm1
mmu04081	Hormone signaling - Mus musculus (house mouse)	121	0.301876753	1.29386406	0.036963037	0.090985937	0.055203456	7125	tags=62%, list=51%, signal=31%	Src/Gnai3/Prkacb/Itgav/Smad9/Plcb1/Adcy9/Igf1/Gnb4/Thra/Slc16a2/Smad1/Jak2/Plcb4/Smad4/Gna13/Adcy7/Gnaq/Pik3ca/Pik3cd/Adipor1/Igf1r/Gnb1/Prkaca/Gnas/Smad5/Gnai2/Drd1/Adra2a/Adra2b/Prlr/Pik3cb/Acvr1/Rapgef4/Adrb2/Drd2/Npr2/Adcy6/Stat3/Gnao1/Stat5a/Esr1/Ghr/Itgb3/Irs1/Heph/Glp1r/Gng12/Bmpr1a/Adipor2/Pik3r1/Lepr/Insr/Stat5b/Gna12/Irs2/Hamp/Adcy1/Slco1c1/Stk11/Dio2/Appl1/Gng2/Npr3/Pik3r3/Vipr1/Agt/Sl…
mmu05164	Influenza A - Mus musculus (house mouse)	130	0.297228162	1.282133399	0.036963037	0.090985937	0.055203456	4145	tags=42%, list=30%, signal=30%	Nxf1/Mapk1/Nxt2/Ep300/Cdk6/Akt1/Mapk3/Raf1/Dnajb1/Bak1/Cpsf4/Jak2/Nfkb1/Kpna6/Ccnd3/Tlr4/Stat2/Pik3ca/Jak1/Dnajc3/Pik3cd/Kpna1/Ifngr2/Crebbp/Akt3/Xpo1/Actb/Pml/Irf7/Ifnar2/Prkcb/Nfkbib/Ikbke/Stat1/Socs3/Trim25/Il1a/Oas3/Adar/Pik3cb/Casp8/Icam1/Traf3/Map2k1/Oas1b/Tpsb2/Pycard/H2-Aa/Apaf1/Rab11a/Prkca/Rigi/Nfkbia/Tbk1/Vdac1
mmu00562	Inositol phosphate metabolism - Mus musculus (house mouse)	73	0.326949003	1.336058438	0.038961039	0.094292262	0.057209487	2569	tags=33%, list=18%, signal=27%	Pik3c3/Pikfyve/Pik3c2a/Inpp4b/Inpp5e/Plcb1/Pten/Isyna1/Inpp5f/Ip6k2/Synj2/Plcg1/Plcb4/Pik3c2b/Mtmr6/Ppip5k2/Pik3ca/Pik3cd/Mtmr4/Pi4ka/Inpp5d/Inppl1/Synj1/Mtmr3
mmu04380	Osteoclast differentiation - Mus musculus (house mouse)	119	0.30140448	1.290118445	0.038961039	0.094292262	0.057209487	5038	tags=50%, list=36%, signal=32%	Pparg/Ppp3cb/Tab2/Mapk1/Jund/Akt1/Atp2a3/Mapk3/Fyn/Tgfb2/Il1r1/Nfkb1/Mapk9/Stat2/Pik3ca/Jak1/Mitf/Cyld/Pik3cd/Ppp3ca/Grb2/Ifngr2/Akt3/Ppp3r1/Tgfbr2/Atp2a2/Fosl2/Tgfbr1/Tmem64/Ifnar2/Lck/Stat1/Socs3/Il1a/Pik3cb/Fos/Nfatc2/Map2k1/Gab2/Fcgr4/Nfatc1/Creb1/Lcp2/Mapk8/Nfkbia/Rac1/Mapk14/Itgb3/Map3k7/Map2k6/Ppp3cc/Pirb/Sirpa/Csf1r/Sqstm1/Itpr3/Ifngr1/Map2k7/Pik3r1
mmu04070	Phosphatidylinositol signaling system - Mus musculus (house mouse)	87	0.314501407	1.307881353	0.03996004	0.095904096	0.058187427	5043	tags=52%, list=36%, signal=33%	Dgkg/Pik3c3/Pikfyve/Pik3c2a/Inpp4b/Inpp5e/Plcb1/Pten/Inpp5f/Ip6k2/Synj2/Plcg1/Plcb4/Pik3c2b/Mtmr6/Ppip5k2/Pik3ca/Pik3cd/Mtmr4/Dgkd/Pi4ka/Bpnt2/Inpp5d/Cds2/Inppl1/Synj1/Mtmr3/Prkcb/Mtmr7/Dgkz/Pik3cb/Itpkb/Ppip5k1/Sacm1l/Dgkq/Prkca/Calm2/Mtmr14/Plcd3/Impa1/Itpr3/Plce1/Calm1/Pik3r1/Pip4k2b
